# Supplementary material for: Periodic fasting and refeeding re-shapes lipid saturation, storage, and distribution in brown adipose tissue
Source: PLoS Biol. 2026 Jan 12;24(1):e3003593. doi: 10.1371/journal.pbio.3003593 (PMC12795461; doi:10.1371/journal.pbio.3003593)
Supplement: S1 Table — The values are organized by figure in separate sheets (one sheet per figure). (XLS) [file pbio.3003593.s012.xls]

## Sheet: Fig 1B
	AD	AD	AD	AD	AD	AD	AD	AD	AD	Fas	Fas	Fas	Fas	Fas	Fas	Fas	Refed	Refed	Refed	Refed	Refed	Refed	Refed	Refed	Refed	Refed
iWAT	0.2484	0.212	0.2202	0.1702	0.1386	0.257	0.293	0.2996	0.286	0.2238	0.1398	0.1862	0.2374	0.1526	0.1412	0.1244	0.2776	0.2744	0.2704	0.3268	0.2494	0.1978	0.2382	0.2326	0.2202	0.2594
gWAT	0.4254	0.225	0.2456	0.15	0.1424	0.3734	0.359	0.4288	0.3638	0.195	0.0808	0.1636	0.2248	0.1328	0.1174	0.106	0.1992	0.2768	0.2472	0.3316	0.1466	0.2064	0.1696	0.3376	0.2692	0.4072
BAT	0.1377	0.1173	0.1398	0.223	0.1822	0.1377	0.1503	0.1283	0.1444	0.162	0.1048	0.1293	0.1508	0.231	0.1472	0.1162	0.1567	0.1774	0.1523	0.1936	0.2994	0.2598	0.2055	0.0864	0.2074	0.2045
Liver	1.2992	1.2326	1.4522	1.3018	1.274	1.4028	1.1953	1.3765	1.3667	0.9168	0.8206	0.9204	0.8739	0.9163	0.8848	0.8157	1.3849	1.3692	1.3095	1.3166		1.5573	1.7996	1.2218	1.5091	1.5127

## Sheet: Fig 5D
	AD_base			Fas_base			Fas_segment			Refed_base			Refed_segment
HexCer 28:6	795.374	745.611	699.883	892.786	953.888	874.248	1633.8	1445.03	1321.56	1370.26	1472.67	1288.39	1801.39	1874.51	1871.16
HexCer 32:6	1244.7	1024.57	956.787	1263.84	1161.65	1031.96	3492.85	2352.23	1993.84	2337.16	2098.52	1630.93	3210.68	2679.82	2730.58
LPC 16:1	2163.48	2097.21	1413.04	2937.55	3187.15	3193.41	4487.61	4888.78	5328.55	4703.61	6434.1	5432.56	6531.15	8568.99	9196.08
PC 36:1	31500.2	31790.1	30682.6	32450	34265.3	31473.8	53391.6	51157.7	49686.4	65001.8	66386.5	63182.4	89888.5	87347.4	93797
PE 34:0	433.084	395.602	309.091	495.163	456.784	389.788	1582.46	1231.44	1204.43	762.56	692.007	585.192	1447.57	1120.59	1626.65
PE 36:1	851.945	771.823	782.305	1017.7	926.587	960.217	2676.76	1995.08	2740.62	1049.63	818.129	669.831	1835.78	1279.16	1480.96
PS 30:1	473.388	398.151	301.507	454.546	434.351	418.094	1681.75	1080.85	1280.37	963.51	1053.34	728.217	1589.45	1507.24	1807.46
PS 32:1	565.806	435.179	369.334	472.675	428.621	410.065	1978.78	1237	1089.02	855.152	727.029	536.529	1403.68	1087.88	1310.02

## Sheet: Fig 6L
	AD	AD	AD	AD	AD	AD	Fas	Fas	Fas	Fas	Fas	Refed	Refed	Refed	Refed	Refed	Refed
Hk2	1.03407	0.869549	0.91278	1.66825	0.828365	0.686979	0.636547	0.453237	0.513465	0.419964	0.311723	1.48281	1.38352	1.07054	1.63392	1.82556	2.80566
Gapdh	1.18801	0.554228	0.83425	1.2046	1.35524	0.863669	0.992096	1.04866	0.925658	1.18801	1.53533	1.39334	1.80069	1.61166	1.89022	2.29509
Pgk-1	0.80204	0.228735	1.41593	1.32111	1.43569	0.7965	0.105239	1.21567	0.390054	0.308159	1.14215	0.883772	1.62647		1.80468	2.58784
Pkm	1.79217	0.57903	0.703056	1.05096	0.940638	0.93414	0.633629	0.438823	0.732912	0.540254	0.994271	1.12639	1.26726	1.17423	1.26726	1.17423	1.20724
Gpd-1	0.75849	0.528949	0.824277	1.79154	1.10282	0.99392	0.283457	0.48337	0.275706	0.559109	0.295494	1.90686	1.98784	1.37669	0.83001	0.99392
Tpi	1.03527	1.35661	0.965938	0.876608	0.895027	0.870552	0.460095	0.327599	0.858567	0.659755	0.779166	0.535888	1.81504	0.737136	1.02812	1.48453	1.65864

## Sheet: Fig 7F
	Gfp-AD				Gfp-Refed				Cre-AD				Cre-Refed
TG 50:1	108.899	115.749	191.259		262.238	348.315			159.182	83.1349			116.109	241.976
TG 50:2	14891.3	15891.4	22377.6	16452	28514.5	23888.5	23535.3	25865.8	16062.8	20045.5	19172.3	22280.6	21192.5	26456.1	12299.5	8418.4
PE 34:0	1890.6	1883.21	1073.31	1167.04	1006.43	1337.37	2476.35	1659.93	1011.71	1139.35	4701.32	5988.29	651.355	1019.95	2430.5	2211.3
PC 36:1	44625.6	46049.1	69488.5		88364.9	90497.9	64568.1	69745.4	77028.3	41076.3	41407.6	33255	59583.9	78003.4	9592.59	13711.7
LPC 18:0	63421.4	55807.3	56987.5	20377.6	70421.9	61530.3	28833.3	30544	50283.7	46631.6	15472.3	13080.1	56590.5	60693	19966.8	10451.9
MG 22:3	159.798	254.773	564.597		2228.91	1970.54			726.801	90.3608	435.501		115.305	833.536	59.2126
HexCer 32:6	1021.78	1029.46	1571.61		1985.89	1906.38			1060.44	1485.67			1451.85	1740.3
PS 38:8	2049.02	1783.84	2120.41		398.743	586.784			2398.84	2182.9			359.505	688.71

## Sheet: Fig S1B
AD	Refed
3.56	3.3
4.015	5.79
4.5425	5.83
2.06666	6.61
3.06667	6.765
3.33666	7.675

## Sheet: Fig S1C
	AD						Fas							Refed
Before	24.72	25.66	28.14	24.56	25.89	24.67	27.98	26.27	28.75	25.8	24.79	28.32	27.45	25.35	30.8	29.6	28.25	25.67	25.17	28.84
After	25.57	25.7	26.59	25.1	26.19	25.19	24.56	21.82	22.2	19.44	20.97	23.83	22.88	25.53	28.7	28.03	26.25	24.51	24.5	29.32

## Sheet: Fig S5A
	AD						Fas						Refed
Agpat2	1.52082	0.128057	1.20987	2.18079	0.600757	0.359697	0.142088	0.359697	0.0367746	0.0471975	0.184905	0.0930954	2.21124	1.89849	1.92499	1.87235	1.42885	1.23529
Agpat3	1.20942	0.849284	1.00998	0.837592	1.40866	0.685068	0.88535	0.548788	0.564216	0.421709	0.439617	1.07499	1.03837	0.849284	0.652622	0.837592	0.639191	5.22098
Lpin2	1.14822	1.12459	0.701928	1.00653	0.846391	1.17234	0.701928	1.08628	1.65794	1.45336	0.659478	1.12459	1.45336	1.03483	1.53623	0.673334	0.496338	1.37496
Dgat2	0.719399	0.340297	1.53141	0.929718	0.458459	2.02071	0.635016	1.60755	0.809366	0.304574	0.873491	1.2353	0.949253	1.24389	1.35178	0.855515	0.519381	1.53141
Acc	1.45668	0.454603	0.769866	1.28581	1.1669	0.866144		0.33049	0.302012	0.342145	0.361653	0.445248	1.34041	1.3781	0.961047	1.01584	0.981241	2.01765
Fasn	3.18131	0.606938	0.590341	1.01369	0.438188	0.169531		0.180444	0.143549	0.20301	0.0774614	0.4862	0.550808	0.492987	0.919946	1.45359	0.979163	1.68135
Mgl	1.39322	0.336441	1.2298	1.33647	0.87565	0.828415		0.857629	0.286861	0.701457	0.329517	0.55418	1.31807	0.794669	0.492579	0.958218	0.78918	0.81701
Cgi58	1.29899	0.534916	1.01212	1.44131	0.950913	0.761748		0.772381	0.495647	0.640551	0.549955	0.601812	0.862972	0.937821	1.08477	0.875018	0.839374	0.827818
Atgl	2.48003	0.732226	1.04998	0.483089	0.594752	0.659919		0.615726	0.500125	0.641873	1.22295	0.742447	0.521363	0.603055	0.818106	1.25733	1.16502	1.4048
Hsl	1.976	1.06628	0.764498	0.842404	0.703482	0.647335		0.518561	0.599813	0.656371	0.36163	0.500897	0.72829	0.967668	0.813709	1.19963	0.934706	1.80573

## Sheet: Fig S5C
	AD	AD	AD	AD	AD	AD	Fas	Fas	Fas	Fas	Fas	Fas	Refed	Refed	Refed	Refed	Refed	Refed
Ucp1	2.10335	0.988031	1.0173	0.57606	0.722102	0.593163	0.781256	0.507212	1.05423	1.4	1.56658	1.72878	1.96714	1.79618	1.55674	1.0667	1.39616	1.76231
Pgc1a	1.25867	1.1351	0.980666	0.873456	0.928939	0.823162	1.55622	1.63679	1.48869	1.61608	1.38511	1.58153	1.61539	1.37261	1.37538	2.38707	2.81178	2.93712

## Sheet: Fig S5E
	AD				Fas					Refed
SCD1	0.760108	0.78429	1.10921	1.3464	0.704304	0.552215	0.458699	0.886377	0.732149	0.919897	0.529326	0.758756	0.905473	0.905473
SLC27A1	0.530394	1.26427	1.12895	1.07639	0.502859	1.35928	0.604396	0.43983	1.48924	1.64865	1.53864	1.42755	1.66827	1.66827
MLXIPL	0.484449	0.773183	1.20933	1.53304	1.26226	1.43892	0.92566	0.875962	1.2416	1.28494	1.48717	0.497995	0.897108	2.55956
ELOVL6	0.746771	0.992734	1.132	1.1285	0.995529	1.19879	1.1969	1.0649	0.922135	1.16507	1.18717	0.842587	1.13592	1.43597
SCD5	0.736083	0.991369	1.20981	1.06274	0.936033	1.44517	0.886159	1.39706	1.21849	1.29046	1.28248	0.901345	1.06879	1.06879
CD36	0.751624	1.00777	1.30302	0.937582	1.08136	1.2465	1.16396	1.38693	1.16889	1.34401	1.32754	0.978164	0.992473	0.992473

## Sheet: Fig S5G
AD-Total				ADF-Total				AD-Light				ADF-Light				AD-Dark				ADF-Dark
56.3811	73.5455	86.401	84.6714	88.2947	80.5357	91.9168	88.7443	69.5761	70.2953	49.3403	64.1526	78.5237	70.3679	76.0605	74.777	106.03	101.444	64.5955	84.5039	99.6943	92.398	110.416	105.039

[truncated: 12 more sheets: Fig S6I, Fig S6K, Fig S7B, Fig S7C, Fig S7D, Fig S8H, Fig S9A, Fig S9B, Fig S9C, Fig S10D, Fig S10E, Fig S11H]
