# Supplementary material for: Periodic fasting and refeeding re-shapes lipid saturation, storage, and distribution in brown adipose tissue
Source: PLoS Biol. 2026 Jan 12;24(1):e3003593. doi: 10.1371/journal.pbio.3003593 (PMC12795461; doi:10.1371/journal.pbio.3003593)
Supplement: S2 Table — B-AD, B-Refed, and B-Fas are referred to brown adipose tissue under different conditions, ad libitum (AD) and alternate day fasting ended with refeeding (B-Refed) or fasting (B-Fas), respectively; e-AD, e-Refed, and e-Fas are referred to epididymal white adipose tissue under different conditions, ad libitum (AD) and alternate day fasting ended with refeeding (e-Refed) or fasting (e-Fas) (n = 3/group), respectively. For Fig 1D, PCA score, PC1, and PC2 show the first principal component and second principal component, respectively. The number in parentheses is the contribution rate, and the plot labels are sample names. Principal Component Analysis (PCA) was performed using statistical analysis software (developed at HMT). B-AD, B-Refed, and B-Fas refer ad libitum (AD) and alternate day fasting ended with refeeding (B-Refed) or fasting (B-Fas) in brown adipose tissue; e-AD, e-Refed, and e-Fas refer ad libitum (AD) and alternate day fasting ended with refeeding (e-Refed) or fasting (e-Fas) in white adipose tissue (n = 3/group). For Putative Metabolites, Peak ID consists of analysis mode and number. The alphabets indicate measurement mode; Cation (C) and Anion (A) mode. Putative metabolites listed in “Compound name” were assigned based on m/z and MT. Those listed in “PubChem ID/ HMDB ID/ peptide” were assigned based on m/z only. “N.D.” and “N.A” represent “Not Detected” and “Not Available”, respectively. “Ratio” was calculated between two indicated groups (left: numerator, right: dominator). “p-value” was calculated using t test. B-AD, B-Refed, and B-Fas refer ad libitum (AD) and alternate day fasting ended with refeeding (B-Refed) or fasting (B-Fas) in brown adipose tissue; e-AD, e-Refed, and e-Fas refer ad libitum (AD) and alternate day fasting ended with refeeding (e-Refed) or fasting (e-Fas) in white adipose tissue (n = 3/group). (XLSX) [file pbio.3003593.s013.xlsx]

## Sheet: Table 1 Sample Information
Sample Information
Name	Amount (mg) (CE-TOFMS)	Amount (mg) ‡ (LC-TOFMS)	50% acetonitrile in water (v/v) (µL)	Group	Dilution (Cation) §	Dilution (Anion) §	Dilution (Positive) §	Dilution (Negative) §
B-AD-1	25	33.8	1200	B-AD	1	2	1	1
B-AD-2	26.1	35.4	1200		1	2	1	1
B-AD-3	23.4	33.6	900		1	2	1	1
B-IF-Ref-1	27.2	38.6	1200	B-Ref	1	2	1	1
B-IF-Ref-2	28.2	34.8	1200		1	2	1	1
B-IF-Ref-3	30.3	34.6	1200		1	2	1	1
B-IF-Fas-1	23.6	38.3	900	B-Fas	1	2	1	1
B-IF-Fas-2	22.6	33.1	900		1	2	1	1
B-IF-Fas-3	26.1	28.2	1200		1	2	1	1
e-AD-1	152.7	143.2	545	e-AD	1	5	1	1
e-AD-2	151.8	151.5	545		1	5	1	1
e-AD-3	148.6	148.3	545		1	5	1	1
e-IF-Ref-1	160.7	155.7	545	e-Ref	1	5	1	1
e-IF-Ref-2	131.5	139	545		1	5	1	1
e-IF-Ref-3	145.3	125.8	545		1	5	1	1
e-IF-Fas-1	160.2	145.5	545	e-Fas	1	5	1	1
e-IF-Fas-2	144.2	144.4	545		1	5	1	1
e-IF-Fas-3	147.4	139.6	545		1	5	1	1
‡ Amount of samples was measured in HMT.
§ Dilution factors for Measurement

## Sheet: Table2 Putative Metabolites
Putative Metabolites
ID	HMT DB †				m/z	MT/RT	Relative Area																														Comparative Analysis
	Compound name	Pathway Label	PubChem CID	HMDB ID			B-AD			B-IF-Ref			B-IF-Fas			e-AD			e-IF-Ref			e-IF-Fas			B-AD		B-IF-Ref		B-IF-Fas		e-AD		e-IF-Ref		e-IF-Fas		B-AD vs B-IF-Ref			B-AD vs B-IF-Fas			e-AD vs e-IF-Ref			e-AD vs e-IF-Fas			B-IF-Ref vs B-IF-Fas
							B-AD-1	B-AD-2	B-AD-3	B-IF-Ref-1	B-IF-Ref-2	B-IF-Ref-3	B-IF-Fas-1	B-IF-Fas-2	B-IF-Fas-3	e-AD-1	e-AD-2	e-AD-3	e-IF-Ref-1	e-IF-Ref-2	e-IF-Ref-3	e-IF-Fas-1	e-IF-Fas-2	e-IF-Fas-3	Mean	S.D.	Mean	S.D.	Mean	S.D.	Mean	S.D.	Mean	S.D.	Mean	S.D.	Ratio ¶	p-value ||		Ratio ¶	p-value ||		Ratio ¶	p-value ||		Ratio ¶	p-value ||		Ratio ¶
P_0090	1,2-Dipalmitoyl-glycero-3-phosphoethanolamine-1	1,2-Dipalmitoyl-glycero-3-phosphoethanolamine			692.524	16.9297	0.000119392	N.D.	0.000127546	N.D.	N.D.	N.D.	0.000140938	0.00016573	0.000300895	0.000163126	0.000116801	0.0001154	5.48191e-05	9.69507e-05	0.000109971	0.000207456	0.000452199	0.00030613	0.000123469	5.76596e-06	N.A.	N.A.	0.000202521	8.60914e-05	0.000131776	2.71594e-05	8.72471e-05	2.88282e-05	0.000321928	0.000123134	1<	N.A.		0.609662	0.2522		1.51037	0.12359		0.409332	0.10977		<1
P_0091	1,2-Dipalmitoyl-glycero-3-phosphoethanolamine-2	1,2-Dipalmitoyl-glycero-3-phosphoethanolamine			692.539	16.3976	4.95896e-05	5.96203e-05	N.D.	0.000228655	0.000149337	0.0001875	9.3521e-05	0.000123716	9.37733e-05	N.D.	N.D.	N.D.	N.D.	0.000110697	0.000130244	4.76263e-05	N.D.	N.D.	5.46049e-05	7.09277e-06	0.000188497	3.96682e-05	0.00010367	1.73605e-05	N.A.	N.A.	0.00012047	1.38217e-05	4.76263e-05	N.A.	0.289685	0.02384	*	0.526719	0.025804	*	<1	N.A.		<1	N.A.		1.81824
P_0092	1,2-Dipalmitoyl-glycero-3-phosphoethanolamine-3	1,2-Dipalmitoyl-glycero-3-phosphoethanolamine			692.541	16.6082	9.89841e-05	9.87993e-05	0.000149365	0.000190329	0.000227651	0.000240888	0.000111116	0.000202426	0.00018422	3.9844e-05	0.00012424	9.23196e-05	7.50247e-05	0.000295832	0.000216462	0.000170164	0.000143497	0.000164416	0.000115716	2.91409e-05	0.000219623	2.62183e-05	0.00016592	4.83272e-05	8.54679e-05	4.26132e-05	0.000195773	0.000111848	0.000159359	1.40341e-05	0.526886	0.010364	*	0.69742	0.21323		0.436566	0.22357		0.536322	0.083234		1.32366
C_0078	1-Methyl-4-imidazoleacetic acid	MIA	75810	HMDB0002820	141.067	6.69126	2.23847e-05	N.D.	3.31985e-05	N.D.	N.D.	N.D.	2.56093e-05	3.395e-05	N.D.	4.85694e-06	3.10077e-06	6.45486e-06	9.64838e-06	1.0676e-05	2.04224e-05	6.1822e-06	9.55319e-06	8.93367e-06	2.77916e-05	7.64648e-06	N.A.	N.A.	2.97797e-05	5.89779e-06	4.80419e-06	1.67766e-06	1.35823e-05	5.94596e-06	8.22302e-06	1.79434e-06	1<	N.A.		0.933241	0.79991		0.353711	0.11583		0.584237	0.073794		<1
C_0183	1-Methyladenosine	1-Methyladenosine	27476	HMDB0003331	282.122	8.05114	2.05762e-05	2.10856e-05	3.67143e-05	1.75385e-05	1.73817e-05	1.50155e-05	2.58207e-05	2.41239e-05	2.1527e-05	2.56981e-06	1.55286e-06	2.82065e-06	4.63796e-06	6.96345e-06	9.72548e-06	2.65156e-06	3.25777e-06	4.22952e-06	2.61254e-05	9.17381e-06	1.66452e-05	1.41357e-06	2.38239e-05	2.16251e-06	2.31444e-06	6.71369e-07	7.10896e-06	2.54688e-06	3.37962e-06	7.96004e-07	1.56954	0.21319		1.0966	0.70981		0.325566	0.07405		0.684824	0.15317		0.698679
C_0050	1-Methylhistamine	1-Methylhistamine	3614	HMDB0000898	126.103	4.03583	0.000245038	0.000123886	0.000223398	5.80541e-05	8.61311e-05	9.89835e-05	0.000142794	0.000236267	0.000159762	4.93763e-05	3.52064e-05	5.52891e-05	7.51818e-05	9.382e-05	0.000118484	5.54678e-05	7.71354e-05	6.76987e-05	0.000197441	6.46124e-05	8.10563e-05	2.09313e-05	0.000179608	4.97968e-05	4.66239e-05	1.03204e-05	9.58286e-05	2.17208e-05	6.67673e-05	1.08638e-05	2.43585	0.077414		1.09929	0.72537		0.486535	0.041296	*	0.698305	0.080568		0.451296
C_0113	1-Methylhistidine 3-Methylhistidine	1-Methylhistidine 3-Methylhistidine	92105 64969	HMDB0000001 HMDB0000479	170.094	6.11015	0.000177576	0.000154956	0.000193773	0.000189706	0.000279631	0.000199662	0.000419738	0.0009486	0.000614866	4.78653e-05	3.91578e-05	5.56638e-05	6.62733e-05	0.000114407	8.58081e-05	0.000137437	0.000201712	0.000185767	0.000175435	1.94967e-05	0.000222999	4.92961e-05	0.000661068	0.000267441	4.75623e-05	8.25717e-06	8.88294e-05	2.42086e-05	0.000174972	3.34697e-05	0.786708	0.2311		0.265382	0.087186		0.535434	0.085495		0.271828	0.01757	*	0.337332
C_0072	1-Methylnicotinamide	1-Methylnicotinamide	457	HMDB0000699	137.072	5.99756	0.000119397	4.7689e-05	6.67716e-05	7.07012e-05	4.33143e-05	5.13204e-05	7.60614e-05	7.91677e-05	5.4266e-05	5.97892e-05	2.63887e-05	4.11591e-05	5.73137e-05	4.66634e-05	9.49882e-05	4.26877e-05	4.66598e-05	3.94843e-05	7.79524e-05	3.71383e-05	5.5112e-05	1.40816e-05	6.98317e-05	1.35694e-05	4.24457e-05	1.67374e-05	6.63218e-05	2.53906e-05	4.2944e-05	3.59462e-06	1.41444	0.40376		1.11629	0.74964		0.639996	0.25567		0.988396	0.96403		0.789211
A_0069	10-Hydroxydecanoic acid	10-Hydroxydecanoic acid	74300		187.133	6.71412	9.30032e-06	N.D.	2.06077e-05	N.D.	N.D.	N.D.	2.37269e-05	N.D.	2.5196e-05	N.D.	N.D.	N.D.	N.D.	N.D.	N.D.	N.D.	N.D.	N.D.	1.4954e-05	7.99552e-06	N.A.	N.A.	2.44614e-05	1.0388e-06	N.A.	N.A.	N.A.	N.A.	N.A.	N.A.	1<	N.A.		0.61133	0.33787		N.A.	N.A.		N.A.	N.A.		<1
N_0041	15(S)-HETE	15(S)-HETE	5280724	HMDB0003876	319.225	12.8389	2.2968e-05	2.88633e-05	3.13737e-05	N.D.	N.D.	N.D.	9.26807e-06	3.0674e-05	N.D.	3.36687e-05	2.65956e-05	9.3118e-05	N.D.	2.32988e-05	N.D.	4.34204e-05	7.15554e-05	0.000121524	2.7735e-05	4.31497e-06	N.A.	N.A.	1.9971e-05	1.51363e-05	5.11275e-05	3.65365e-05	2.32988e-05	N.A.	7.88334e-05	3.95574e-05	1<	N.A.		1.38876	0.5987		2.19442	N.A.		0.648551	0.4235		<1
P_0020	17α-Hydroxyprogesterone-1 Deoxycorticosterone-1 5β-pregnane-3α,21-diol-11,20-dione	17a-Hydroxyprogesterone Deoxycorticosterone 5b-pregnane-3a,21-diol-11,20-dione	6238 6166 440698	HMDB0000374 HMDB0000016 HMDB0006755	331.228	9.99509	0.000194459	N.D.	N.D.	N.D.	N.D.	N.D.	0.000104376	0.00018574	0.000173388	N.D.	N.D.	8.56579e-05	N.D.	N.D.	N.D.	N.D.	0.000254212	0.000111386	0.000194459	N.A.	N.A.	N.A.	0.000154501	4.38467e-05	8.56579e-05	N.A.	N.A.	N.A.	0.000182799	0.000100993	1<	N.A.		1.25862	N.A.		1<	N.A.		0.468591	N.A.		<1
P_0021	17α-Hydroxyprogesterone-2 Deoxycorticosterone-2	17a-Hydroxyprogesterone Deoxycorticosterone	6238 6166	HMDB0000374 HMDB0000016	331.228	10.1858	0.000299422	8.21435e-05	0.000320031	6.99511e-05	5.85914e-05	0.00021156	0.000199209	0.000350007	0.000332771	0.000154324	0.000132919	0.000267674	0.00017787	0.00015178	0.000132992	0.000212814	0.000155414	0.000211056	0.000233866	0.000131799	0.000113367	8.52265e-05	0.000293996	8.25387e-05	0.000184972	7.24173e-05	0.000154214	2.25379e-05	0.000193095	3.26446e-05	2.0629	0.26526		0.795472	0.54621		1.19945	0.54472		0.957936	0.87153		0.385609
P_0022	17α-Hydroxyprogesterone-3	17a-Hydroxyprogesterone	6238	HMDB0000374	331.229	10.281	0.000288698	0.000119304	0.000169565	0.000122884	N.D.	0.000178602	0.00033633	0.000221172	0.000239926	0.000181512	0.000141081	0.000336022	0.00019708	0.000146126	0.000143433	0.000217845	0.000195302	0.000193454	0.000192522	8.69995e-05	0.000150743	3.93985e-05	0.00026581	6.17879e-05	0.000219538	0.000102884	0.000162213	3.02258e-05	0.0002022	1.35801e-05	1.27715	0.5217		0.724287	0.30656		1.35339	0.43968		1.08575	0.79872		0.567111
C_0079	1H-Imidazole-4-propionic acid	1H-Imidazole-4-propionic acid	10105257		141.067	6.58813	N.D.	N.D.	N.D.	N.D.	N.D.	9.54451e-06	N.D.	N.D.	N.D.	5.51995e-06	N.D.	3.7573e-06	5.10736e-06	1.1182e-05	8.49276e-06	5.45123e-06	N.D.	N.D.	N.A.	N.A.	9.54451e-06	N.A.	N.A.	N.A.	4.63863e-06	1.24638e-06	8.26071e-06	3.04396e-06	5.45123e-06	N.A.	<1	N.A.		N.A.	N.A.		0.561529	0.16987		0.850933	N.A.		1<
C_0150	2'-Deoxycytidine	dCyt	13711	HMDB0000014	228.1	7.63312	3.6887e-05	3.58981e-05	3.68584e-05	2.61308e-05	3.47323e-05	2.77416e-05	2.51864e-05	3.31557e-05	3.2463e-05	6.34229e-06	5.58337e-06	8.35492e-06	6.84723e-06	1.41293e-05	9.71412e-06	7.25716e-06	1.16388e-05	1.20241e-05	3.65479e-05	5.62862e-07	2.95349e-05	4.57258e-06	3.02684e-05	4.41471e-06	6.76019e-06	1.43225e-06	1.02302e-05	3.66836e-06	1.03067e-05	2.64798e-06	1.23745	0.11518		1.20746	0.13054		0.660806	0.23797		0.655904	0.13168		0.975767
A_0103	2,3-Diphosphoglyceric acid	Diphosphoglycerate	186004	HMDB0001294	264.95	14.8143	0.000716769	0.00070891	0.00122243	0.000459177	0.00039659	0.000516724	0.000470035	0.000958963	0.000844109	0.000117229	0.000382675	0.00128221	0.000556615	0.000378775	0.00041639	0.000389306	0.000887088	0.000703548	0.000882704	0.000294241	0.000457497	6.0085e-05	0.000757702	0.00025566	0.000594036	0.000610572	0.000450593	9.37236e-05	0.000659981	0.000251735	1.92942	0.1241		1.16497	0.60873		1.31834	0.72489		0.900081	0.87499		0.603795
C_0133	2,6-Diaminopimelic acid	2,6-Diaminopimelic acid	439283	HMDB0001370	191.102	7.21329	N.D.	N.D.	N.D.	N.D.	N.D.	N.D.	N.D.	N.D.	N.D.	N.D.	N.D.	3.96069e-06	3.32667e-06	N.D.	N.D.	N.D.	3.1257e-06	N.D.	N.A.	N.A.	N.A.	N.A.	N.A.	N.A.	3.96069e-06	N.A.	3.32667e-06	N.A.	3.1257e-06	N.A.	N.A.	N.A.		N.A.	N.A.		1.19059	N.A.		1.26714	N.A.		N.A.
C_0046	2-Amino-2-(hydroxymethyl)-1,3-propanediol	2-Amino-2-(hydroxymethyl)-1,3-propanediol	6503		122.082	6.72123	4.30633e-05	N.D.	8.0028e-05	0.000231573	N.D.	N.D.	0.000115704	6.38107e-05	6.66855e-05	8.50607e-06	3.00483e-05	8.11406e-06	N.D.	N.D.	N.D.	N.D.	N.D.	4.38773e-06	6.15456e-05	2.6138e-05	0.000231573	N.A.	8.20668e-05	2.91663e-05	1.55561e-05	1.25521e-05	N.A.	N.A.	4.38773e-06	N.A.	0.265772	N.A.		0.749946	0.48292		1<	N.A.		3.54538	N.A.		2.82176
C_0024	2-Aminoisobutyric acid 2-Aminobutyric acid	2-Aminoisobutyric acid 2-Aminobutyric acid	6119 6657	HMDB0001906 HMDB0000452	104.071	7.80881	0.000726855	0.000443061	0.000502905	0.000636697	0.000617936	0.000799807	0.00083139	0.00160621	0.000987001	0.000102571	6.5591e-05	9.50245e-05	0.000145164	0.000241988	0.000324832	0.000152257	0.00036864	0.000260316	0.000557607	0.000149596	0.000684813	0.000100028	0.00114153	0.000409875	8.77289e-05	1.95399e-05	0.000237328	8.99245e-05	0.000260404	0.000108191	0.814247	0.29698		0.488472	0.11974		0.369652	0.096153		0.336895	0.10536		0.599906
P_0048	2-Arachidonoylglycerol	2-Arachidonoylglycerol	5282280	HMDB0004666	379.284	13.7122	0.00041472	0.0003193	0.00043806	0.000196162	0.00022057	0.0002917	0.000732184	0.000534816	0.00048937	0.000567712	0.000411619	0.000449429	0.000511673	0.000575376	0.000384015	0.000468607	0.0010395	0.000947034	0.000390693	6.29202e-05	0.000236144	4.96363e-05	0.000585456	0.000129085	0.000476253	8.14306e-05	0.000490355	9.74454e-05	0.000818382	0.000306422	1.65447	0.031228	*	0.667331	0.1034		0.971243	0.85714		0.581945	0.18668		0.40335
A_0094	2-Deoxyglucose 6-phosphate	2-Deoxyglucose 6-phosphate	440992		243.028	8.82137	0.000215012	0.00014768	0.000208463	4.37155e-05	4.18951e-05	5.76842e-05	0.00018567	0.000227337	0.000152969	1.32783e-05	N.D.	N.D.	1.86477e-05	2.50153e-05	1.86644e-05	1.54669e-05	2.96342e-05	2.17908e-05	0.000190385	3.71285e-05	4.77649e-05	8.63844e-06	0.000188659	3.72741e-05	1.32783e-05	N.A.	2.07758e-05	3.67152e-06	2.22973e-05	7.09721e-06	3.98588	0.017665	*	1.00915	0.9574		0.639125	N.A.		0.595512	N.A.		0.253182
A_0023	2-Hydroxy-4-methylvaleric acid	2-Hydroxy-4-methylvaleric acid	439960	HMDB0000624	131.071	7.71429	N.D.	N.D.	N.D.	3.95914e-05	4.93488e-05	4.16528e-05	3.64479e-05	N.D.	N.D.	2.45965e-05	N.D.	1.71499e-05	1.36481e-05	3.54256e-05	3.30076e-05	2.80854e-05	3.62387e-05	2.62187e-05	N.A.	N.A.	4.3531e-05	5.14272e-06	3.64479e-05	N.A.	2.08732e-05	5.26556e-06	2.73604e-05	1.19366e-05	3.0181e-05	5.32857e-06	<1	N.A.		<1	N.A.		0.762897	0.47116		0.691601	0.1771		1.19433
A_0008	2-Hydroxybutyric acid	2-HBA	440864	HMDB0000008	103.04	8.5159	N.D.	7.31321e-05	0.000120103	0.0001356	0.00013708	0.000184432	0.000239985	0.000519056	0.000596184	N.D.	N.D.	3.28039e-05	3.96802e-05	N.D.	5.40322e-05	6.29395e-05	0.000203324	0.00019162	9.66176e-05	3.32134e-05	0.000152371	2.77757e-05	0.000451742	0.000187398	3.28039e-05	N.A.	4.68562e-05	1.01484e-05	0.000152628	7.78926e-05	0.634095	0.19297		0.213878	0.075724		0.700098	N.A.		0.214927	N.A.		0.337296
A_0035	2-Hydroxyglutaric acid	2-Hydroxyglutaric acid	43	HMDB0000606,HMDB0000694	147.03	13.8607	0.000775886	N.D.	0.000491909	0.000735327	0.0012404	0.00108383	0.000560512	0.000634726	0.000668993	0.000137715	0.000119474	9.92119e-05	0.000183029	0.000373437	0.000333017	0.000135649	0.000207093	0.000269474	0.000633897	0.000200802	0.00101985	0.000258545	0.00062141	5.54526e-05	0.0001188	1.92605e-05	0.000296494	0.000100321	0.000204072	6.69637e-05	0.621557	0.16597		1.0201	0.9445		0.400684	0.0869		0.582149	0.1499		1.64119
A_0007	2-Hydroxyisobutyric acid	2-Hydroxyisobutyric acid	11671	HMDB0000729	103.04	8.60256	9.42002e-05	0.000102228	0.000111571	0.000101453	0.000150874	0.000109285	0.000173235	0.000225155	0.00020363	N.D.	N.D.	3.88916e-05	4.422e-05	6.32245e-05	3.99069e-05	7.71506e-05	0.000113108	7.22759e-05	0.000102666	8.69356e-06	0.000120537	2.65624e-05	0.000200673	2.6086e-05	3.88916e-05	N.A.	4.91171e-05	1.24062e-05	8.75114e-05	2.23007e-05	0.851739	0.36579		0.511609	0.015259	*	0.791813	N.A.		0.444417	N.A.		0.600664
N_0012	2-Hydroxytetradecanoic acid 3-Hydroxytetradecanoic acid-1	2-Hydroxytetradecanoic acid 3-Hydroxytetradecanoic acid	1563 16064	HMDB0002261 HMDB0061656	243.197	13.0673	4.03604e-05	N.D.	2.17852e-05	3.32754e-05	N.D.	N.D.	3.03992e-05	2.69891e-05	3.48896e-05	2.16514e-05	1.78084e-05	3.85475e-05	3.94902e-05	N.D.	2.84916e-05	3.31e-05	1.77532e-05	N.D.	3.10728e-05	1.31347e-05	3.32754e-05	N.A.	3.07593e-05	3.96255e-06	2.60024e-05	1.1033e-05	3.39909e-05	7.77714e-06	2.54266e-05	1.08518e-05	0.933809	N.A.		1.01019	0.97869		0.764982	0.41501		1.02265	0.95858		1.0818
A_0016	2-Hydroxyvaleric acid	2-Hydroxyvaleric acid	98009	HMDB0001863	117.056	8.08491	0.000233981	0.000254154	0.000271443	0.000636431	0.0008732	0.000620713	0.000609967	0.00071162	0.000593853	6.30404e-05	5.59714e-05	8.34882e-05	0.000182569	0.000313453	0.000265985	0.000155159	0.000319924	0.000232203	0.000253193	1.87494e-05	0.000710115	0.000141454	0.00063848	6.38516e-05	6.75e-05	1.42902e-05	0.000254003	6.62598e-05	0.000235762	8.24404e-05	0.356552	0.028698	*	0.396555	0.005632	**	0.265745	0.034639	*	0.286306	0.067534		1.1122
C_0042	2-Methylserine	2-Methylserine	439656		120.067	8.41652	3.32359e-05	2.51583e-05	3.18441e-05	2.82226e-05	3.6629e-05	2.8812e-05	N.D.	2.45064e-05	N.D.	3.37673e-06	N.D.	3.1525e-06	5.53085e-06	9.82852e-06	1.33328e-05	N.D.	N.D.	3.53866e-06	3.00794e-05	4.31828e-06	3.12212e-05	4.69259e-06	2.45064e-05	N.A.	3.26461e-06	1.58556e-07	9.56405e-06	3.90768e-06	3.53866e-06	N.A.	0.963429	0.77206		1.22741	N.A.		0.341342	0.10754		0.922556	N.A.		1.274
A_0032	2-Oxoglutaric acid	2-OG	51	HMDB0000208	145.015	16.4349	0.000121457	N.D.	N.D.	N.D.	N.D.	0.000156306	N.D.	N.D.	N.D.	N.D.	5.169e-05	7.26e-05	0.000217623	N.D.	6.64873e-05	7.65687e-05	N.D.	0.000100168	0.000121457	N.A.	0.000156306	N.A.	N.A.	N.A.	6.2145e-05	1.47856e-05	0.000142055	0.000106869	8.83684e-05	1.66873e-05	0.777046	N.A.		1<	N.A.		0.43747	0.48011		0.703249	0.23993		1<
A_0064	2-Phosphoglyceric acid	2-PG	439278	HMDB0003391	184.986	15.1983	N.D.	N.D.	N.D.	N.D.	N.D.	N.D.	N.D.	N.D.	N.D.	1.47642e-05	1.20006e-05	N.D.	3.2382e-05	8.30537e-05	8.05037e-05	N.D.	2.64183e-05	1.81648e-05	N.A.	N.A.	N.A.	N.A.	N.A.	N.A.	1.33824e-05	1.95419e-06	6.53131e-05	2.85477e-05	2.22916e-05	5.83609e-06	N.A.	N.A.		N.A.	N.A.		0.204896	0.086674		0.600334	0.25213		N.A.
P_0050	22-Hydroxycholesterol	22-Hydroxycholesterol	167685	HMDB0004035	385.345	13.735	N.D.	0.000166243	0.00012036	4.2472e-05	6.88724e-05	9.74673e-05	0.000134973	0.000219444	0.000188707	0.00020021	9.78422e-05	0.000168169	0.000148232	0.000199867	0.000165354	0.000223368	0.000243135	0.000270477	0.000143301	3.24443e-05	6.96039e-05	2.75049e-05	0.000181041	4.27539e-05	0.000155407	5.23634e-05	0.000171151	2.63009e-05	0.00024566	2.3656e-05	2.05881	0.12073		0.791538	0.34988		0.90801	0.67387		0.63261	0.078721		0.384464
A_0138	3',5'-ADP	3',5'-ADP	159296	HMDB0000061	426.022	11.2742	3.96875e-05	4.71034e-05	4.72169e-05	N.D.	N.D.	N.D.	3.74484e-05	5.35425e-05	4.56396e-05	2.00755e-05	2.83451e-05	2.49073e-05	3.96515e-05	6.7648e-05	0.00011983	1.88359e-05	2.96687e-05	3.67132e-05	4.46693e-05	4.31473e-06	N.A.	N.A.	4.55435e-05	8.04744e-06	2.44427e-05	4.15432e-06	7.57097e-05	4.06924e-05	2.8406e-05	9.0053e-06	1<	N.A.		0.980804	0.87864		0.322847	0.15951		0.860477	0.54158		<1
C_0034	3-Amino-2-piperidone	3-Amino-2-piperidone	5200225	HMDB0000323	115.086	6.1814	N.D.	N.D.	N.D.	N.D.	N.D.	N.D.	N.D.	N.D.	N.D.	N.D.	N.D.	N.D.	1.00157e-05	N.D.	1.25431e-05	N.D.	N.D.	N.D.	N.A.	N.A.	N.A.	N.A.	N.A.	N.A.	N.A.	N.A.	1.12794e-05	1.78715e-06	N.A.	N.A.	N.A.	N.A.		N.A.	N.A.		<1	N.A.		N.A.	N.A.		N.A.
C_0022	3-Aminobutyric acid	3-Aminobutyric acid	10932		104.071	6.37952	N.D.	N.D.	N.D.	N.D.	N.D.	N.D.	N.D.	N.D.	N.D.	1.00325e-05	1.5217e-05	1.37072e-05	1.93784e-05	3.00421e-05	3.92996e-05	N.D.	N.D.	N.D.	N.A.	N.A.	N.A.	N.A.	N.A.	N.A.	1.29856e-05	2.66651e-06	2.95734e-05	9.96887e-06	N.A.	N.A.	N.A.	N.A.		N.A.	N.A.		0.439097	0.09354		1<	N.A.		N.A.
A_0043	3-Hydroxy-3-methylglutaric acid	3-Hydroxy-3-methylglutaric acid	1662		161.044	12.8637	N.D.	N.D.	N.D.	N.D.	N.D.	N.D.	N.D.	N.D.	N.D.	N.D.	N.D.	N.D.	N.D.	N.D.	6.26019e-05	N.D.	N.D.	N.D.	N.A.	N.A.	N.A.	N.A.	N.A.	N.A.	N.A.	N.A.	6.26019e-05	N.A.	N.A.	N.A.	N.A.	N.A.		N.A.	N.A.		<1	N.A.		N.A.	N.A.		N.A.
A_0009	3-Hydroxybutyric acid	3-HBA	441	HMDB0000011,HMDB0000357,HMDB0000442	103.04	8.31032	0.00178842	0.00169887	0.00273497	0.000898064	0.00126868	0.00109235	0.00876644	0.014704	0.0113237	0.00011726	8.8723e-05	0.000181483	0.000197395	0.000370882	0.000317439	0.00230401	0.00507093	0.00411049	0.00207409	0.000574088	0.00108636	0.000185378	0.011598	0.00297825	0.000129155	4.751e-05	0.000295239	8.88484e-05	0.00382848	0.00140485	1.9092	0.084872		0.178831	0.027452	*	0.43746	0.063401		0.0337354	0.044718	*	0.0936678
C_0148	3-Hydroxykynurenine	3-OHKY	11811	HMDB0011631	225.086	8.04861	N.D.	N.D.	N.D.	N.D.	N.D.	N.D.	N.D.	N.D.	N.D.	N.D.	N.D.	N.D.	2.6991e-06	4.35769e-06	3.03921e-06	N.D.	3.15321e-06	3.0693e-06	N.A.	N.A.	N.A.	N.A.	N.A.	N.A.	N.A.	N.A.	3.36533e-06	8.76072e-07	3.11126e-06	5.9335e-08	N.A.	N.A.		N.A.	N.A.		<1	N.A.		<1	N.A.		N.A.
N_0011	3-Hydroxytetradecanoic acid-2	3-Hydroxytetradecanoic acid	16064	HMDB0061656	243.196	12.8403	7.78098e-05	3.58066e-05	4.77437e-05	N.D.	2.92116e-05	N.D.	4.95678e-05	3.83674e-05	3.73225e-05	2.02982e-05	2.90701e-05	N.D.	2.75906e-05	N.D.	1.77346e-05	N.D.	N.D.	1.76578e-05	5.37867e-05	2.16438e-05	2.92116e-05	N.A.	4.17525e-05	6.78833e-06	2.46841e-05	6.2027e-06	2.26626e-05	6.96929e-06	1.76578e-05	N.A.	1.84128	N.A.		1.28823	0.44122		1.0892	0.78858		1.39792	N.A.		0.699637
A_0086	3-Indoxylsulfuric acid	3-Indoxylsulfuric acid	10258	HMDB0000682	212.002	8.29927	0.000144293	8.39054e-05	0.000126322	0.000118609	0.000137508	0.000135336	7.64692e-05	0.00014746	6.11517e-05	6.27559e-05	4.6971e-05	6.3138e-05	0.000132804	0.000129233	0.000250553	3.82537e-05	9.54379e-05	4.66847e-05	0.000118173	3.10074e-05	0.000130484	1.03416e-05	9.5027e-05	4.60497e-05	5.76216e-05	9.22568e-06	0.000170863	6.90364e-05	6.01254e-05	3.08707e-05	0.90565	0.57032		1.24358	0.51543		0.337239	0.10227		0.958356	0.90358		1.37313
C_0144	3-Methoxytyrosine 3-(3,4-Dihydroxyphenyl)-2-methylalanine	3-Methoxytyrosine 3-(3,4-Dihydroxyphenyl)-2-methylalanine	1670 38853	HMDB0001434 HMDB0011754	212.091	9.52752	N.D.	N.D.	N.D.	N.D.	1.13183e-05	N.D.	N.D.	N.D.	N.D.	N.D.	N.D.	N.D.	N.D.	N.D.	3.30053e-06	N.D.	N.D.	N.D.	N.A.	N.A.	1.13183e-05	N.A.	N.A.	N.A.	N.A.	N.A.	3.30053e-06	N.A.	N.A.	N.A.	<1	N.A.		N.A.	N.A.		<1	N.A.		N.A.	N.A.		1<
A_0037	3-Phenylpropionic acid	3-Phenylpropionic acid	107	HMDB0000764	149.061	7.69137	0.000475697	6.55044e-05	8.178e-05	0.000333475	0.000337131	5.49646e-05	5.63871e-05	0.000346571	9.22656e-05	0.000163576	7.88475e-05	0.000175604	0.000104387	0.000175717	0.000231598	0.00010542	0.000101178	0.000185972	0.000207661	0.000232269	0.000241857	0.000161864	0.000165075	0.000158201	0.000139342	5.27341e-05	0.000170567	6.37617e-05	0.000130857	4.77783e-05	0.858609	0.84566		1.25798	0.80756		0.816936	0.5502		1.06485	0.84654		1.46514
A_0063	3-Phosphoglyceric acid	3-PG	439183	HMDB0000807	184.985	15.5016	N.D.	6.52685e-05	5.82077e-05	6.12841e-05	7.14529e-05	8.51665e-05	4.6882e-05	6.76556e-05	N.D.	0.000122951	5.119e-05	0.000105821	0.000270865	0.000531879	0.00055659	5.98461e-05	0.000104498	9.54265e-05	6.17381e-05	4.99272e-06	7.26345e-05	1.19849e-05	5.72688e-05	1.46891e-05	9.33207e-05	3.74781e-05	0.000453112	0.000158313	8.65901e-05	2.36009e-05	0.849983	0.26141		1.07804	0.74332		0.205955	0.052198		1.07773	0.80767		1.26831
A_0031	4-Acetamidobutanoic acid	4-Acetamidobutanoic acid	18189	HMDB0003681	144.066	7.51569	1.65748e-05	N.D.	N.D.	3.92614e-05	N.D.	9.66174e-06	3.89492e-05	4.22665e-05	3.97217e-05	N.D.	N.D.	N.D.	1.41653e-05	N.D.	3.36249e-05	1.46706e-05	2.4309e-05	1.96641e-05	1.65748e-05	N.A.	2.44616e-05	2.09301e-05	4.03125e-05	1.73576e-06	N.A.	N.A.	2.38951e-05	1.376e-05	1.95479e-05	4.82027e-06	0.677586	N.A.		0.411159	N.A.		<1	N.A.		<1	N.A.		0.606799
C_0039	4-Amino-3-hydroxybutyric acid	4-Amino-3-hydroxybutyric acid	2149		120.066	6.59307	N.D.	N.D.	N.D.	N.D.	N.D.	N.D.	N.D.	N.D.	N.D.	2.57495e-06	2.5271e-06	2.70826e-06	2.66848e-06	4.13001e-06	3.57889e-06	3.22965e-06	3.4944e-06	3.58085e-06	N.A.	N.A.	N.A.	N.A.	N.A.	N.A.	2.60344e-06	9.38762e-08	3.45913e-06	7.38085e-07	3.43497e-06	1.82988e-07	N.A.	N.A.		N.A.	N.A.		0.752629	0.18059		0.757922	0.0060805	**	N.A.
P_0006	4-Androstene-3,17-dione-1	4-Androstene-3,17-dione	6128	HMDB0000053	287.2	9.9074	7.09072e-05	N.D.	5.47089e-05	3.7844e-05	N.D.	3.606e-05	N.D.	N.D.	N.D.	6.224e-05	0.000137465	6.52007e-05	0.000143905	N.D.	9.93468e-05	8.01062e-05	N.D.	6.50826e-05	6.28081e-05	1.14539e-05	3.6952e-05	1.26147e-06	N.A.	N.A.	8.83018e-05	4.26021e-05	0.000121626	3.15077e-05	7.25944e-05	1.06232e-05	1.69972	0.18959		1<	N.A.		0.72601	0.39341		1.21637	0.59525		1<
P_0007	4-Androstene-3,17-dione-2	4-Androstene-3,17-dione	6128	HMDB0000053	287.203	10.0437	0.00013525	0.000158798	N.D.	0.000123463	0.000136119	0.000121351	0.000182807	0.000170117	0.000154896	0.000207658	8.98351e-05	0.000150387	5.76747e-05	0.000106392	0.000116017	9.00032e-05	9.38188e-05	0.000203937	0.000147024	1.66509e-05	0.000126978	7.9865e-06	0.000169274	1.39747e-05	0.000149293	5.89189e-05	9.33609e-05	3.12777e-05	0.000129253	6.47063e-05	1.15787	0.31223		0.868559	0.26276		1.5991	0.24109		1.15505	0.71205		0.750133
C_0081	4-Guanidinobutyric acid	4-GBA	500	HMDB0003464	146.094	6.73247	0.000116018	0.00010349	7.61663e-05	0.00021146	0.000353138	0.000246344	3.01286e-05	8.84348e-05	3.83968e-05	0.000254072	0.000328019	0.00010476	0.000365337	0.000468569	0.000468834	3.17375e-05	5.11998e-05	4.40566e-05	9.85584e-05	2.03787e-05	0.000270314	7.38177e-05	5.232e-05	3.15483e-05	0.00022895	0.00011373	0.000434247	5.96776e-05	4.23313e-05	9.84518e-06	0.364607	0.047857	*	1.88376	0.11155		0.527236	0.069035		5.40854	0.10363		5.16654
A_0020	4-Methyl-2-oxovaleric acid 3-Methyl-2-oxovaleric acid 2-Oxohexanoic acid	2-Oxoleucine 2K3MVA 2-Oxohexanoic acid	70 47 159664	HMDB0000695 HMDB0000491 HMDB0001864	129.055	8.33294	N.D.	N.D.	N.D.	N.D.	N.D.	N.D.	0.000122136	0.00011305	N.D.	N.D.	N.D.	N.D.	N.D.	N.D.	N.D.	N.D.	N.D.	9.84946e-05	N.A.	N.A.	N.A.	N.A.	0.000117593	6.42477e-06	N.A.	N.A.	N.A.	N.A.	9.84946e-05	N.A.	N.A.	N.A.		<1	N.A.		N.A.	N.A.		<1	N.A.		<1
C_0055	4-Oxopyrrolidine-2-carboxylic acid	4-Oxopyrrolidine-2-carboxylic acid	107541		130.05	8.88774	0.00030158	0.000283145	0.000424549	0.000181114	0.000185446	0.000215986	0.000300784	0.000419197	0.000392385	5.54565e-05	6.31776e-05	6.67483e-05	9.82644e-05	0.00011459	9.33692e-05	7.67281e-05	7.95732e-05	8.18955e-05	0.000336425	7.68724e-05	0.000194182	1.90066e-05	0.000370789	6.20908e-05	6.17941e-05	5.77165e-06	0.000102075	1.11118e-05	7.93989e-05	2.58812e-06	1.73252	0.077431		0.907322	0.58078		0.605382	0.011349	*	0.778274	0.020328	*	0.523699
C_0193	5'-Deoxy-5'-methylthioadenosine	MTA	439176	HMDB0001173	298.099	8.15533	4.86936e-05	5.21558e-05	4.49563e-05	2.67422e-05	2.76739e-05	3.41343e-05	3.43572e-05	3.70096e-05	3.91212e-05	3.11461e-06	3.34804e-06	5.1489e-06	9.35755e-06	1.60773e-05	1.27136e-05	3.31565e-06	4.95819e-06	7.47285e-06	4.86019e-05	3.60061e-06	2.95168e-05	4.02591e-06	3.68293e-05	2.38715e-06	3.87052e-06	1.11325e-06	1.27161e-05	3.35987e-06	5.2489e-06	2.09379e-06	1.64658	0.0037572	**	1.31965	0.012862	*	0.304378	0.034384	*	0.737396	0.38717		0.801448
C_0036	5-Aminovaleric acid	5-Aminovaleric acid	138	HMDB0003355	118.086	6.52262	N.D.	N.D.	N.D.	N.D.	N.D.	N.D.	N.D.	N.D.	N.D.	4.82456e-05	N.D.	7.62058e-05	5.11604e-05	8.11328e-05	5.06043e-05	4.12162e-05	5.01487e-05	4.68675e-05	N.A.	N.A.	N.A.	N.A.	N.A.	N.A.	6.22257e-05	1.97709e-05	6.09658e-05	1.74673e-05	4.60775e-05	4.51834e-06	N.A.	N.A.		N.A.	N.A.		1.02067	0.94828		1.35046	0.44987		N.A.
C_0104	5-Hydroxylysine	5-Hydroxylysine	3032849	HMDB0000450	163.108	5.82672	1.23184e-05	N.D.	2.20171e-05	N.D.	N.D.	1.01095e-05	N.D.	N.D.	N.D.	4.10142e-06	3.89698e-06	6.77064e-06	4.5104e-06	5.52775e-06	5.71486e-06	3.31565e-06	3.45037e-06	4.48266e-06	1.71677e-05	6.85796e-06	1.01095e-05	N.A.	N.A.	N.A.	4.92301e-06	1.60335e-06	5.251e-06	6.4817e-07	3.74956e-06	6.38446e-07	1.69818	N.A.		1<	N.A.		0.937538	0.76687		1.31296	0.33479		1<
P_0001	5-Methoxyindoleacetic acid	5-Methoxyindoleacetic acid	18986	HMDB0004096	206.082	7.25872	N.D.	N.D.	N.D.	N.D.	N.D.	N.D.	N.D.	N.D.	N.D.	N.D.	N.D.	N.D.	0.000430072	N.D.	N.D.	N.D.	N.D.	N.D.	N.A.	N.A.	N.A.	N.A.	N.A.	N.A.	N.A.	N.A.	0.000430072	N.A.	N.A.	N.A.	N.A.	N.A.		N.A.	N.A.		<1	N.A.		N.A.	N.A.		N.A.
C_0049	5-Methylcytosine	5-Methylcytosine	65040	HMDB0002894	126.067	6.33595	N.D.	N.D.	N.D.	N.D.	5.72133e-06	N.D.	N.D.	N.D.	N.D.	N.D.	N.D.	N.D.	1.76538e-06	1.60646e-06	3.31189e-06	N.D.	N.D.	N.D.	N.A.	N.A.	5.72133e-06	N.A.	N.A.	N.A.	N.A.	N.A.	2.22791e-06	9.4211e-07	N.A.	N.A.	<1	N.A.		N.A.	N.A.		<1	N.A.		N.A.	N.A.		1<
C_0214	5-Methyltetrahydrofolic acid	5-MTHF	444412	HMDB0001396	460.191	9.58171	N.D.	N.D.	N.D.	N.D.	N.D.	N.D.	N.D.	N.D.	N.D.	N.D.	N.D.	N.D.	N.D.	4.68025e-06	4.52758e-06	N.D.	1.97007e-06	N.D.	N.A.	N.A.	N.A.	N.A.	N.A.	N.A.	N.A.	N.A.	4.60391e-06	1.07955e-07	1.97007e-06	N.A.	N.A.	N.A.		N.A.	N.A.		<1	N.A.		<1	N.A.		N.A.
A_0019	5-Oxoproline	Oxoproline	7405	HMDB0000267	128.035	8.24335	0.000264	0.000218689	0.000343389	0.000377108	0.000211189	0.000155805	0.000257279	0.000348463	0.000311945	6.16809e-05	7.57536e-05	9.43765e-05	0.000130562	0.000110204	0.000170267	7.99071e-05	0.000117326	7.91095e-05	0.000275359	6.31215e-05	0.000248034	0.00011516	0.000305896	4.58916e-05	7.72704e-05	1.64005e-05	0.000137011	3.05461e-05	9.21143e-05	2.18379e-05	1.11017	0.7417		0.900173	0.53843		0.563971	0.056837		0.838853	0.40363		0.810844
P_0053	5α-Cholestan-3-one	5a-Cholestan-3-one	92128	HMDB0000871	387.366	16.2483	0.000511299	0.000413935	0.000535694	0.000275128	0.000372425	0.000238546	0.000469454	0.000546317	0.000602718	0.000198074	0.000148158	0.000176351	0.000138324	0.000249717	0.000217684	0.000221399	0.00018898	0.0002582	0.000486976	6.44207e-05	0.000295366	6.91959e-05	0.000539496	6.68931e-05	0.000174195	2.50279e-05	0.000201908	5.73475e-05	0.00022286	3.46332e-05	1.64872	0.024869	*	0.90265	0.38286		0.862742	0.50374		0.781633	0.12675		0.547486
P_0014	5α-Pregnane-3,20-dione	5a-Pregnane-3,20-dione	92810	HMDB0003759	317.247	11.783	0.000250418	0.000183025	0.00014548	0.000101865	8.3612e-05	0.000133762	7.67612e-05	0.000149443	0.000346853	0.000141199	0.000147177	0.000108843	0.00013469	0.000103383	0.000155462	0.000152393	0.000131581	0.000226528	0.000192974	5.31714e-05	0.000106413	2.53821e-05	0.000191019	0.000139763	0.000132406	2.06242e-05	0.000131178	2.62166e-05	0.000170167	4.99066e-05	1.81345	0.088223		1.01024	0.98357		1.00936	0.95238		0.778093	0.32225		0.557081
C_0062	6-Aminohexanoic acid	6-Aminohexanoic acid	564	HMDB0001901	132.103	6.75526	4.88301e-05	6.80193e-05	9.19875e-05	5.11353e-05	5.62806e-05	5.81889e-05	2.82786e-05	4.19815e-05	4.64694e-05	1.80092e-05	1.65572e-05	2.21692e-05	2.53735e-05	2.26866e-05	4.35431e-05	1.1815e-05	1.22662e-05	1.54256e-05	6.96123e-05	2.16228e-05	5.52016e-05	3.6485e-06	3.89098e-05	9.47645e-06	1.89119e-05	2.91282e-06	3.05344e-05	1.13457e-05	1.31689e-05	1.96733e-06	1.26106	0.36755		1.78907	0.11804		0.619363	0.21311		1.4361	0.055107		1.41871
A_0024	6-Hydroxyhexanoic acid	6-Hydroxyhexanoic acid	14490		131.072	7.41655	3.53596e-05	3.20838e-05	6.26185e-05	2.0538e-05	N.D.	N.D.	4.89546e-05	6.06718e-05	4.75226e-05	N.D.	N.D.	N.D.	N.D.	N.D.	N.D.	N.D.	N.D.	N.D.	4.3354e-05	1.67638e-05	2.0538e-05	N.A.	5.2383e-05	7.21392e-06	N.A.	N.A.	N.A.	N.A.	N.A.	N.A.	2.11091	N.A.		0.827635	0.46042		N.A.	N.A.		N.A.	N.A.		0.392075
A_0104	6-Phosphogluconic acid	6-PG	91493	HMDB0001316	275.016	12.2981	6.34447e-05	6.18085e-05	7.25969e-05	0.000809149	0.000971555	0.000883513	4.2594e-05	5.3397e-05	5.05712e-05	1.26776e-05	N.D.	1.71499e-05	0.000111886	0.000358641	0.000532043	9.73954e-06	1.74278e-05	N.D.	6.595e-05	5.8142e-06	0.000888072	8.1299e-05	4.88541e-05	5.60243e-06	1.49138e-05	3.16235e-06	0.00033419	0.000211143	1.35837e-05	5.43641e-06	0.074262	0.0031163	**	1.34994	0.021492	*	0.0446266	0.12003		1.09792	0.799		18.1781
P_0034	7-Dehydrocholesterol-1	7-Dehydrocholesterol	439423	HMDB0000032	367.335	16.2429	0.000282784	0.000329646	0.000452239	0.000203972	0.000277116	0.000261786	0.000409751	0.000469734	0.000552427	0.000183439	0.000133797	0.000195602	N.D.	0.00015702	0.000257251	0.000211229	0.000241121	N.D.	0.00035489	8.75022e-05	0.000247625	3.85736e-05	0.000477304	7.16385e-05	0.000170946	3.27418e-05	0.000207136	7.08745e-05	0.000226175	2.11367e-05	1.43318	0.15563		0.74353	0.13685		0.825286	0.59972		0.755814	0.10682		0.518799
P_0035	7-Dehydrocholesterol-2 Desmosterol-1	7-Dehydrocholesterol Desmosterol	439423 439577	HMDB0000032 HMDB0002719	367.336	15.8414	0.000163262	0.0002205	0.000350396	0.000256471	0.000399911	0.000366161	0.000251636	0.000411233	0.000526121	0.000470628	0.000154306	0.000232425	0.000197643	0.000250391	0.000217073	0.000125436	0.000217008	0.000225631	0.000244719	9.5889e-05	0.000340848	7.49954e-05	0.00039633	0.000137848	0.000285786	0.000164774	0.000221702	2.66771e-05	0.000189358	5.55262e-05	0.717973	0.24705		0.617464	0.20134		1.28905	0.57149		1.50923	0.42177		0.86001
P_0036	7-Dehydrocholesterol-3 Desmosterol-2	7-Dehydrocholesterol Desmosterol	439423 439577	HMDB0000032 HMDB0002719	367.336	16.007	0.000120107	0.000152552	0.000129553	0.000124716	0.000104856	N.D.	0.000177678	0.000181153	0.000189868	N.D.	0.000108329	N.D.	0.000111196	0.000113965	0.000162545	0.000110235	0.00014691	0.000143115	0.000134071	1.66877e-05	0.000114786	1.40434e-05	0.000182899	6.27973e-06	0.000108329	N.A.	0.000129235	2.88805e-05	0.00013342	2.01683e-05	1.168	0.27014		0.73303	0.025287	*	0.838231	N.A.		0.811941	N.A.		0.627592
C_0108	7-Methylguanine	7-Methylguanine	11361	HMDB0000897	166.074	6.70014	N.D.	N.D.	N.D.	N.D.	N.D.	N.D.	N.D.	N.D.	N.D.	N.D.	N.D.	N.D.	3.24504e-06	3.15601e-06	6.0273e-06	1.84415e-06	2.30575e-06	N.D.	N.A.	N.A.	N.A.	N.A.	N.A.	N.A.	N.A.	N.A.	4.14278e-06	1.63265e-06	2.07495e-06	3.26403e-07	N.A.	N.A.		N.A.	N.A.		<1	N.A.		<1	N.A.		N.A.
A_0042	8-Hydroxyoctanoic acid-1 2-Hydroxyoctanoic acid-1	8-Hydroxyoctanoic acid 2-Hydroxyoctanoic acid	69820 94180	HMDB0000711	159.104	7.13218	3.33338e-05	3.56224e-05	6.51492e-05	2.68891e-05	N.D.	4.71636e-05	4.42378e-05	5.31787e-05	5.92687e-05	N.D.	N.D.	N.D.	N.D.	N.D.	N.D.	N.D.	9.75126e-06	9.37878e-06	4.47018e-05	1.77449e-05	3.70264e-05	1.43362e-05	5.22284e-05	7.56042e-06	N.A.	N.A.	N.A.	N.A.	9.56502e-06	2.63387e-07	1.2073	0.63523		0.855891	0.5524		N.A.	N.A.		<1	N.A.		0.708932
A_0041	8-Hydroxyoctanoic acid-2 2-Hydroxyoctanoic acid-2	8-Hydroxyoctanoic acid 2-Hydroxyoctanoic acid	69820 94180	HMDB0000711	159.103	6.98565	N.D.	N.D.	4.45415e-05	N.D.	N.D.	N.D.	N.D.	2.77169e-05	2.02644e-05	N.D.	N.D.	N.D.	N.D.	N.D.	N.D.	N.D.	N.D.	N.D.	4.45415e-05	N.A.	N.A.	N.A.	2.39907e-05	5.26978e-06	N.A.	N.A.	N.A.	N.A.	N.A.	N.A.	1<	N.A.		1.85662	N.A.		N.A.	N.A.		N.A.	N.A.		<1
P_0013	AC(10:0)	AC(10:0)	10245190	HMDB0000651	316.249	9.09869	0.00170899	0.00374207	0.00677698	0.00602221	0.00471522	0.00736754	0.00323172	0.00452602	0.00412239	0.000454274	0.000230244	0.00018978	5.95784e-05	7.02361e-05	8.27992e-05	0.000165735	0.00012677	0.000320929	0.00407601	0.00255044	0.00603499	0.00132621	0.00396005	0.000662246	0.000291433	0.000142469	7.08712e-05	1.16234e-05	0.000204478	0.000102714	0.675397	0.32273		1.02928	0.94544		4.11215	0.11453		1.42525	0.44398		1.52397
P_0027	AC(12:0)	AC(12:0)			344.28	10.1155	0.0030574	0.00615401	0.0111211	0.00926483	0.00549243	0.0099631	0.00495787	0.00603255	0.00644784	0.000956309	0.000756908	0.000829932	0.000175836	0.000168899	0.000310375	0.000799421	0.000554521	0.0011725	0.00677751	0.00406786	0.00824012	0.00240505	0.00581275	0.000768921	0.000847717	0.000100883	0.00021837	7.9754e-05	0.000842146	0.000311195	0.822501	0.62648		1.16597	0.72323		3.88202	0.0013306	**	1.00661	0.97873		1.41759
P_0024	AC(12:1)-1	AC(12:1)			342.26	9.74348	0.000154878	0.000195832	0.000270178	6.28162e-05	0.000105381	0.000136454	0.000464325	0.000555624	0.000377878	0.000111615	5.17107e-05	8.40843e-05	3.97622e-05	4.71526e-05	N.D.	N.D.	8.13432e-05	0.000134145	0.000206963	5.84502e-05	0.00010155	3.69682e-05	0.000465942	8.88836e-05	8.24701e-05	2.99849e-05	4.34574e-05	5.22578e-06	0.000107744	3.73368e-05	2.03803	0.068564		0.444181	0.018312	*	1.89772	0.14795		0.765425	0.5123		0.217946
P_0025	AC(12:1)-2	AC(12:1)			342.261	9.59845	0.000588056	0.00102768	0.00209234	0.0014226	0.000777057	0.00142209	0.00105211	0.00111271	0.00103127	0.000257137	0.00016877	0.000148183	5.50787e-05	7.5994e-05	8.88443e-05	N.D.	0.000108197	0.000180225	0.00123602	0.000773482	0.00120725	0.000372555	0.00106536	4.23047e-05	0.000191364	5.78842e-05	7.33056e-05	1.70426e-05	0.000144211	5.09315e-05	1.02384	0.95749		1.16019	0.7393		2.61049	0.061615		1.32697	0.41977		1.13318
P_0026	AC(12:1)-3	AC(12:1)			342.262	9.91205	0.000595985	0.000735632	0.000548449	0.000350238	0.000205988	0.000405792	0.000842405	0.000555624	0.000308477	0.000108334	9.45361e-05	9.30015e-05	N.D.	N.D.	N.D.	N.D.	N.D.	0.000119458	0.000626689	9.72957e-05	0.000320672	0.000103131	0.000568835	0.000267209	9.86239e-05	8.44422e-06	N.A.	N.A.	0.000119458	N.A.	1.95429	0.020272	*	1.10171	0.7519		1<	N.A.		0.825592	N.A.		0.563735
P_0030	AC(13:1)-1	AC(13:1)			356.281	10.0373	0.000111398	0.000138105	0.000301644	5.25959e-05	5.56539e-05	5.96512e-05	0.000117557	0.000210669	0.000343913	8.90111e-05	4.92311e-05	0.000165913	4.84156e-05	N.D.	5.89242e-05	0.000114062	9.69517e-05	0.000214195	0.000183715	0.000102998	5.5967e-05	3.53804e-06	0.000224046	0.000113769	0.000101385	5.9317e-05	5.36699e-05	7.43071e-06	0.000141736	6.33317e-05	3.28256	0.16459		0.819988	0.67281		1.88905	0.29724		0.715307	0.46589		0.249801
P_0031	AC(13:1)-2	AC(13:1)			356.282	10.1564	9.87892e-05	N.D.	0.000140884	N.D.	5.26116e-05	0.000106365	8.7497e-05	0.00010683	0.000119073	N.D.	N.D.	N.D.	N.D.	N.D.	N.D.	N.D.	3.2224e-05	N.D.	0.000119836	2.97652e-05	7.94884e-05	3.80096e-05	0.000104467	1.59203e-05	N.A.	N.A.	N.A.	N.A.	3.2224e-05	N.A.	1.50759	0.3646		1.14712	0.59692		N.A.	N.A.		<1	N.A.		0.760896
P_0046	AC(14:0)	AC(14:0)			372.313	10.9483	0.0147239	0.0416951	0.0525444	0.0533126	0.0251674	0.0438919	0.0203004	0.0279175	0.0277119	0.0041567	0.00294477	0.0043171	0.000390397	0.000564379	0.000644869	0.00441798	0.00380204	0.00649358	0.0363211	0.0194746	0.0407906	0.0143266	0.02531	0.00433959	0.00380619	0.000750306	0.000533215	0.000130067	0.00490453	0.00141019	0.890428	0.76619		1.43505	0.43211		7.13819	0.014914	*	0.776055	0.31809		1.61164
P_0042	AC(14:1)-1	AC(14:1)			370.292	10.7679	0.00107849	0.00176873	0.00130537	0.0012503	0.000269352	0.000975961	0.00121899	0.00102443	0.000649759	N.D.	6.44705e-05	0.000121589	4.32235e-05	N.D.	8.08452e-05	N.D.	6.93152e-05	N.D.	0.0013842	0.000351808	0.000831871	0.000506098	0.000964393	0.000289327	9.30298e-05	4.0389e-05	6.20344e-05	2.66025e-05	6.93152e-05	N.A.	1.66396	0.20404		1.43531	0.18828		1.49965	0.47292		1.34213	N.A.		0.862584
P_0043	AC(14:1)-2	AC(14:1)			370.293	10.4982	0.00356167	0.00525214	0.00806591	0.00299715	0.00160657	0.0029383	0.00785451	0.00790896	0.00685063	0.00155694	0.000409966	0.00059116	0.000153554	0.000102345	0.000180986	0.000466529	0.000316478	0.000865246	0.00562657	0.00227534	0.00251401	0.000786415	0.00753803	0.000595931	0.000852688	0.000616591	0.000145628	3.99147e-05	0.000549418	0.000283619	2.23809	0.1299		0.746424	0.28043		5.85523	0.18491		1.55199	0.49881		0.33351
P_0044	AC(14:1)-3	AC(14:1)			370.293	10.4053	0.00192632	0.0054621	0.00723763	0.0065218	0.0031387	0.00583358	0.00314876	0.00335329	0.00416463	0.000425107	0.00036461	0.000377251	5.89294e-05	5.01612e-05	N.D.	0.000307301	0.000120001	0.000473909	0.00487535	0.00270383	0.00516469	0.00178798	0.00355556	0.000537294	0.000388989	3.19112e-05	5.45453e-05	6.20005e-06	0.000300404	0.000177055	0.943977	0.8857		1.37119	0.48862		7.13149	0.0019771	**	1.29489	0.47882		1.45257
P_0037	AC(14:2)-1	AC(14:2)			368.279	10.0105	0.00116701	0.00159183	0.0035689	0.00088203	0.000417641	0.00102291	0.00222649	0.00210257	0.00237574	0.000262762	9.89271e-05	0.000124999	7.30777e-05	6.07952e-05	N.D.	9.67835e-05	7.73152e-05	0.000213859	0.00210925	0.00128182	0.000774193	0.000316716	0.00223493	0.000136784	0.000162229	8.80346e-05	6.69364e-05	8.68503e-06	0.000129319	7.38578e-05	2.72444	0.20819		0.943762	0.88112		2.42363	0.20018		1.25449	0.64663		0.346405
P_0038	AC(14:2)-2	AC(14:2)			368.282	10.3859	0.000463009	0.000407878	0.000319254	0.000158559	N.D.	0.000178661	0.000776916	0.000585406	0.000265149	8.17193e-05	N.D.	N.D.	N.D.	N.D.	N.D.	N.D.	N.D.	N.D.	0.000396714	7.2525e-05	0.00016861	1.42141e-05	0.00054249	0.000258568	8.17193e-05	N.A.	N.A.	N.A.	N.A.	N.A.	2.35285	0.026866	*	0.731283	0.4346		1<	N.A.		1<	N.A.		0.310807
P_0032	AC(14:3)-1	AC(14:3)			366.262	9.51156	5.36191e-05	N.D.	0.000118223	N.D.	2.71188e-05	5.01679e-05	4.61044e-05	6.13592e-05	8.37924e-05	N.D.	N.D.	N.D.	N.D.	N.D.	2.96148e-05	N.D.	N.D.	N.D.	8.59211e-05	4.56819e-05	3.86434e-05	1.62982e-05	6.3752e-05	1.89576e-05	N.A.	N.A.	2.96148e-05	N.A.	N.A.	N.A.	2.22344	0.3641		1.34774	0.61546		<1	N.A.		N.A.	N.A.		0.606151
P_0033	AC(14:3)-2	AC(14:3)			366.264	9.90504	0.0002239	0.000321066	0.000307988	8.96685e-05	N.D.	5.36217e-05	0.000254201	0.000226158	0.000213311	3.56253e-05	N.D.	4.40092e-05	N.D.	N.D.	N.D.	2.92538e-05	N.D.	N.D.	0.000284318	5.27304e-05	7.16451e-05	2.5489e-05	0.000231223	2.09101e-05	3.98172e-05	5.92832e-06	N.A.	N.A.	2.92538e-05	N.A.	3.96843	0.0098808	**	1.22963	0.21658		1<	N.A.		1.3611	N.A.		0.309852
P_0051	AC(15:0)-1	AC(15:0)			386.324	11.133	0.000155463	0.000159681	0.000297953	0.000168876	0.000176771	0.000140786	0.000259688	0.000174771	0.000310875	N.D.	N.D.	N.D.	N.D.	N.D.	N.D.	N.D.	N.D.	4.64155e-05	0.000204366	8.10764e-05	0.000162144	1.89131e-05	0.000248445	6.87453e-05	N.A.	N.A.	N.A.	N.A.	4.64155e-05	N.A.	1.2604	0.46445		0.822581	0.51333		N.A.	N.A.		<1	N.A.		0.652637
P_0052	AC(15:0)-2	AC(15:0)			386.324	11.3381	0.000273945	0.000956069	0.000867444	0.000526923	0.000291069	0.00048242	0.000511264	0.000721287	0.000773629	0.000151512	0.000136587	0.000146767	6.79722e-05	N.D.	7.63877e-05	0.000190232	0.000153232	0.000227201	0.000699153	0.000370897	0.00043347	0.000125315	0.000668727	0.000138855	0.000144955	7.62571e-06	7.21799e-05	5.95068e-06	0.000190221	3.69844e-05	1.61292	0.34132		1.0455	0.90393		2.00825	0.0019068	**	0.762034	0.16345		0.648203
P_0061	AC(16:1)	AC(16:1)			398.328	11.1841	0.0107408	0.0312478	0.039392	0.0452019	0.0182186	0.0419617	0.0210616	0.0258824	0.0313378	0.00342185	0.00257195	0.00300904	0.000450408	0.000567283	0.000741773	0.0025325	0.00150233	0.00329842	0.0271269	0.0147634	0.0351274	0.0147328	0.026094	0.00514137	0.00300095	0.000425007	0.000586488	0.000146629	0.00244442	0.000901277	0.772243	0.54278		1.03958	0.91751		5.11681	0.0055451	**	1.22767	0.40816		1.34619
P_0056	AC(16:2)	AC(16:2)			396.312	10.7322	0.0031374	0.00642915	0.0117812	0.00813607	0.00266599	0.00520523	0.00592123	0.00574902	0.00630826	0.0003362	0.000344101	0.000393093	7.7664e-05	9.86625e-05	9.50114e-05	0.000287945	0.000182994	0.000468864	0.00711591	0.00436263	0.00533576	0.00273738	0.00599284	0.000286415	0.000357798	3.08203e-05	9.0446e-05	1.12191e-05	0.000313268	0.000144608	1.33363	0.58734		1.1874	0.69956		3.95593	0.0018254	**	1.14215	0.65009		0.890356
P_0067	AC(17:0)-1	AC(17:0)			414.358	11.904	0.000576357	0.000529075	0.000504358	0.00030415	0.000275752	0.000229414	0.00052701	0.000300547	0.000695485	N.D.	N.D.	N.D.	N.D.	N.D.	4.23155e-05	N.D.	N.D.	4.12022e-05	0.000536596	3.65841e-05	0.000269772	3.7725e-05	0.000507681	0.000198177	N.A.	N.A.	4.23155e-05	N.A.	4.12022e-05	N.A.	1.98907	0.00092606	***	1.05696	0.8256		<1	N.A.		<1	N.A.		0.531381
P_0068	AC(17:0)-2	AC(17:0)			414.358	11.9973	0.00013369	0.000309142	0.000783859	0.000114544	0.000126677	0.000132708	0.000413866	0.000607343	0.000964193	5.63025e-05	2.10769e-05	0.000101656	N.D.	2.84783e-05	N.D.	0.000119476	0.000162351	0.000112395	0.000408897	0.000336367	0.000124643	9.25098e-06	0.000661801	0.000279176	5.96786e-05	4.03957e-05	2.84783e-05	N.A.	0.000131407	2.70308e-05	3.28055	0.28079		0.617855	0.37479		2.09558	N.A.		0.45415	0.071832		0.188339
P_0069	AC(17:0)-3	AC(17:0)			414.358	12.1015	0.000643559	0.00214494	0.00216259	0.000871279	0.000497476	0.000712653	0.00102945	0.00217642	0.00155886	0.000108907	9.08683e-05	0.000206985	5.86698e-05	5.85647e-05	5.9779e-05	0.000124944	0.000177847	0.00024043	0.00165036	0.000871962	0.000693803	0.000187613	0.00158825	0.000574053	0.000135587	6.24869e-05	5.90045e-05	6.72829e-07	0.000181074	5.78108e-05	2.37872	0.19351		1.03911	0.92361		2.2979	0.16776		0.748793	0.40738		0.436836
P_0064	AC(17:1)-1	AC(17:1)			412.339	11.7564	0.000357526	0.000394692	0.000594741	0.000400616	0.000286348	0.000312949	0.000266308	0.000353464	0.000446816	N.D.	N.D.	N.D.	N.D.	N.D.	N.D.	N.D.	N.D.	N.D.	0.000448986	0.000127588	0.000333304	5.97918e-05	0.000355529	9.02714e-05	N.A.	N.A.	N.A.	N.A.	N.A.	N.A.	1.34708	0.25504		1.26287	0.36482		N.A.	N.A.		N.A.	N.A.		0.937488
P_0065	AC(17:1)-2	AC(17:1)			412.34	11.5395	0.000264456	0.00076049	0.000873076	0.000610903	0.000216321	0.000589956	0.000451382	0.00074123	0.000920711	0.000121251	6.88099e-05	0.000118914	N.D.	4.99018e-05	5.01924e-05	9.312e-05	N.D.	0.000115478	0.000632674	0.000323817	0.000472393	0.000222012	0.000704441	0.000236817	0.000102992	2.96253e-05	5.00471e-05	2.05467e-07	0.000104299	1.58097e-05	1.3393	0.52325		0.898122	0.77349		2.05789	0.090422		0.987463	0.95302		0.670593
P_0066	AC(17:1)-3	AC(17:1)			412.341	11.3477	9.65144e-05	0.000164161	0.000146257	0.00015234	0.000132447	0.000131888	0.000178274	0.000189396	0.000304686	N.D.	N.D.	N.D.	N.D.	N.D.	N.D.	N.D.	N.D.	N.D.	0.000135644	3.50498e-05	0.000138892	1.165e-05	0.000224119	6.99943e-05	N.A.	N.A.	N.A.	N.A.	N.A.	N.A.	0.976618	0.89066		0.605234	0.14694		N.A.	N.A.		N.A.	N.A.		0.619724
P_0074	AC(18:0)	AC(18:0)			428.376	12.4676	0.0805473	0.167516	0.217779	0.140748	0.0632314	0.0854449	0.0973663	0.116209	0.135255	0.00221158	0.000981574	0.00251964	0.000603745	0.000705577	0.00104916	0.00138565	0.0023213	0.00305401	0.155281	0.0694291	0.0964748	0.0399181	0.116277	0.0189445	0.00190427	0.000813785	0.000786159	0.000233383	0.00225365	0.000836236	1.60955	0.28819		1.33544	0.43579		2.42224	0.13146		0.844969	0.63141		0.8297
P_0073	AC(18:1)	AC(18:1)			426.36	11.9015	0.0431431	0.142389	0.150603	0.113737	0.0435002	0.102905	0.0823513	0.114979	0.159394	0.0101264	0.00693265	0.0125496	0.00164574	0.00175315	0.00196379	0.00724663	0.0063041	0.0140601	0.112045	0.059812	0.0867142	0.0378143	0.118908	0.0386712	0.00986955	0.00281727	0.00178756	0.000161795	0.00920361	0.00423216	1.29212	0.57458		0.942285	0.87684		5.52124	0.037811	*	1.07236	0.83321		0.729255
P_0072	AC(18:2)	AC(18:2)			424.344	11.4317	0.0346215	0.0680876	0.103294	0.0469504	0.0137143	0.0441282	0.0499594	0.0499031	0.0761958	0.00352169	0.00326005	0.00377425	0.000651209	0.000732188	0.000753253	0.00306345	0.0020865	0.00578737	0.0686679	0.0343402	0.034931	0.0184283	0.0586861	0.0151639	0.00351866	0.000257112	0.000712216	5.38736e-05	0.00364577	0.00191792	1.96582	0.2289		1.17009	0.67905		4.94044	0.0019629	**	0.965135	0.91949		0.595218
P_0082	AC(20:0)	AC(20:0)			456.403	13.1664	0.0152289	0.0134367	0.0290126	0.0126562	0.00755913	0.00816613	0.0226124	0.0184649	0.027648	0.000122605	0.00015694	0.000168955	6.65444e-05	0.00011106	9.04318e-05	8.30589e-05	0.000129567	0.000245924	0.0192261	0.00852263	0.00946049	0.00278418	0.0229085	0.00459869	0.0001495	2.40542e-05	8.93455e-05	2.22778e-05	0.00015285	8.38917e-05	2.03225	0.17723		0.839257	0.55615		1.67328	0.033878	*	0.978084	0.95228		0.41297
P_0080	AC(20:1)	AC(20:1)			454.384	12.5867	0.0199069	0.0539992	0.0648962	0.0361384	0.0167539	0.0226233	0.0374678	0.063496	0.0716858	0.000848339	0.0009419	0.00113768	0.000785033	0.00100416	0.00119796	0.00109043	0.00149265	0.00180953	0.0462675	0.0234701	0.0251718	0.00994036	0.0575499	0.0178672	0.000975974	0.00014765	0.000995718	0.000206594	0.0014642	0.000360396	1.83806	0.25681		0.803954	0.54628		0.980171	0.90002		0.666555	0.13		0.437392
P_0083	AC(21:0)-1	AC(21:0)			470.42	13.4269	0.000144089	8.42255e-05	0.000145286	4.96552e-05	N.D.	7.10077e-05	0.000272869	0.000115605	0.000371457	N.D.	N.D.	N.D.	N.D.	1.98674e-05	N.D.	N.D.	N.D.	N.D.	0.000124534	3.4913e-05	6.03315e-05	1.50986e-05	0.00025331	0.000129042	N.A.	N.A.	1.98674e-05	N.A.	N.A.	N.A.	2.06416	0.071604		0.491625	0.22113		<1	N.A.		N.A.	N.A.		0.238172
P_0084	AC(21:0)-2	AC(21:0)			470.42	13.4996	0.000563228	0.000205422	0.000413004	3.42765e-05	4.95693e-05	8.97402e-05	0.000883022	0.000353663	0.000925663	N.D.	5.57401e-05	2.009e-05	N.D.	N.D.	3.15077e-05	N.D.	N.D.	3.63252e-05	0.000393885	0.000179668	5.7862e-05	2.86467e-05	0.000720783	0.000318649	3.79151e-05	2.52085e-05	3.15077e-05	N.A.	3.63252e-05	N.A.	6.80731	0.080034		0.546468	0.21502		1.20336	N.A.		1.04377	N.A.		0.0802766
P_0085	AC(22:0)	AC(22:0)			484.434	13.8268	0.00145409	0.000552418	0.00124076	0.000384032	0.000421837	0.00044115	0.00194098	0.00113485	0.00228282	5.46358e-05	5.41903e-05	7.01839e-05	4.65118e-05	N.D.	N.D.	N.D.	7.52453e-05	0.000113404	0.00108242	0.000471226	0.000415673	2.90534e-05	0.00178622	0.000589428	5.967e-05	9.108e-06	4.65118e-05	N.A.	9.43247e-05	2.69824e-05	2.60402	0.13334		0.605986	0.18496		1.2829	N.A.		0.632602	0.30446		0.232711
P_0086	AC(23:0)	AC(23:0)			498.452	14.1531	0.000197838	N.D.	6.79815e-05	N.D.	3.46198e-05	4.10358e-05	7.81926e-05	N.D.	0.000194742	3.29169e-05	2.92907e-05	2.16112e-05	N.D.	N.D.	N.D.	N.D.	N.D.	N.D.	0.00013291	9.18226e-05	3.78278e-05	4.5368e-06	0.000136467	8.24128e-05	2.79396e-05	5.77268e-06	N.A.	N.A.	N.A.	N.A.	3.51355	0.38095		0.973932	0.97122		1<	N.A.		1<	N.A.		0.277193
C_0070	Acetanilide	Acetanilide	904	HMDB0001250	136.075	17.5504	N.D.	N.D.	N.D.	N.D.	N.D.	N.D.	N.D.	N.D.	N.D.	N.D.	N.D.	N.D.	4.81653e-06	5.12298e-06	5.25472e-06	N.D.	N.D.	N.D.	N.A.	N.A.	N.A.	N.A.	N.A.	N.A.	N.A.	N.A.	5.06474e-06	2.24821e-07	N.A.	N.A.	N.A.	N.A.		N.A.	N.A.		<1	N.A.		N.A.	N.A.		N.A.
C_0020	Acetoacetamide	Acetoacetamide	80077		102.056	17.7423	N.D.	N.D.	N.D.	N.D.	N.D.	N.D.	N.D.	N.D.	N.D.	N.D.	N.D.	N.D.	N.D.	N.D.	1.33896e-05	N.D.	N.D.	N.D.	N.A.	N.A.	N.A.	N.A.	N.A.	N.A.	N.A.	N.A.	1.33896e-05	N.A.	N.A.	N.A.	N.A.	N.A.		N.A.	N.A.		<1	N.A.		N.A.	N.A.		N.A.
A_0132	Acetyl CoA_divalent	AcCoA	444493		403.554	8.87012	0.00038693	0.000422672	0.00133053	0.000748442	0.000774502	0.000665229	0.000279291	0.000381781	0.000449761	N.D.	1.65008e-05	N.D.	N.D.	9.11379e-06	N.D.	1.94178e-05	3.37836e-05	2.33249e-05	0.000713379	0.000534771	0.000729391	5.70732e-05	0.000370278	8.58151e-05	1.65008e-05	N.A.	9.11379e-06	N.A.	2.55088e-05	7.42773e-06	0.978047	0.96347		1.9266	0.3822		1.81053	N.A.		0.646867	N.A.		1.96985
C_0083	Acetylcholine	Acetylcholine	187	HMDB0000895	146.118	6.1898	0.000120489	0.000167897	0.000215761	1.56721e-05	1.45521e-05	N.D.	0.000258841	0.000337647	0.00014717	1.91194e-06	N.D.	N.D.	N.D.	N.D.	N.D.	1.79159e-06	N.D.	N.D.	0.000168049	4.76366e-05	1.51121e-05	7.91913e-07	0.000247886	9.57096e-05	1.91194e-06	N.A.	N.A.	N.A.	1.79159e-06	N.A.	11.1202	0.030806	*	0.677928	0.28829		1<	N.A.		1.06717	N.A.		0.0609638
C_0069	Adenine	Adenine	190	HMDB0000034	136.063	6.21106	0.000131067	0.000113803	0.000383397	0.000162899	0.000120677	0.000210842	0.000166817	0.000154658	0.000151724	9.04059e-06	1.01678e-05	1.85992e-05	1.45363e-05	1.91321e-05	2.2297e-05	1.28183e-05	1.33172e-05	2.54931e-05	0.000209422	0.000150913	0.000164806	4.51127e-05	0.000157733	8.00261e-06	1.26025e-05	5.22376e-06	1.86552e-05	3.90227e-06	1.72095e-05	7.17813e-06	1.27072	0.66568		1.3277	0.61334		0.675551	0.18883		0.732298	0.42401		1.04484
C_0177	Adenosine	Adenosine	60961	HMDB0000050	268.105	7.995	0.00263335	0.0023965	0.00389431	0.00227502	0.00249929	0.00244616	0.00175924	0.00113	0.00239899	0.000554426	0.000697159	0.000560588	0.00117353	0.00114676	0.00146039	0.000925691	0.00128961	0.00110429	0.00297472	0.000805145	0.00240683	0.000117197	0.00176274	0.000634501	0.000604058	8.06873e-05	0.00126023	0.000173863	0.00110653	0.000181972	1.23595	0.34593		1.68755	0.11379		0.479325	0.011351	*	0.545901	0.026292	*	1.36539
A_0143	Adenylosuccinic acid	Succinyl AMP	447145	HMDB0000536	462.067	11.5942	0.000722386	0.000331768	0.000218225	0.000556011	0.000607607	0.000537909	0.000209325	0.000501306	0.000419185	1.32151e-05	3.78768e-05	1.58976e-05	6.97923e-05	0.000194593	0.000200878	4.86977e-05	8.94558e-05	9.26721e-05	0.000424126	0.000264466	0.000567176	3.61656e-05	0.000376605	0.000150575	2.23298e-05	1.35307e-05	0.000155088	7.39348e-05	7.69419e-05	2.4513e-05	0.747786	0.44823		1.12618	0.80345		0.143982	0.085163		0.290217	0.040767	*	1.50602
A_0033	Adipic acid	Adipic acid	196	HMDB0000448	145.051	12.4847	N.D.	N.D.	N.D.	N.D.	0.000261137	0.000347966	N.D.	N.D.	N.D.	N.D.	N.D.	N.D.	N.D.	N.D.	N.D.	N.D.	N.D.	N.D.	N.A.	N.A.	0.000304552	6.13971e-05	N.A.	N.A.	N.A.	N.A.	N.A.	N.A.	N.A.	N.A.	<1	N.A.		N.A.	N.A.		N.A.	N.A.		N.A.	N.A.		1<
C_0137	ADMA	ADMA	123831	HMDB0001539	203.151	6.22584	4.42235e-05	3.7409e-05	5.73193e-05	2.2784e-05	3.18405e-05	2.65225e-05	3.08157e-05	5.4573e-05	3.19456e-05	1.00377e-05	7.53186e-06	1.18767e-05	1.42251e-05	1.8974e-05	2.68132e-05	9.49307e-06	1.37024e-05	1.20399e-05	4.63172e-05	1.01189e-05	2.7049e-05	4.55115e-06	3.91114e-05	1.3402e-05	9.81542e-06	2.18094e-06	2.00041e-05	6.35698e-06	1.17451e-05	2.12011e-06	1.71235	0.063214		1.18424	0.50152		0.49067	0.096439		0.835701	0.33356		0.691588
A_0137	ADP	ADP	6022	HMDB0001341	426.022	9.35605	0.0102948	0.0103316	0.0134673	0.00629948	0.00803383	0.00899401	0.00782701	0.015561	0.017818	0.000376946	0.000855791	0.00146125	0.0012252	0.000640215	0.00065151	0.00115441	0.00106922	0.00119002	0.0113646	0.00182111	0.00777577	0.00136568	0.0137353	0.00523973	0.000897997	0.000543384	0.000838975	0.000334529	0.00113788	6.20768e-05	1.46154	0.056911		0.827396	0.52301		1.07035	0.88196		0.789181	0.52501		0.566114
A_0152	ADP-ribose	ADP-Rib	445794	HMDB0001178	558.064	7.41394	0.00460145	0.00304104	0.00571021	0.00479773	0.00548114	0.00473232	0.00375006	0.00192549	0.0039823	0.000214634	0.000287358	0.000199293	0.000437919	0.00156994	0.00144849	0.000105389	0.000184894	0.000311905	0.0044509	0.00134094	0.00500373	0.000414742	0.00321929	0.00112646	0.000233762	4.70448e-05	0.00115211	0.000621485	0.000200729	0.000104165	0.889516	0.55552		1.38257	0.29197		0.202898	0.12392		1.16456	0.65355		1.5543
P_0045	AEA(22:6)	AEA(22:6)			372.291	13.496	0.000662667	0.000598979	0.000718208	0.000244564	0.000260121	0.000275953	0.000465219	0.00045338	0.000508944	0.000231252	N.D.	N.D.	0.00013231	0.000146853	0.00012487	0.000153705	0.000207442	0.000230564	0.000659951	5.96612e-05	0.000260212	1.56947e-05	0.000475848	2.92672e-05	0.000231252	N.A.	0.000134678	1.11807e-05	0.000197237	3.94325e-05	2.5362	0.0048633	**	1.3869	0.01846	*	1.71708	N.A.		1.17245	N.A.		0.546839
C_0015	Ala	Ala	602	HMDB0000161,HMDB0001310	91.0584	7.32255	0.00195546	0.00209231	0.00225617	0.00277923	0.00262579	0.00283243	0.00100653	0.00153658	0.00125209	0.000199021	0.000179034	0.000189974	0.000582643	0.000809519	0.000855644	0.000166762	0.000195026	0.000195897	0.00210131	0.00015056	0.00274582	0.0001073	0.00126507	0.00026526	0.000189343	1.00088e-05	0.000749268	0.000146134	0.000185895	1.65756e-05	0.765278	0.0052232	**	1.66103	0.015653	*	0.252704	0.02154	*	1.01855	0.77628		2.17049
C_0121	Alliin	Alliin	87310		178.054	12.1735	N.D.	N.D.	N.D.	N.D.	N.D.	N.D.	4.50343e-05	N.D.	N.D.	5.669e-06	5.0097e-06	7.77152e-06	N.D.	4.87631e-06	N.D.	5.09769e-06	5.49749e-06	3.90255e-06	N.A.	N.A.	N.A.	N.A.	4.50343e-05	N.A.	6.15007e-06	1.44239e-06	4.87631e-06	N.A.	4.83257e-06	8.29861e-07	N.A.	N.A.		<1	N.A.		1.26121	N.A.		1.27263	0.2587		<1
C_0005	Aminoacetone	Aminoacetone	215	HMDB0002134	74.0611	5.24608	N.D.	N.D.	N.D.	9.88916e-05	N.D.	0.00010606	N.D.	N.D.	N.D.	N.D.	N.D.	N.D.	N.D.	N.D.	N.D.	N.D.	N.D.	N.D.	N.A.	N.A.	0.000102476	5.06894e-06	N.A.	N.A.	N.A.	N.A.	N.A.	N.A.	N.A.	N.A.	<1	N.A.		N.A.	N.A.		N.A.	N.A.		N.A.	N.A.		1<
A_0120	AMP	AMP	6083	HMDB0000045	346.054	8.06956	0.0241671	0.0170399	0.027543	0.0249931	0.0267534	0.0240318	0.0177952	0.00474884	0.0243267	0.00195476	0.00276123	0.00250586	0.00310643	0.00495577	0.00492405	0.00211912	0.0037523	0.0056137	0.0229167	0.00536206	0.0252595	0.00138019	0.0156236	0.00996797	0.00240728	0.000412173	0.00432875	0.00105868	0.00382837	0.00174854	0.907251	0.53203		1.4668	0.34412		0.556115	0.072937		0.6288	0.29265		1.61675
P_0029	Anandamide	Anandamide	5281969	HMDB0004080	348.289	13.5489	0.000720901	0.000508003	0.000559002	N.D.	0.000204991	N.D.	0.000401699	0.000296692	0.00041138	0.000191564	0.000186024	0.000219836	0.000143905	0.000138553	N.D.	0.000178093	0.000177735	0.00029929	0.000595969	0.000111159	0.000204991	N.A.	0.000369923	6.36052e-05	0.000199141	1.81349e-05	0.000141229	3.78486e-06	0.000218373	7.00769e-05	2.90729	N.A.		1.61106	0.051013		1.41006	0.025478	*	0.911933	0.68582		0.554145
C_0044	Anserine_divalent	Anserine	112072		121.069	5.56513	0.000901941	0.0019227	0.0017009	0.000159198	0.000563117	0.000396945	0.000885093	0.0233717	0.00965322	0.000105794	9.09758e-05	8.02682e-05	6.50487e-05	9.56858e-05	0.000103248	6.5945e-05	0.000144063	5.76944e-05	0.00150852	0.000536888	0.000373087	0.000203014	0.0113033	0.0113337	9.2346e-05	1.28179e-05	8.79942e-05	2.02279e-05	8.92341e-05	4.76619e-05	4.04334	0.0529		0.133458	0.27296		1.04946	0.77138		1.03487	0.92188		0.0330068
C_0073	Anthranilic acid	Anthranilic acid	227	HMDB0001123	138.054	8.76555	3.32018e-05	3.01177e-05	2.93081e-05	3.83595e-05	4.01116e-05	3.3391e-05	2.38386e-05	2.68894e-05	2.2286e-05	5.56621e-06	5.8702e-06	4.38887e-06	7.84217e-06	1.01131e-05	1.23784e-05	3.66919e-06	6.23489e-06	5.6165e-06	3.08758e-05	2.05459e-06	3.72874e-05	3.48623e-06	2.4338e-05	2.34196e-06	5.27509e-06	7.82397e-07	1.01112e-05	2.26812e-06	5.17353e-06	1.33898e-06	0.828051	0.065254		1.26863	0.022714	*	0.521706	0.053622		1.01963	0.91638		1.53206
N_0040	Arachidic acid	Arachidic acid	10467	HMDB0002212	311.295	15.9153	0.000349996	0.000180621	0.000158011	0.000119864	0.00018086	0.00018528	0.000260858	0.000218975	0.000347923	4.58274e-05	0.000411034	0.000121444	5.4098e-05	4.89985e-05	4.77283e-05	6.87333e-05	0.000148363	0.000179261	0.000229543	0.000104926	0.000162001	3.65586e-05	0.000275919	6.57801e-05	0.000192768	0.000192768	5.02749e-05	3.37121e-06	0.000132119	5.7026e-05	1.41692	0.38409		0.831921	0.55819		3.83428	0.32885		1.45905	0.64648		0.587135
N_0034	Arachidonic acid	Arachidonic acid	444899	HMDB0001043	303.235	14.3243	0.0198966	0.0103293	0.0109955	0.00637147	0.00817161	0.00560339	0.0170519	0.0173329	0.0179723	0.00436974	0.00439986	0.00554437	0.00050242	0.00120392	0.000896541	0.00767378	0.0131879	0.0120268	0.0137405	0.00534174	0.00671549	0.00131822	0.0174524	0.000471706	0.00477132	0.00066965	0.000867627	0.000351642	0.0109628	0.00290698	2.04609	0.14365		0.787312	0.35174		5.49928	0.0028581	**	0.435227	0.059688		0.384789
C_0117	Arg	Arg	6322	HMDB0000517,HMDB0003416	175.12	5.79701	0.00423426	0.00385769	0.00521274	0.00214321	0.00302541	0.00277234	0.00310892	0.00623256	0.00371497	0.000957794	0.000684227	0.000995455	0.00108503	0.00178095	0.00180098	0.000694795	0.000930175	0.000808139	0.0044349	0.000699452	0.00264699	0.000454263	0.00435215	0.00165644	0.000879159	0.000169863	0.00155565	0.000407692	0.000811036	0.000117717	1.67545	0.026955	*	1.01901	0.94202		0.565138	0.086721		1.08399	0.60212		0.608202
C_0195	Arg-Glu	Arg-Glu			304.161	6.09171	1.78464e-05	1.51738e-05	2.07491e-05	1.56077e-05	1.87498e-05	1.51642e-05	2.33893e-05	1.69162e-05	1.92156e-05	N.D.	N.D.	N.D.	1.73477e-06	3.87702e-06	6.12955e-06	N.D.	N.D.	N.D.	1.79231e-05	2.78843e-06	1.65072e-05	1.95476e-06	1.98404e-05	3.28146e-06	N.A.	N.A.	3.91378e-06	2.19762e-06	N.A.	N.A.	1.08577	0.5156		0.903363	0.48467		<1	N.A.		N.A.	N.A.		0.832002
C_0189	Argininosuccinic acid	ArgSuccinate	16950	HMDB0000052	291.131	7.65778	0.000149527	8.29303e-05	5.62242e-05	0.000130171	0.000163369	0.00018087	6.47764e-05	0.000177252	8.9696e-05	1.36251e-05	7.50219e-06	1.23584e-05	4.09507e-05	8.27076e-05	8.66488e-05	1.1385e-05	1.44563e-05	1.36009e-05	9.62272e-05	4.80518e-05	0.000158137	2.57513e-05	0.000110575	5.90731e-05	1.11619e-05	3.23208e-06	7.01024e-05	2.53229e-05	1.31474e-05	1.5851e-06	0.608506	0.14204		0.870246	0.76117		0.159223	0.054249		0.848982	0.41188		1.43014
A_0096	Ascorbate 2-sulfate	Ascorbate 2-sulfate	54676864		254.982	12.0429	N.D.	N.D.	N.D.	N.D.	N.D.	N.D.	N.D.	N.D.	2.44786e-05	N.D.	N.D.	9.87944e-06	1.11484e-05	1.03722e-05	N.D.	1.20979e-05	1.56988e-05	1.88273e-05	N.A.	N.A.	N.A.	N.A.	2.44786e-05	N.A.	9.87944e-06	N.A.	1.07603e-05	5.48857e-07	1.55413e-05	3.36748e-06	N.A.	N.A.		<1	N.A.		0.91814	N.A.		0.635688	N.A.		<1
A_0057	Ascorbic acid	Ascorbic acid	54670067	HMDB0000044	175.024	7.41409	N.D.	0.00233111	N.D.	0.000922396	0.00552484	0.0040278	N.D.	N.D.	0.000888314	0.000170121	0.00103311	0.000493798	0.000728121	0.00116809	0.000998362	0.00113043	0.00192522	0.00138541	0.00233111	N.A.	0.00349168	0.00234759	0.000888314	N.A.	0.000565677	0.000435963	0.000964858	0.00022189	0.00148035	0.000405811	0.667618	N.A.		2.62419	N.A.		0.58628	0.25327		0.382123	0.056695		3.93068
N_0067	Asiatic acid-1	Asiatic acid	119034		487.339	11.9043	2.47689e-05	4.21101e-05	6.07353e-05	5.16286e-05	2.30023e-05	4.67026e-05	4.00162e-05	3.49564e-05	5.19767e-05	N.D.	N.D.	8.7617e-06	N.D.	N.D.	N.D.	N.D.	N.D.	N.D.	4.25381e-05	1.7987e-05	4.04445e-05	1.53049e-05	4.23164e-05	8.7402e-06	8.7617e-06	N.A.	N.A.	N.A.	N.A.	N.A.	1.05176	0.88559		1.00524	0.98593		1<	N.A.		1<	N.A.		0.955763
N_0068	Asiatic acid-2	Asiatic acid	119034		487.344	11.4348	N.D.	2.18726e-05	1.51031e-05	N.D.	N.D.	N.D.	1.23647e-05	1.59345e-05	1.03324e-05	N.D.	N.D.	N.D.	N.D.	N.D.	N.D.	N.D.	N.D.	N.D.	1.84879e-05	4.78678e-06	N.A.	N.A.	1.28772e-05	2.83602e-06	N.A.	N.A.	N.A.	N.A.	N.A.	N.A.	1<	N.A.		1.4357	0.3134		N.A.	N.A.		N.A.	N.A.		<1
C_0063	Asn	Asn	236	HMDB0000168,HMDB0033780	133.062	8.55017	0.00133124	0.00167529	0.0021443	0.00148537	0.00194305	0.00175881	0.00154208	0.00317689	0.00216805	0.000436225	0.000467134	0.000613886	0.000987446	0.00178267	0.00181004	0.000515855	0.000697394	0.000696483	0.00171694	0.000408126	0.00172908	0.000230284	0.00229567	0.000824841	0.000505748	9.49164e-05	0.00152672	0.000467225	0.000636577	0.000104549	0.992984	0.96692		0.747904	0.3576		0.331265	0.058045		0.79448	0.18448		0.753189
C_0068	Asp	Asp	424	HMDB0000191,HMDB0006483	134.045	9.41871	0.0191084	0.0181256	0.0179873	0.0254685	0.0236446	0.0274708	0.0152325	0.0329567	0.0193198	0.00231383	0.00232861	0.00298038	0.00469245	0.0060485	0.0057805	0.00252916	0.0033182	0.00306931	0.0184071	0.000611291	0.025528	0.00191378	0.022503	0.00928097	0.00254094	0.000380637	0.00550715	0.00071816	0.00297222	0.000403382	0.721057	0.01606	*	0.817986	0.52471		0.461389	0.0076814	**	0.854894	0.24949		1.13443
C_0191	Aspartame	Aspartame	134601	HMDB0001894	295.131	8.79305	3.86956e-05	N.D.	4.58497e-05	4.53106e-05	4.54909e-05	4.90606e-05	4.24707e-05	N.D.	4.58139e-05	4.61538e-06	N.D.	3.65026e-06	N.D.	N.D.	N.D.	2.99077e-06	N.D.	5.04694e-06	4.22726e-05	5.05872e-06	4.66207e-05	2.11497e-06	4.41423e-05	2.36401e-06	4.13282e-06	6.82441e-07	N.A.	N.A.	4.01886e-06	1.45394e-06	0.906735	0.42541		0.957644	0.69848		1<	N.A.		1.02836	0.93236		1.05615
P_0087	Astaxanthin	Astaxanthin	5281224	HMDB0002204	597.393	14.4795	0.00013603	0.000172615	0.000197405	5.18728e-05	0.000133653	0.000109409	0.000142369	0.000195246	0.000171453	6.80734e-05	5.32605e-05	6.50958e-05	3.6647e-05	3.44956e-05	7.11364e-05	3.22065e-05	0.000100756	N.D.	0.000168683	3.08759e-05	9.83118e-05	4.20045e-05	0.000169689	2.64826e-05	6.21432e-05	7.83544e-06	4.74263e-05	2.05617e-05	6.64812e-05	4.84718e-05	1.7158	0.085379		0.994071	0.96793		1.31031	0.34297		0.934749	0.92		0.579363
A_0150	ATP	ATP	5957	HMDB0000538	505.988	10.0326	0.00287923	0.00397823	0.00525727	0.00173864	0.00178641	0.00291985	0.00215464	0.0389054	0.00759716	0.000134743	0.000445584	0.00166309	0.000735793	0.000161951	0.000178183	0.00103411	0.000490537	0.000451088	0.00403825	0.00119016	0.0021483	0.00066861	0.0162191	0.0198345	0.000747804	0.00080775	0.000358642	0.000326723	0.000658577	0.000325816	1.87974	0.091992		0.248982	0.39892		2.0851	0.50253		1.13548	0.87191		0.132455
A_0068	Azelaic acid	Azelaic acid	2266	HMDB0000784	187.098	10.4301	6.83251e-05	N.D.	N.D.	N.D.	N.D.	N.D.	0.000102412	0.000101993	N.D.	1.95697e-05	N.D.	2.71685e-05	N.D.	3.18792e-05	N.D.	N.D.	N.D.	N.D.	6.83251e-05	N.A.	N.A.	N.A.	0.000102202	2.96227e-07	2.33691e-05	5.37313e-06	3.18792e-05	N.A.	N.A.	N.A.	1<	N.A.		0.66853	N.A.		0.733051	N.A.		1<	N.A.		<1
N_0054	Behenic acid	Behenic acid	8215	HMDB0000944	339.328	16.3788	4.97844e-05	2.79154e-05	3.98692e-05	2.65959e-05	1.95882e-05	2.40603e-05	4.16736e-05	4.44673e-05	8.42332e-05	N.D.	7.69423e-05	1.65232e-05	1.54034e-05	1.91234e-05	N.D.	9.03294e-06	1.85779e-05	2.32317e-05	3.91897e-05	1.09503e-05	2.34148e-05	3.54818e-06	5.67914e-05	2.38063e-05	4.67328e-05	4.27227e-05	1.72634e-05	2.63047e-06	1.69475e-05	7.23843e-06	1.67371	0.11906		0.690064	0.33386		2.70704	0.50752		2.7575	0.50266		0.412295
C_0037	Betaine	Betaine	247	HMDB0000043	118.087	9.1254	0.0316701	0.0200673	0.0311049	0.0230793	0.0317379	0.0253187	0.0236304	0.0171992	0.0323176	0.00365646	0.00192047	0.00122572	0.00421407	0.00741708	0.00618937	0.00241667	0.0035535	0.00274367	0.0276141	0.00654181	0.026712	0.00449431	0.0243824	0.00758724	0.00226755	0.00125199	0.00594017	0.00161598	0.00290461	0.000585258	1.03377	0.85469		1.13254	0.60675		0.381731	0.038871	*	0.780671	0.48609		1.09554
C_0043	Betaine aldehyde_+H2O	BTL	249		120.103	6.05601	0.000275578	0.000283638	0.000442848	7.19241e-05	8.56958e-05	7.47803e-05	0.000371348	0.000574826	0.000326528	9.91433e-06	8.1352e-06	1.32148e-05	2.21387e-05	4.33745e-05	4.67698e-05	1.3597e-05	3.51641e-05	2.1617e-05	0.000334021	9.4333e-05	7.74667e-05	7.26827e-06	0.000424234	0.000132328	1.04214e-05	2.57748e-06	3.74277e-05	1.3349e-05	2.34594e-05	1.09009e-05	4.31181	0.04151	*	0.787352	0.3961		0.278442	0.067786		0.444234	0.1684		0.182604
A_0004	Butyric acid Isobutyric acid	Butyric acid Isobutyric acid	264 6590	HMDB0000039 HMDB0001873	87.0449	8.5817	0.000184625	0.000178112	0.000529003	0.00019342	0.000163468	0.000172051	0.000313023	0.000283644	0.000329789	N.D.	3.24391e-05	4.29617e-05	N.D.	0.000435975	4.27755e-05	N.D.	N.D.	N.D.	0.000297247	0.000200733	0.000176313	1.54244e-05	0.000308819	2.33579e-05	3.77004e-05	7.4406e-06	0.000239375	0.000278034	N.A.	N.A.	1.6859	0.40631		0.962528	0.92983		0.157495	0.49181		1<	N.A.		0.570927
C_0152	Butyrylcarnitine	Butyrylcarnitine	439829	HMDB0002013	232.156	7.73545	0.00217593	0.00354804	0.00637549	0.00577961	0.00755646	0.00878141	0.00419924	0.00454698	0.00531431	6.29758e-05	0.000169281	0.000192945	0.000198213	0.00160933	0.000302791	0.000103554	0.000117395	0.000181358	0.00403315	0.0021414	0.00737249	0.00150933	0.00468684	0.000570545	0.000141734	6.92251e-05	0.000703444	0.00078626	0.000134102	4.15053e-05	0.547054	0.099508		0.860527	0.6546		0.201486	0.34132		1.05691	0.87951		1.57302
C_0021	Cadaverine	Cadaverine	273	HMDB0002322	103.124	4.07878	N.D.	N.D.	N.D.	1.17138e-05	1.34638e-05	1.40343e-05	N.D.	N.D.	N.D.	1.00222e-06	N.D.	N.D.	N.D.	2.57414e-06	3.33461e-06	N.D.	N.D.	N.D.	N.A.	N.A.	1.30706e-05	1.2092e-06	N.A.	N.A.	1.00222e-06	N.A.	2.95438e-06	5.37739e-07	N.A.	N.A.	<1	N.A.		N.A.	N.A.		0.339234	N.A.		1<	N.A.		1<
N_0001	Caffeic acid-1	Caffeic acid	689043	HMDB0001964	135.045	5.85484	N.D.	N.D.	N.D.	N.D.	N.D.	N.D.	N.D.	N.D.	N.D.	N.D.	N.D.	N.D.	8.14855e-05	2.70567e-05	N.D.	N.D.	N.D.	N.D.	N.A.	N.A.	N.A.	N.A.	N.A.	N.A.	N.A.	N.A.	5.42711e-05	3.8487e-05	N.A.	N.A.	N.A.	N.A.		N.A.	N.A.		<1	N.A.		N.A.	N.A.		N.A.
N_0002	Caffeic acid-2	Caffeic acid	689043	HMDB0001964	135.045	5.94517	N.D.	N.D.	N.D.	N.D.	N.D.	N.D.	N.D.	N.D.	N.D.	N.D.	N.D.	N.D.	5.47073e-05	N.D.	N.D.	N.D.	N.D.	N.D.	N.A.	N.A.	N.A.	N.A.	N.A.	N.A.	N.A.	N.A.	5.47073e-05	N.A.	N.A.	N.A.	N.A.	N.A.		N.A.	N.A.		<1	N.A.		N.A.	N.A.		N.A.
A_0117	cAMP	cAMP	6076	HMDB0000058	328.044	6.59298	6.31685e-05	4.60811e-05	4.35292e-05	3.39001e-05	3.18711e-05	2.39039e-05	5.48863e-05	3.28093e-05	3.34452e-05	8.56768e-06	9.71921e-06	9.07934e-06	5.94772e-06	N.D.	N.D.	N.D.	9.57837e-06	9.69257e-06	5.09263e-05	1.06786e-05	2.98917e-05	5.28391e-06	4.03802e-05	1.25666e-05	9.12208e-06	5.76958e-07	5.94772e-06	N.A.	9.63547e-06	8.07488e-08	1.70369	0.05696		1.26117	0.33163		1.53371	N.A.		0.946719	0.26149		0.740255
P_0049	Campesterol	Campesterol	173183	HMDB0002869	383.366	16.3971	0.000698803	0.000994176	0.00162566	0.000773705	0.000733415	0.000576082	0.00178149	0.0016095	0.00222479	0.000114949	0.000163966	0.000196022	0.000199417	0.000161688	0.000306833	0.000272689	0.000320673	0.000290321	0.00110621	0.000473479	0.0006944	0.000104428	0.00187193	0.00031746	0.000158312	4.08312e-05	0.000222646	7.53091e-05	0.000294561	2.42716e-05	1.59305	0.26851		0.590949	0.090035		0.711048	0.28205		0.537451	0.012859	*	0.370955
C_0142	Carboxymethyllysine	Carboxymethyllysine	123800		205.12	7.49817	0.000217603	0.000216867	0.000240718	8.58262e-05	9.4993e-05	9.72887e-05	0.000123844	0.00179917	0.000563739	2.46342e-05	2.06372e-05	3.37729e-05	2.5598e-05	2.7215e-05	4.10834e-05	1.71659e-05	2.55944e-05	2.21285e-05	0.000225063	1.3563e-05	9.27026e-05	6.0648e-06	0.000828919	0.000868575	2.63481e-05	6.73349e-06	3.12988e-05	8.51215e-06	2.16296e-05	4.23635e-06	2.42779	0.00090897	***	0.271513	0.35169		0.841825	0.47588		1.21815	0.37229		0.111836
C_0103	Carnitine	Carnitine	85	HMDB0000062	162.114	6.88515	0.0791702	0.0690875	0.0836545	0.0504493	0.0528563	0.0487219	0.0818639	0.0607693	0.0825945	0.00275634	0.00394875	0.00393148	0.00464103	0.00592508	0.0067028	0.00328825	0.00449375	0.00501016	0.0773041	0.00746063	0.0506758	0.00207649	0.0750759	0.0123953	0.00354553	0.000683508	0.00575631	0.00104119	0.00426406	0.000883638	1.52546	0.019092	*	1.02968	0.80555		0.615938	0.045132	*	0.831491	0.33133		0.674995
C_0149	Carnosine	Carnosine	439224	HMDB0000033	227.115	5.5041	8.95048e-05	0.00017775	0.000174897	N.D.	5.08391e-05	4.86741e-05	9.1575e-05	0.00296733	0.000983275	1.75672e-05	1.50242e-05	1.9584e-05	2.13019e-05	2.29775e-05	2.52738e-05	1.21207e-05	2.5831e-05	1.6628e-05	0.000147384	5.01452e-05	4.97566e-05	1.53091e-06	0.00134739	0.00147205	1.73918e-05	2.28498e-06	2.31844e-05	1.99398e-06	1.81933e-05	6.98788e-06	2.9621	0.077612		0.109385	0.29339		0.750151	0.030517	*	0.955947	0.8649		0.036928
A_0130	CDP	CDP	6132	HMDB0001546	402.012	9.81314	4.024e-05	4.51375e-05	7.02831e-05	4.38804e-05	7.2224e-05	0.000111504	3.10165e-05	8.24234e-05	5.87307e-05	1.11285e-05	1.91884e-05	2.90122e-05	7.25507e-05	1.49481e-05	N.D.	2.8116e-05	3.03949e-05	1.4748e-05	5.18868e-05	1.61187e-05	7.58694e-05	3.39587e-05	5.73902e-05	2.57297e-05	1.97764e-05	8.95632e-06	4.37494e-05	4.07311e-05	2.44197e-05	8.45301e-06	0.683897	0.3534		0.904106	0.77206		0.452037	0.55617		0.809854	0.54948		1.32199
A_0148	CDP-choline	CDP-choline	13804	HMDB0001413	487.101	5.9819	0.00028877	0.000294809	0.000321552	0.000208927	0.000185829	0.000196813	0.000280363	0.00023112	0.000375877	1.57127e-05	2.37199e-05	5.02321e-05	7.21197e-06	1.51769e-05	1.09299e-05	3.3874e-05	4.21863e-05	7.65643e-05	0.00030171	1.74467e-05	0.00019719	1.15535e-05	0.000295787	7.36005e-05	2.98882e-05	1.80675e-05	1.11063e-05	3.98541e-06	5.08749e-05	2.26326e-05	1.53005	0.0018117	**	1.02003	0.9034		2.69111	0.20954		0.587485	0.28083		0.666662
P_0039	Cholesterol	Cholesterol	5997	HMDB0000067	369.351	16.2458	0.0581916	0.0566172	0.0732124	0.0387401	0.0509749	0.045562	0.0688184	0.0754574	0.0958252	0.0238696	0.0203758	0.0247007	0.0202008	0.0272921	0.0323516	0.0239703	0.0333013	0.0337986	0.0626737	0.00916062	0.0450923	0.0061309	0.0800337	0.014073	0.022982	0.00229503	0.0266148	0.00610363	0.0303567	0.00553638	1.3899	0.059015		0.783092	0.15947		0.863506	0.41681		0.757065	0.13405		0.563417
N_0066	Cholesterol sulfate	Cholesterol sulfate	65076	HMDB0000653	465.305	16.8976	0.000428645	0.000386005	0.000433767	0.000306503	0.000389609	0.000390726	0.000505469	0.000618733	0.00058614	0.000417577	0.000217227	0.000781371	0.000314669	0.000346497	0.000411239	0.0003755	0.000630651	0.000613716	0.000416139	2.62217e-05	0.000362279	4.83071e-05	0.000570114	5.83078e-05	0.000472058	0.000285991	0.000357468	4.92109e-05	0.000539956	0.000142674	1.14867	0.18572		0.729922	0.02912	*	1.32056	0.56116		0.874254	0.73781		0.635451
N_0064	Cholic acid	Cholic acid	221493	HMDB0000619	407.281	11.1023	0.000267795	6.64709e-05	2.07419e-05	5.22986e-05	0.000136605	2.32725e-05	4.27639e-05	0.000118687	3.35158e-05	4.08993e-05	N.D.	9.46183e-06	1.44385e-05	9.84772e-05	3.3967e-05	5.79769e-05	4.06717e-05	1.81153e-05	0.000118336	0.000131439	7.07255e-05	5.88706e-05	6.49891e-05	4.67335e-05	2.51806e-05	2.22296e-05	4.89609e-05	4.39799e-05	3.89213e-05	1.99883e-05	1.67317	0.61005		1.82086	0.56367		0.514299	0.4848		0.646961	0.55193		1.08827
C_0026	Choline	Choline	305	HMDB0000097	104.107	5.59096	0.0157197	0.0134167	0.022734	0.00191807	0.00218919	0.00223728	0.0364795	0.0326793	0.0318406	0.00249734	0.00161911	0.00225906	0.00192287	0.00282531	0.00281307	0.0029368	0.00472219	0.0037664	0.0172901	0.00485312	0.00211485	0.000172102	0.0336665	0.00247197	0.00212517	0.000454165	0.00252042	0.000517526	0.00380846	0.000893437	8.17559	0.032303	*	0.513571	0.014081	*	0.843183	0.37726		0.558013	0.062836		0.0628177
N_0037	cis-11,14-Eicosadienoic acid-1	cis-11,14-Eicosadienoic acid	6439848	HMDB0005060	307.258	14.7572	2.14384e-05	1.66355e-05	N.D.	N.D.	N.D.	N.D.	2.33991e-05	2.95536e-05	3.32582e-05	3.29416e-05	2.12181e-05	3.18061e-05	N.D.	N.D.	N.D.	3.72738e-05	5.84033e-05	5.28693e-05	1.9037e-05	3.39616e-06	N.A.	N.A.	2.8737e-05	4.98001e-06	2.86553e-05	6.46577e-06	N.A.	N.A.	4.95155e-05	1.09567e-05	1<	N.A.		0.662455	0.083358		1<	N.A.		0.578714	0.059931		<1
N_0038	cis-11,14-Eicosadienoic acid-2	cis-11,14-Eicosadienoic acid	6439848	HMDB0005060	307.266	14.9954	0.00121767	0.00074893	0.00058204	0.000286586	0.000274598	0.000306122	0.00131502	0.00157926	0.00173793	0.000824994	0.000538888	0.00101176	4.80213e-05	5.54913e-05	6.17803e-05	0.00119511	0.00223022	0.00230042	0.000849547	0.000329544	0.000289102	1.59118e-05	0.00154407	0.00021364	0.000791879	0.000238167	5.50976e-05	6.88796e-06	0.00190858	0.000618882	2.93857	0.098171		0.5502	0.046025	*	14.3723	0.033018	*	0.414905	0.074056		0.187234
N_0039	cis-11-Eicosenoic acid	cis-11-Eicosenoic acid	5282768	HMDB0002231	309.283	15.4183	0.00350951	0.0019196	0.00136757	0.000777576	0.000727388	0.00086662	0.00335319	0.00381717	0.0054413	0.00120412	0.000792492	0.00251461	8.26704e-05	8.69739e-05	0.000114039	0.00235396	0.00541125	0.00681752	0.00226556	0.00111209	0.000790528	7.05141e-05	0.00420388	0.00109646	0.00150374	0.000899305	9.45611e-05	1.70051e-05	0.00486091	0.0022821	2.86588	0.14788		0.538921	0.098024		15.9023	0.11312		0.309353	0.11152		0.188047
N_0043	cis-4,7,10,13,16,19-Docosahexaenoic acid-1	DHA	445580	HMDB0002183	327.23	14.1056	6.94712e-05	1.34601e-05	N.D.	3.98939e-05	1.8628e-05	4.52847e-05	1.85797e-05	3.58029e-05	N.D.	2.61553e-05	2.94013e-05	1.88036e-05	N.D.	N.D.	N.D.	2.04123e-05	N.D.	2.31277e-05	4.14656e-05	3.96059e-05	3.46022e-05	1.40942e-05	2.71913e-05	1.21786e-05	2.47868e-05	5.42979e-06	N.A.	N.A.	2.177e-05	1.92006e-06	1.19835	0.84833		1.52496	0.70075		1<	N.A.		1.13857	0.45031		1.27255
N_0044	cis-4,7,10,13,16,19-Docosahexaenoic acid-2	DHA	445580	HMDB0002183	327.232	14.2274	0.00863005	0.00535218	0.00400602	0.00449808	0.00543609	0.00357019	0.00857289	0.0104601	0.0119125	0.00233714	0.00190602	0.0030808	0.000326433	0.000678944	0.000622067	0.00472653	0.0077489	0.00852327	0.00599608	0.00237831	0.00450146	0.000932951	0.0103152	0.00167453	0.00244132	0.000594276	0.000542481	0.000189252	0.00699957	0.00200622	1.33203	0.39571		0.581288	0.068784		4.50028	0.022745	*	0.348781	0.049233	*	0.436392
N_0033	cis-5,8,11,14,17-Eicosapentaenoic acid	EPA	446284	HMDB0001999	301.219	13.9162	0.000180561	0.000157374	0.000143777	0.000120169	0.000154422	0.000140063	0.000338252	0.000310201	0.000320876	0.000140471	0.000208381	0.000216502	2.20725e-05	3.92698e-05	4.93031e-05	0.000379757	0.000344907	0.000392713	0.000160571	1.85991e-05	0.000138218	1.72011e-05	0.000323109	1.41582e-05	0.000188452	4.17499e-05	3.68818e-05	1.37714e-05	0.000372459	2.47247e-05	1.16172	0.2016		0.496955	0.0003999	***	5.10961	0.016638	*	0.505966	0.0055836	**	0.427775
N_0036	cis-8,11,14-Eicosatrienoic acid	cis-8,11,14-Eicosatrienoic acid	5280581	HMDB0002925	305.251	14.6015	0.00214875	0.00120006	0.00100026	0.000502988	0.00045518	0.000502115	0.00151473	0.00162712	0.00183278	0.00112658	0.00089299	0.00137481	7.93866e-05	0.000136306	0.000108782	0.00152546	0.00279452	0.00288275	0.00144969	0.000613592	0.000486761	2.73533e-05	0.00165821	0.000161289	0.00113146	0.000240945	0.000108158	2.84651e-05	0.00240091	0.000759442	2.97823	0.1126		0.874249	0.62039		10.4611	0.016898	*	0.471262	0.090116		0.293546
A_0054	cis-Aconitic acid	cis-Aconitic acid	643757	HMDB0000072	173.009	19.4382	0.00247821	0.00248925	0.0017599	0.00153788	0.00163108	0.00131879	0.00161307	0.00184336	0.00148172	0.000245206	0.000105568	0.000212721	0.000228628	0.000478302	0.0006969	0.000153229	0.00022051	0.000241582	0.00224245	0.000417941	0.00149592	0.000160317	0.00164605	0.000183062	0.000187832	7.30709e-05	0.000467943	0.000234308	0.000205107	4.61463e-05	1.49905	0.075705		1.36232	0.1169		0.401398	0.16571		0.915773	0.74964		0.908792
A_0034	Citramalic acid	Citramalic acid	1081	HMDB0000426	147.03	14.1507	0.000269709	N.D.	N.D.	N.D.	0.000197224	0.000202754	N.D.	N.D.	N.D.	N.D.	N.D.	N.D.	N.D.	N.D.	N.D.	N.D.	N.D.	N.D.	0.000269709	N.A.	0.000199989	3.91006e-06	N.A.	N.A.	N.A.	N.A.	N.A.	N.A.	N.A.	N.A.	1.34862	N.A.		1<	N.A.		N.A.	N.A.		N.A.	N.A.		1<
A_0075	Citric acid	Citric acid	311	HMDB0000094	191.02	18.8131	0.0142796	0.0136046	0.0114713	0.00617526	0.00636839	0.00458625	0.0100962	0.013211	0.00941118	0.00204492	0.00169843	0.00241608	0.0032151	0.00398837	0.00570287	0.00233826	0.00282268	0.00297726	0.0131185	0.00146592	0.00570997	0.000977948	0.0109061	0.00202526	0.00205314	0.000358898	0.00430211	0.00127321	0.00271273	0.000333388	2.29747	0.003163	**	1.20285	0.2069		0.477241	0.08275		0.756855	0.080413		0.523556
C_0119	Citrulline	Citrulline	9750	HMDB0000904	176.104	8.95627	0.00429835	0.00356242	0.00424131	0.0050482	0.00698386	0.00567055	0.00251806	0.00308407	0.0023036	0.000452482	0.000464072	0.000587884	0.000862721	0.00175482	0.00144021	0.000420647	0.000622085	0.000555528	0.00403403	0.000409415	0.00590087	0.000988172	0.00263524	0.000403214	0.000501479	7.50528e-05	0.00135258	0.000452456	0.000532753	0.000102632	0.683632	0.065819		1.5308	0.013525	*	0.370757	0.078926		0.941297	0.69391		2.23921
A_0114	CMP	CMP	6131	HMDB0000095	322.044	8.32751	0.00050148	0.000325006	0.000445705	0.000764361	0.000823337	0.000806219	0.000288153	0.000206459	0.000343149	7.61922e-05	9.92548e-05	6.02855e-05	0.000213859	0.000445127	0.000390354	5.42107e-05	9.94145e-05	8.14455e-05	0.000424063	9.02058e-05	0.000797972	3.03406e-05	0.000279254	6.87784e-05	7.85775e-05	1.95938e-05	0.00034978	0.000120855	7.83569e-05	2.27596e-05	0.531426	0.012043	*	1.51856	0.096253		0.224648	0.056865		1.00282	0.99047		2.85752
A_0126	CoA_divalent	CoA	87642		382.548	9.16139	0.00197839	0.00144731	0.000980492	0.000862102	0.00144285	0.00121244	0.000593172	0.00233237	0.00213287	N.D.	3.89706e-05	8.76626e-06	4.20938e-05	7.61516e-05	4.8767e-05	1.21591e-05	3.4821e-05	6.7848e-05	0.00146873	0.000499293	0.00117247	0.000292432	0.00168614	0.000951777	2.38684e-05	2.13577e-05	5.56708e-05	1.8048e-05	3.8276e-05	2.80047e-05	1.25268	0.43627		0.871062	0.74906		0.428743	0.22792		0.623587	0.5647		0.695356
P_0081	Corosolic acid	Corosolic acid	6918774		455.35	12.8905	0.000142009	7.81057e-05	8.02182e-05	9.02953e-05	N.D.	7.21785e-05	8.11748e-05	N.D.	N.D.	0.000140574	9.54143e-05	0.000124474	8.05196e-05	7.26222e-05	0.000114673	4.5275e-05	8.66579e-05	6.59796e-05	0.000100111	3.63004e-05	8.12369e-05	1.28105e-05	8.11748e-05	N.A.	0.000120154	2.28877e-05	8.92717e-05	2.23499e-05	6.59708e-05	2.06915e-05	1.23234	0.47664		1.23328	N.A.		1.34594	0.16987		1.82132	0.038846	*	1.00076
P_0028	Cortexolone Corticosterone 21-Deoxycortisol	Cortexolone Corticosterone 21-Deoxycortisol	440707 5753 92827	HMDB0000015 HMDB0001547 HMDB0004030	347.222	9.2206	0.000848742	0.000273685	0.00028604	7.39524e-05	N.D.	6.48026e-05	0.000593751	0.00154814	0.00162022	0.00036318	0.000188091	0.000213751	5.49921e-05	N.D.	N.D.	0.000317855	0.000980538	0.000913343	0.000469489	0.000328501	6.93775e-05	6.46989e-06	0.00125404	0.000572959	0.000255007	9.45546e-05	5.49921e-05	N.A.	0.000737245	0.000364754	6.76716	0.1693		0.374382	0.12646		4.63716	N.A.		0.345892	0.14181		0.0553234
C_0065	Creatine	Creatine	586	HMDB0000064	133.079	7.14011	0.00536363	0.00591094	0.0067597	0.00578588	0.00659177	0.00688038	0.00524448	0.0219124	0.0114614	0.000272441	0.000209458	0.000276708	0.000242276	0.000368918	0.000532896	0.00036571	0.000490278	0.000446684	0.00601142	0.000703435	0.00641934	0.000567257	0.0128728	0.0084231	0.000252869	3.76555e-05	0.000381363	0.000145709	0.000434224	6.32116e-05	0.936455	0.47982		0.466988	0.29336		0.663066	0.26315		0.582347	0.019915	*	0.498676
C_0033	Creatinine	Creatinine	588	HMDB0000562	114.067	5.94466	0.000342596	0.000358325	0.000424347	0.000397755	0.000357149	0.000332958	0.000369762	0.000951748	0.000585818	0.000127663	5.29456e-05	0.000119356	0.000188554	0.000147972	0.000416929	0.00014543	0.000143292	0.000150106	0.000375089	4.33776e-05	0.00036262	3.2743e-05	0.000635776	0.000294192	9.99882e-05	4.09513e-05	0.000251152	0.000144994	0.000146276	3.48462e-06	1.03438	0.71283		0.589971	0.26323		0.398119	0.20693		0.683559	0.18856		0.570359
A_0146	CTP	CTP	6176	HMDB0000082	481.979	10.4929	N.D.	2.57929e-05	2.97908e-05	N.D.	N.D.	5.79705e-05	N.D.	0.000175541	4.1515e-05	N.D.	1.12505e-05	9.67072e-06	3.04569e-05	N.D.	N.D.	1.13322e-05	1.00971e-05	N.D.	2.77918e-05	2.82695e-06	5.79705e-05	N.A.	0.000108528	9.47705e-05	1.04606e-05	1.1171e-06	3.04569e-05	N.A.	1.07146e-05	8.73359e-07	0.479413	N.A.		0.25608	0.44091		0.343457	N.A.		0.976296	0.8249		0.534153
P_0063	Cycloartenol Lanosterol	Cycloartenol Lanosterol	92110 246983	HMDB0036591 HMDB0001251	409.383	16.3668	0.000622632	0.000617149	0.00103979	0.00047775	0.000507862	0.000478556	0.000335375	0.000565595	0.00103893	0.000228283	0.000140099	0.000259964	0.000238097	0.000286391	0.000504977	0.000212432	0.000492423	0.000497958	0.000759858	0.000242446	0.000488056	1.71571e-05	0.000646635	0.000358712	0.000209449	6.2112e-05	0.000343155	0.000142207	0.000400938	0.000163274	1.55691	0.1911		1.1751	0.67714		0.610361	0.24081		0.522397	0.16916		0.754763
C_0018	Cyclohexylamine	Cyclohexylamine	7965		100.113	6.22583	5.31637e-05	2.70303e-05	5.64259e-05	8.92051e-05	1.95583e-05	2.15867e-05	2.13014e-05	6.44285e-05	3.60509e-05	6.89737e-06	6.63674e-06	5.42186e-06	1.25056e-05	1.20864e-05	7.54407e-06	3.46853e-06	3.15872e-06	5.29481e-06	4.554e-05	1.61126e-05	4.345e-05	3.96381e-05	4.05936e-05	2.19195e-05	6.31866e-06	7.87503e-07	1.0712e-05	2.75155e-06	3.97402e-06	1.15428e-06	1.0481	0.93857		1.12185	0.76989		0.589865	0.10005		1.58999	0.051021		1.07037
C_0045	Cys	Cys	594	HMDB0000574,HMDB0003417	122.027	9.17949	1.90065e-05	1.67831e-05	2.36309e-05	N.D.	1.10385e-05	9.21744e-06	N.D.	1.62689e-05	N.D.	7.12351e-06	6.41914e-06	1.15021e-05	5.16859e-06	6.67884e-06	3.27781e-06	1.23644e-05	1.44343e-05	1.06582e-05	1.98069e-05	3.49332e-06	1.0128e-05	1.28766e-06	1.62689e-05	N.A.	8.34824e-06	2.7539e-06	5.04175e-06	1.70406e-06	1.24856e-05	1.891e-06	1.95566	0.027887	*	1.21746	N.A.		1.65582	0.16583		0.668627	0.10736		0.622533
C_0213	Cysteine glutathione disulfide	Cysteine glutathione disulfide	10455148	HMDB0000656	427.097	9.44403	4.71922e-05	2.77201e-05	4.75499e-05	5.1264e-05	1.23133e-05	3.32126e-05	4.97386e-05	3.67154e-05	3.54989e-05	7.22065e-05	3.17891e-05	6.49018e-05	2.54756e-05	3.24202e-05	2.67564e-05	0.000126167	0.000116278	6.60005e-05	4.08207e-05	1.13469e-05	3.22633e-05	1.94927e-05	4.0651e-05	7.89357e-06	5.62991e-05	2.15382e-05	2.82174e-05	3.69565e-06	0.000102815	3.22634e-05	1.26524	0.55509		1.00418	0.98416		1.99519	0.14888		0.547577	0.11659		0.793666
A_0038	Cysteinesulfinic acid	Cysteinesulfinic acid	1549098	HMDB0000996	152.001	8.30455	1.43649e-05	N.D.	1.80769e-05	N.D.	N.D.	N.D.	N.D.	N.D.	N.D.	N.D.	N.D.	6.60949e-06	N.D.	2.18121e-05	2.08794e-05	N.D.	N.D.	N.D.	1.62209e-05	2.62483e-06	N.A.	N.A.	N.A.	N.A.	6.60949e-06	N.A.	2.13457e-05	6.5951e-07	N.A.	N.A.	1<	N.A.		1<	N.A.		0.30964	N.A.		1<	N.A.		N.A.
C_0159	Cytidine	Cytidine	6175	HMDB0000089	244.095	7.82853	0.000358804	0.000286167	0.000458727	0.00020747	0.000231683	0.000242538	0.000308606	0.000289605	0.000305035	7.22682e-05	3.59432e-05	0.000108373	0.000107428	0.000166617	0.000219533	8.15869e-05	0.000158227	0.000121385	0.000367899	8.66389e-05	0.00022723	1.79533e-05	0.000301082	1.00988e-05	7.21948e-05	3.6215e-05	0.000164526	5.60819e-05	0.0001204	3.83298e-05	1.61906	0.10098		1.22192	0.31283		0.438805	0.085639		0.599626	0.18874		0.754712
C_0030	Cytosine	Cytosine	597	HMDB0000630	112.051	5.91914	N.D.	N.D.	2.48701e-05	N.D.	1.85633e-05	N.D.	N.D.	N.D.	N.D.	2.11238e-06	N.D.	2.75643e-06	6.86764e-06	6.1539e-06	9.70276e-06	N.D.	N.D.	N.D.	2.48701e-05	N.A.	1.85633e-05	N.A.	N.A.	N.A.	2.4344e-06	4.55406e-07	7.57477e-06	1.87713e-06	N.A.	N.A.	1.33974	N.A.		1<	N.A.		0.321383	0.033561	*	1<	N.A.		1<
C_0099	Daminozide Ala-Ala	Daminozide Ala-Ala	15331 5460362	HMDB0003459	161.093	7.48149	0.00078797	0.000797116	0.000913506	0.000572014	0.000540107	0.00058962	0.000974448	0.000571678	0.000827997	1.78705e-05	8.53578e-06	1.7427e-05	1.10515e-05	3.31096e-05	3.83793e-05	9.19686e-06	1.44619e-05	2.43013e-05	0.000832864	6.99877e-05	0.000567247	2.5098e-05	0.000791374	0.000203867	1.46111e-05	5.26604e-06	2.75135e-05	1.44979e-05	1.59867e-05	7.66679e-06	1.46826	0.014111	*	1.05243	0.76512		0.531052	0.25949		0.913955	0.812		0.716787
A_0051	Decanoic acid	Decanoic acid	2969	HMDB0000511	171.139	6.98874	0.000194017	0.000223721	0.000438546	0.00019573	0.000138022	0.000105134	0.00038935	0.000256436	0.000293833	3.13621e-05	3.35016e-05	5.92766e-05	4.74668e-05	8.38545e-05	3.95438e-05	4.1439e-05	5.74702e-05	6.76388e-05	0.000285428	0.000133433	0.000146295	4.5861e-05	0.000313206	6.85417e-05	4.13801e-05	1.55357e-05	5.6955e-05	2.36301e-05	5.5516e-05	1.32088e-05	1.95104	0.20557		0.911311	0.76954		0.72654	0.40196		0.745373	0.2977		0.46709
C_0209	Decarboxylated S-Adenosylmethionine	dcSAM	439415	HMDB0000988	355.156	4.60305	N.D.	N.D.	2.50718e-05	N.D.	N.D.	N.D.	1.85e-05	N.D.	N.D.	3.40243e-06	N.D.	3.38264e-06	2.78584e-06	5.09135e-06	4.78321e-06	N.D.	4.16026e-06	3.65996e-06	2.50718e-05	N.A.	N.A.	N.A.	1.85e-05	N.A.	3.39253e-06	1.39893e-08	4.22013e-06	1.25166e-06	3.91011e-06	3.53767e-07	1<	N.A.		1.35523	N.A.		0.803893	0.37067		0.867632	0.2862		<1
N_0062	Deoxycholic acid	Deoxycholic acid	222528	HMDB0000626	391.286	12.1648	4.11499e-05	4.45272e-05	2.0568e-05	3.45747e-05	0.00011275	2.40828e-05	3.21002e-05	6.57549e-05	4.83418e-05	2.36307e-05	1.30543e-05	N.D.	1.40492e-05	4.59296e-05	2.20229e-05	1.86265e-05	3.7872e-05	1.61603e-05	3.5415e-05	1.29683e-05	5.71357e-05	4.84478e-05	4.87323e-05	1.68307e-05	1.83425e-05	7.47866e-06	2.73339e-05	1.65905e-05	2.42196e-05	1.18875e-05	0.619841	0.52279		0.726727	0.34237		0.671053	0.47387		0.75734	0.54651		1.17244
C_0028	Diethanolamine	Diethanolamine	8113	HMDB0004437	106.087	6.21723	0.00018034	0.000136531	0.000131411	0.000287374	0.000226833	0.000159254	0.000115784	0.000131034	0.000363717	0.000127149	0.000218315	0.000133368	0.000324851	0.000162	0.000184375	0.000226396	0.000139204	0.000270921	0.000149427	2.68936e-05	0.000224487	6.40925e-05	0.000203512	0.000138951	0.000159611	5.09345e-05	0.000223742	8.82746e-05	0.000212173	6.70006e-05	0.66564	0.16895		0.734245	0.57193		0.71337	0.35097		0.752266	0.34425		1.10307
A_0048	Dihydroxyacetone phosphate	DHAP	668	HMDB0001473	168.991	10.8229	0.000272103	0.00023017	0.000808472	0.00625172	0.0084999	0.0075688	0.00033625	0.000402005	0.000378387	1.92852e-05	2.34386e-05	1.92023e-05	9.11696e-05	0.000359861	0.000425577	N.D.	N.D.	N.D.	0.000436915	0.00032246	0.00744014	0.0011296	0.000372214	3.33094e-05	2.0642e-05	2.42228e-06	0.000292202	0.000177173	N.A.	N.A.	0.058724	0.0054237	**	1.17383	0.76194		0.0706429	0.11739		1<	N.A.		19.9889
C_0014	Dimethylaminoethanol	Dimethylaminoethanol	7902	HMDB0032231	90.0919	5.64755	2.75714e-05	2.69318e-05	3.24492e-05	2.00486e-05	1.847e-05	1.89106e-05	3.73964e-05	3.69508e-05	3.67753e-05	2.90902e-06	3.78818e-06	4.48522e-06	5.04614e-06	6.60927e-06	7.99285e-06	4.04184e-06	4.21529e-06	5.53212e-06	2.89842e-05	3.01783e-06	1.91431e-05	8.14592e-07	3.70408e-05	3.20181e-07	3.72747e-06	7.89847e-07	6.54942e-06	1.47427e-06	4.59642e-06	8.14974e-07	1.51408	0.023587	*	0.782492	0.042357	*	0.569131	0.05989		0.810952	0.25551		0.51681
P_0070	Diosgenin	Diosgenin	99474		415.323	14.1032	0.000263156	0.000115014	N.D.	0.000272718	0.000236096	0.000410007	7.57473e-05	0.000101645	9.21485e-05	N.D.	N.D.	0.000109734	N.D.	8.01438e-05	N.D.	8.66677e-05	N.D.	0.00016778	0.000189085	0.000104753	0.000306274	9.16826e-05	8.98469e-05	1.31013e-05	0.000109734	N.A.	8.01438e-05	N.A.	0.000127224	5.73549e-05	0.617372	0.32585		2.10452	0.40642		1.36922	N.A.		0.862531	N.A.		3.40884
A_0113	dTMP	dTMP	9700	HMDB0001227	321.049	8.30166	2.13631e-05	N.D.	3.11646e-05	N.D.	N.D.	N.D.	N.D.	N.D.	N.D.	N.D.	N.D.	N.D.	N.D.	N.D.	N.D.	N.D.	N.D.	N.D.	2.62639e-05	6.93072e-06	N.A.	N.A.	N.A.	N.A.	N.A.	N.A.	N.A.	N.A.	N.A.	N.A.	1<	N.A.		1<	N.A.		N.A.	N.A.		N.A.	N.A.		N.A.
C_0169	Dyphylline	Dyphylline	3182		255.111	17.8368	0.000125982	0.000252666	0.000152592	0.000246087	0.000236068	0.000216134	0.000178446	0.000158041	0.000254978	0.00021848	0.00015534	0.000232289	7.18347e-05	8.32768e-05	5.85347e-05	0.000135449	0.000152328	0.000166317	0.00017708	6.6798e-05	0.000232763	1.52471e-05	0.000197155	5.1105e-05	0.000202036	4.10253e-05	7.12154e-05	1.23827e-05	0.000151365	1.54564e-05	0.760776	0.28352		0.898178	0.70188		2.83698	0.023502	*	1.33476	0.15476		1.18061
P_0057	Ergocalciferol-1	Ergocalciferol	5280793	HMDB0000900	397.347	15.8492	0.000158128	9.15439e-05	0.000134862	0.000166706	0.000192927	0.000190544	0.000110162	0.000154561	0.000232344	7.21359e-05	8.62706e-05	4.79957e-05	N.D.	N.D.	0.000137815	8.94018e-05	N.D.	0.000154158	0.000128178	3.37914e-05	0.000183392	1.44996e-05	0.000165689	6.18467e-05	6.88008e-05	1.93542e-05	0.000137815	N.A.	0.00012178	4.57895e-05	0.698927	0.089061		0.773606	0.42265		0.499224	N.A.		0.56496	0.32865		1.10685
P_0058	Ergocalciferol-2	Ergocalciferol	5280793	HMDB0000900	397.35	15.682	0.000106523	N.D.	N.D.	N.D.	N.D.	N.D.	N.D.	N.D.	N.D.	0.000107084	8.57024e-05	N.D.	5.10116e-05	N.D.	N.D.	0.000137083	0.000292869	0.000209038	0.000106523	N.A.	N.A.	N.A.	N.A.	N.A.	9.63932e-05	1.51192e-05	5.10116e-05	N.A.	0.000212997	7.79686e-05	1<	N.A.		1<	N.A.		1.88963	N.A.		0.452558	0.11571		N.A.
C_0151	Ergothioneine	Ergothioneine	3037043	HMDB0003045	230.097	13.8909	0.00613273	0.00943878	0.0121254	0.00780899	0.00636552	0.0087228	0.010976	0.0124259	0.0163636	0.000376431	0.000925865	0.00115899	0.00146929	0.00261181	0.00248859	0.00103422	0.00207233	0.00202724	0.00923232	0.00300168	0.00763244	0.00118852	0.0132552	0.00278793	0.000820428	0.000401792	0.0021899	0.000627099	0.00171126	0.000586769	1.20962	0.46222		0.696506	0.16458		0.374643	0.04184	*	0.479429	0.10476		0.575808
N_0053	Erucic acid	Erucic acid	5281116	HMDB0002068	337.313	15.9147	0.000314915	0.000158274	0.00014805	0.000113814	0.000105879	0.000162885	0.00024182	0.000290531	0.000473343	7.61434e-05	3.99617e-05	0.000188997	5.41318e-05	6.40091e-05	3.27314e-05	0.000135681	0.000275023	0.00032801	0.00020708	9.35278e-05	0.000127526	3.08779e-05	0.000335231	0.000122063	0.000101701	7.7735e-05	5.02908e-05	1.59887e-05	0.000246238	9.93431e-05	1.62382	0.27576		0.617722	0.22699		2.02225	0.37065		0.413017	0.12225		0.380412
C_0003	Ethanolamine	Ethanolamine	700	HMDB0000149	62.0607	5.18948	0.00204155	0.00175093	0.00240594	0.000439944	0.000413118	0.000475234	0.00221329	0.00227324	0.00200733	0.00025898	0.0001585	0.000234398	0.000272961	0.000322431	0.000345596	0.000327977	0.000609467	0.000456313	0.00206614	0.000328197	0.000442765	3.11538e-05	0.00216462	0.000139477	0.000217293	5.23783e-05	0.000313663	3.71028e-05	0.000464586	0.000140927	4.66644	0.012758	*	0.954506	0.66846		0.69276	0.066664		0.467713	0.079136		0.204547
A_0028	Ethanolamine phosphate	EAP	1015	HMDB0000224	140.012	7.0188	0.00333762	0.00222919	0.00257574	0.00103028	0.00101165	0.00111268	0.00301267	0.00283891	0.00434464	0.00124788	0.00140216	0.00232727	0.000952554	0.00135174	0.000860739	0.00185884	0.0026899	0.00340136	0.00271418	0.000567031	0.00105154	5.37613e-05	0.00339874	0.000823767	0.0016591	0.000583769	0.00105501	0.000261042	0.00265003	0.00077203	2.58116	0.035629	*	0.798585	0.30906		1.57259	0.20781		0.626069	0.15616		0.30939
P_0023	Ethyl arachidonate	Ethyl arachidonate	5367369	HMDB0062725	333.278	15.4129	0.000180225	0.00011514	6.22193e-05	5.61152e-05	5.83816e-05	7.91447e-05	0.000154357	0.00019026	0.000224143	4.69274e-05	8.48758e-05	0.000123477	N.D.	N.D.	4.59792e-05	8.92924e-05	0.00021975	0.000284547	0.000119195	5.91074e-05	6.45471e-05	1.26925e-05	0.000189587	3.48976e-05	8.50936e-05	3.82755e-05	4.59792e-05	N.A.	0.000197863	9.94505e-05	1.84663	0.24757		0.628708	0.16684		1.8507	N.A.		0.430063	0.17897		0.340462
N_0003	FA(12:0)	FA(12:0)	3893	HMDB0000638	199.171	13.1963	0.000104972	0.000103605	8.79854e-05	8.90253e-05	8.08707e-05	0.000113684	8.14499e-05	0.000110645	0.000101664	N.D.	6.28943e-05	6.60928e-05	N.D.	N.D.	N.D.	6.96885e-05	9.44305e-05	8.81224e-05	9.88539e-05	9.43715e-06	9.45268e-05	1.70846e-05	9.79197e-05	1.49535e-05	6.44936e-05	2.26166e-06	N.A.	N.A.	8.40805e-05	1.28567e-05	1.04578	0.72569		1.00954	0.93225		1<	N.A.		0.767046	0.11293		0.96535
N_0007	FA(14:1)-1	FA(14:1)			225.186	13.4345	7.28757e-05	2.89107e-05	3.13488e-05	2.53778e-05	N.D.	3.04974e-05	5.85523e-05	3.64253e-05	5.81876e-05	2.58928e-05	2.22702e-05	2.30044e-05	N.D.	N.D.	N.D.	1.78997e-05	3.27935e-05	5.5781e-05	4.43784e-05	2.47095e-05	2.79376e-05	3.62008e-06	5.10551e-05	1.2671e-05	2.37225e-05	1.91506e-06	N.A.	N.A.	3.54914e-05	1.90842e-05	1.58848	0.3683		0.869226	0.70522		1<	N.A.		0.668401	0.39735		0.547205
N_0006	FA(14:1)-2	FA(14:1)			225.185	13.5643	N.D.	N.D.	2.68279e-05	7.18699e-06	N.D.	N.D.	4.55334e-05	3.89898e-05	6.19084e-05	N.D.	N.D.	N.D.	N.D.	N.D.	N.D.	2.15129e-05	1.7406e-05	2.51867e-05	2.68279e-05	N.A.	7.18699e-06	N.A.	4.88105e-05	1.18055e-05	N.A.	N.A.	N.A.	N.A.	2.13685e-05	3.8924e-06	3.73283	N.A.		0.549632	N.A.		N.A.	N.A.		<1	N.A.		0.147243
N_0005	FA(14:2)	FA(14:2)			223.17	13.0458	2.0871e-05	N.D.	1.37865e-05	N.D.	N.D.	N.D.	3.38448e-05	1.32207e-05	4.05853e-05	N.D.	N.D.	N.D.	N.D.	N.D.	N.D.	N.D.	N.D.	8.5065e-06	1.73288e-05	5.00945e-06	N.A.	N.A.	2.92169e-05	1.42572e-05	N.A.	N.A.	N.A.	N.A.	8.5065e-06	N.A.	1<	N.A.		0.593107	0.28809		N.A.	N.A.		<1	N.A.		<1
N_0004	FA(14:3)	FA(14:3)			221.154	12.5388	0.00626662	0.00329743	0.00569064	0.00540356	0.00550938	0.00902411	0.00322542	0.00145746	0.000672263	0.0026242	0.000829122	0.00274485	0.00069437	0.000588483	0.00139401	0.00112374	0.000435149	0.00087149	0.0050849	0.00157455	0.00664569	0.00206046	0.00178505	0.00130772	0.00206606	0.00107291	0.000892286	0.000437715	0.000810126	0.000348372	0.765142	0.3598		2.84861	0.051073		2.31546	0.18968		2.55029	0.17117		3.72298
N_0009	FA(15:0)	FA(15:0)	13849	HMDB0000826	241.217	14.2965	5.3559e-05	3.55223e-05	N.D.	2.20482e-05	2.27889e-05	3.09475e-05	3.18821e-05	3.84421e-05	4.16729e-05	3.4618e-05	7.01813e-05	3.6327e-05	N.D.	2.01673e-05	2.45668e-05	2.92376e-05	5.78173e-05	4.29277e-05	4.45406e-05	1.27539e-05	2.52615e-05	4.9381e-06	3.73324e-05	4.98884e-06	4.70421e-05	2.00574e-05	2.2367e-05	3.11091e-06	4.33275e-05	1.4294e-05	1.76318	0.25582		1.19308	0.56705		2.10319	0.16289		1.08573	0.80812		0.676666
N_0015	FA(16:2)-1	FA(16:2)			251.204	13.9449	N.D.	N.D.	N.D.	N.D.	N.D.	N.D.	N.D.	N.D.	N.D.	4.23737e-05	3.27916e-05	3.67871e-05	N.D.	N.D.	N.D.	2.91961e-05	5.6884e-05	5.44499e-05	N.A.	N.A.	N.A.	N.A.	N.A.	N.A.	3.73175e-05	4.81303e-06	N.A.	N.A.	4.68434e-05	1.53314e-05	N.A.	N.A.		N.A.	N.A.		1<	N.A.		0.796643	0.39703		N.A.
N_0014	FA(16:2)-2	FA(16:2)			251.202	13.7242	0.000100334	5.74186e-05	5.21901e-05	N.D.	2.38984e-05	1.10511e-05	0.000128008	0.000127078	0.000150091	5.30378e-05	7.13504e-05	9.2858e-05	N.D.	N.D.	N.D.	9.74934e-05	0.000143067	0.000146482	6.99808e-05	2.6416e-05	1.74748e-05	9.08447e-06	0.000135059	1.30265e-05	7.24154e-05	1.99314e-05	N.A.	N.A.	0.000129014	2.73514e-05	4.00468	0.060973		0.518149	0.032983	*	1<	N.A.		0.561297	0.049326	*	0.129386
N_0013	FA(16:3)	FA(16:3)			249.187	13.4499	N.D.	N.D.	N.D.	N.D.	3.2903e-05	5.15642e-05	4.55116e-05	N.D.	5.79872e-05	3.89402e-05	5.48864e-05	4.47287e-05	N.D.	N.D.	N.D.	5.19965e-05	4.2994e-05	7.0423e-05	N.A.	N.A.	4.22336e-05	1.31954e-05	5.17494e-05	8.82157e-06	4.61851e-05	8.07227e-06	N.A.	N.A.	5.51378e-05	1.39818e-05	<1	N.A.		<1	N.A.		1<	N.A.		0.83763	0.40363		0.816117
N_0019	FA(17:1)	FA(17:1)			267.234	14.5311	0.000394106	0.000190621	0.000153217	9.15225e-05	8.88297e-05	9.33602e-05	0.000384963	0.000347323	0.000386963	0.000382252	0.000473247	0.000625801	1.74684e-05	3.16288e-05	2.42518e-05	0.000633489	0.000951207	0.00109122	0.000245981	0.000129636	9.12375e-05	2.27866e-06	0.000373083	2.23311e-05	0.000493767	0.000123064	2.44497e-05	7.08224e-06	0.000891973	0.000234546	2.69606	0.17458		0.659321	0.22921		20.1952	0.021862	*	0.553566	0.079459		0.24455
N_0018	FA(17:2)	FA(17:2)			265.216	14.0598	N.D.	1.96451e-05	1.83821e-05	N.D.	N.D.	N.D.	1.79255e-05	N.D.	1.67722e-05	2.00962e-05	3.29085e-05	2.50449e-05	N.D.	N.D.	N.D.	3.66093e-05	5.57989e-05	5.55938e-05	1.90136e-05	8.93078e-07	N.A.	N.A.	1.73489e-05	8.15507e-07	2.60165e-05	6.46116e-06	N.A.	N.A.	4.9334e-05	1.10204e-05	1<	N.A.		1.09595	0.19201		1<	N.A.		0.527354	0.045916	*	<1
N_0031	FA(19:0)-1	FA(19:0)	12591	HMDB0000772	297.279	15.656	8.58522e-05	3.95982e-05	5.22398e-05	1.61809e-05	2.46666e-05	2.31825e-05	7.68486e-05	0.000118862	0.000155129	2.38327e-05	0.000100771	5.76912e-05	N.D.	N.D.	N.D.	3.18541e-05	9.75341e-05	0.000138641	5.92301e-05	2.39062e-05	2.13433e-05	4.53197e-06	0.000116946	3.91752e-05	6.0765e-05	3.85613e-05	N.A.	N.A.	8.93432e-05	5.38628e-05	2.77511	0.10627		0.506472	0.10915		1<	N.A.		0.68013	0.50048		0.182505
N_0032	FA(19:0)-2	FA(19:0)	12591	HMDB0000772	297.279	15.5761	3.5007e-05	2.68727e-05	1.87547e-05	1.21813e-05	1.99509e-05	1.05334e-05	N.D.	5.32811e-05	7.99972e-05	1.59356e-05	2.70633e-05	3.42666e-05	N.D.	N.D.	N.D.	1.8938e-05	6.90161e-05	6.86968e-05	2.68781e-05	8.12617e-06	1.42219e-05	5.02945e-06	6.66391e-05	1.88911e-05	2.57552e-05	9.23527e-06	N.A.	N.A.	5.2217e-05	2.88209e-05	1.88991	0.096695		0.403339	0.17541		1<	N.A.		0.493234	0.24841		0.213417
N_0028	FA(19:1)	FA(19:1)			295.265	15.1529	0.000320737	0.000197019	0.000181784	9.14819e-05	8.59918e-05	8.88362e-05	0.000462422	0.000495539	0.000646389	0.000194903	0.000181338	0.000364711	1.36091e-05	1.76203e-05	N.D.	0.000354984	0.000820055	0.000993056	0.00023318	7.62084e-05	8.877e-05	2.74565e-06	0.000534783	9.80613e-05	0.000246984	0.00010218	1.56147e-05	2.8363e-06	0.000722698	0.000329989	2.62679	0.081436		0.436027	0.015426	*	15.8174	0.059131		0.341752	0.11958		0.165992
N_0027	FA(19:2)	FA(19:2)			293.246	14.7154	5.43978e-05	2.6778e-05	N.D.	1.80487e-05	N.D.	1.52599e-05	6.48546e-05	5.05921e-05	5.05456e-05	5.08767e-05	3.2324e-05	7.41143e-05	N.D.	N.D.	N.D.	7.0353e-05	0.000134798	0.000146025	4.05879e-05	1.95302e-05	1.66543e-05	1.97195e-06	5.53308e-05	8.24792e-06	5.24383e-05	2.09389e-05	N.A.	N.A.	0.000117059	4.0836e-05	2.43708	0.33085		0.733549	0.46939		1<	N.A.		0.447966	0.093056		0.300995
N_0035	FA(20:3)	FA(20:3)			305.251	14.7614	0.000607553	0.000345199	0.000361853	0.000116291	0.000131057	0.000111434	0.000662917	0.000677965	0.000657065	0.000936988	0.00072424	0.000922439	3.64941e-05	6.45519e-05	5.43667e-05	0.00105652	0.00169317	0.00179751	0.000438202	0.000146899	0.000119594	1.02204e-05	0.000665982	1.07819e-05	0.000861222	0.000118853	5.18042e-05	1.42033e-05	0.00151574	0.000401099	3.66407	0.063447		0.657978	0.1144		16.6245	0.0065028	**	0.568187	0.095509		0.179575
N_0052	FA(22:2)	FA(22:2)			335.297	15.5332	4.57139e-05	2.52376e-05	3.04297e-05	1.14911e-05	1.55767e-05	2.29349e-05	5.00911e-05	3.83923e-05	8.29452e-05	1.1472e-05	N.D.	3.03259e-05	N.D.	N.D.	N.D.	1.655e-05	6.05302e-05	7.43747e-05	3.37937e-05	1.06446e-05	1.66675e-05	5.79939e-06	5.71429e-05	2.30984e-05	2.08989e-05	1.33317e-05	N.A.	N.A.	5.0485e-05	3.01928e-05	2.02752	0.089399		0.59139	0.21597		1<	N.A.		0.413964	0.2368		0.291682
N_0051	FA(22:3)-1	FA(22:3)			333.282	15.2137	0.000137117	6.57126e-05	7.05225e-05	3.01082e-05	2.89342e-05	2.71213e-05	0.000112438	0.000148988	0.000146743	6.21265e-05	3.59674e-05	9.74589e-05	N.D.	N.D.	N.D.	8.61347e-05	0.00019305	0.000190284	9.11174e-05	3.99093e-05	2.87212e-05	1.50482e-06	0.000136056	2.04847e-05	6.51843e-05	3.08595e-05	N.A.	N.A.	0.000156489	6.09446e-05	3.17247	0.11339		0.669704	0.18158		1<	N.A.		0.416541	0.10467		0.211098
N_0049	FA(22:3)-2	FA(22:3)			333.281	14.9924	2.24746e-05	N.D.	N.D.	2.80374e-05	1.34002e-05	3.26581e-05	N.D.	N.D.	N.D.	N.D.	N.D.	N.D.	5.2473e-06	N.D.	N.D.	N.D.	N.D.	N.D.	2.24746e-05	N.A.	2.46985e-05	1.00537e-05	N.A.	N.A.	N.A.	N.A.	5.2473e-06	N.A.	N.A.	N.A.	0.909955	N.A.		1<	N.A.		<1	N.A.		N.A.	N.A.		1<
N_0050	FA(22:3)-3	FA(22:3)			333.282	15.1513	6.32297e-05	4.3058e-05	4.1459e-05	1.22626e-05	N.D.	N.D.	3.04429e-05	3.98861e-05	5.83593e-05	N.D.	7.6572e-06	2.51849e-05	N.D.	N.D.	N.D.	2.10145e-05	4.8116e-05	7.25237e-05	4.92489e-05	1.21341e-05	1.22626e-05	N.A.	4.28961e-05	1.41995e-05	1.6421e-05	1.23939e-05	N.A.	N.A.	4.72181e-05	2.57663e-05	4.0162	N.A.		1.1481	0.58817		1<	N.A.		0.34777	0.17484		0.285867
N_0047	FA(22:4)-1	FA(22:4)			331.257	14.6068	5.48665e-05	3.00719e-05	3.45781e-05	N.D.	2.06124e-05	N.D.	3.45208e-05	5.47252e-05	5.91893e-05	1.48247e-05	2.40627e-05	2.89656e-05	N.D.	N.D.	N.D.	3.01513e-05	5.99876e-05	5.28069e-05	3.98388e-05	1.32079e-05	2.06124e-05	N.A.	4.94784e-05	1.31446e-05	2.26177e-05	7.18034e-06	N.A.	N.A.	4.76486e-05	1.55726e-05	1.93276	N.A.		0.805176	0.4209		1<	N.A.		0.474677	0.091108		0.416594
N_0048	FA(22:4)-2	FA(22:4)			331.266	14.8164	0.00213516	0.00123676	0.00105041	0.000502338	0.000475025	0.000465946	0.00157206	0.00198868	0.00255187	0.000909398	0.000605855	0.00118413	5.76187e-05	8.52829e-05	7.9321e-05	0.00146601	0.00302299	0.00360075	0.00147411	0.000580016	0.000481103	1.89424e-05	0.00203754	0.000491727	0.000899794	0.000289257	7.40742e-05	1.45593e-05	0.00269658	0.00110416	3.06402	0.097237		0.723477	0.27038		12.1472	0.038256	*	0.333679	0.097811		0.23612
N_0045	FA(22:5)-1	FA(22:5)			329.249	14.6108	0.00177018	0.00107401	0.000975814	0.000442366	0.000471077	0.000389196	0.000836634	0.00138708	0.00162147	0.000784802	0.000609946	0.000925439	4.63963e-05	9.52621e-05	7.64864e-05	0.000885435	0.00173539	0.00190047	0.00127334	0.000433076	0.000434213	4.15449e-05	0.00128173	0.000402883	0.000773396	0.000158055	7.27149e-05	2.46503e-05	0.0015071	0.000544664	2.93252	0.077167		0.993454	0.98158		10.636	0.014799	*	0.51317	0.13594		0.338772
N_0046	FA(22:5)-2	FA(22:5)			329.249	14.4385	0.00141836	0.000756892	0.000569819	0.000431849	0.000434333	0.000356538	0.00119141	0.00145749	0.00171801	0.000588122	0.000488191	0.000832301	4.00995e-05	7.46982e-05	7.70437e-05	0.0011585	0.00188416	0.00215924	0.000915025	0.000445827	0.000407573	4.42155e-05	0.00145564	0.000263301	0.000636205	0.000177022	6.39471e-05	2.06859e-05	0.00173397	0.000516999	2.24506	0.18633		0.628608	0.1613		9.94892	0.029039	*	0.366907	0.054236		0.279997
N_0059	FA(24:0)	FA(24:0)	11197	HMDB0002003	367.358	16.816	1.93908e-05	1.19197e-05	1.6047e-05	1.6323e-05	1.5342e-05	1.67679e-05	2.29194e-05	N.D.	2.54732e-05	1.69252e-05	2.50174e-05	1.42427e-05	1.75023e-05	N.D.	N.D.	N.D.	3.35965e-05	1.01288e-05	1.57858e-05	3.74235e-06	1.61443e-05	7.29587e-07	2.41963e-05	1.8058e-06	1.87285e-05	5.60912e-06	1.75023e-05	N.A.	2.18626e-05	1.65942e-05	0.977797	0.88467		0.652408	0.045661	*	1.07006	N.A.		0.856643	0.83504		0.667223
N_0057	FA(24:2)	FA(24:2)			363.324	16.0116	1.70224e-05	N.D.	N.D.	N.D.	N.D.	9.25049e-06	1.22556e-05	2.49475e-05	3.78663e-05	N.D.	N.D.	N.D.	N.D.	N.D.	N.D.	N.D.	N.D.	1.79281e-05	1.70224e-05	N.A.	9.25049e-06	N.A.	2.50231e-05	1.28055e-05	N.A.	N.A.	N.A.	N.A.	1.79281e-05	N.A.	1.84016	N.A.		0.680267	N.A.		N.A.	N.A.		<1	N.A.		0.369678
N_0056	FA(24:4)	FA(24:4)			359.296	15.2974	8.94541e-05	3.89821e-05	5.01532e-05	2.03834e-05	3.16441e-05	2.74589e-05	4.90662e-05	7.81539e-05	0.000103839	2.02174e-05	N.D.	3.95477e-05	N.D.	N.D.	N.D.	2.47108e-05	7.54402e-05	6.89048e-05	5.95298e-05	2.65103e-05	2.64955e-05	5.69181e-06	7.70197e-05	2.7404e-05	2.98825e-05	1.36686e-05	N.A.	N.A.	5.63519e-05	2.75962e-05	2.24679	0.15846		0.772916	0.47142		1<	N.A.		0.530284	0.25218		0.344009
N_0055	FA(24:5)	FA(24:5)			357.281	15.0189	0.000298041	0.000162658	0.000168221	6.35866e-05	6.72571e-05	6.11523e-05	0.000163401	0.000224602	0.00029214	0.000101794	9.01914e-05	0.000213261	1.37276e-05	1.06264e-05	N.D.	0.000151753	0.00041885	0.00044446	0.00020964	7.66078e-05	6.39987e-05	3.07319e-06	0.000226715	6.43953e-05	0.000135082	6.79532e-05	1.2177e-05	2.19286e-06	0.000338354	0.000162108	3.27569	0.080923		0.924686	0.78272		11.0932	0.088339		0.399233	0.14969		0.282287
N_0060	FA(25:3)	FA(25:3)			375.329	15.8203	0.000102529	0.000115951	7.35779e-05	7.99502e-05	7.1482e-05	9.25949e-05	1.94084e-05	1.0457e-05	N.D.	3.1548e-05	3.96889e-05	6.39124e-05	7.11094e-05	6.49695e-05	0.0001184	2.38802e-05	1.53658e-05	2.11311e-05	9.73527e-05	2.16556e-05	8.13424e-05	1.06251e-05	1.49327e-05	6.32957e-06	4.50498e-05	1.6835e-05	8.48263e-05	2.92374e-05	2.01257e-05	4.34528e-06	1.19683	0.33595		6.51942	0.014656	*	0.531082	0.1282		2.23842	0.11643		5.44726
A_0128	FAD_divalent	FAD	643975		391.57	6.89366	0.00143179	0.001225	0.00166749	0.000646494	0.000586445	0.000577844	0.00140868	0.00100901	0.00118071	1.71986e-05	1.69696e-05	1.75325e-05	2.01993e-05	3.91245e-05	2.98848e-05	3.2802e-05	3.41986e-05	3.55627e-05	0.00144143	0.0002214	0.000603594	3.74002e-05	0.00119947	0.00020049	1.72336e-05	2.83108e-07	2.97362e-05	9.46348e-06	3.41878e-05	1.38034e-06	2.38807	0.020081	*	1.20172	0.23391		0.579549	0.14922		0.504086	0.0015433	**	0.503219
P_0002	Flavanone	Flavanone	10251		225.09	10.8019	N.D.	N.D.	N.D.	N.D.	N.D.	N.D.	N.D.	N.D.	N.D.	0.000577087	N.D.	N.D.	N.D.	N.D.	N.D.	N.D.	N.D.	N.D.	N.A.	N.A.	N.A.	N.A.	N.A.	N.A.	0.000577087	N.A.	N.A.	N.A.	N.A.	N.A.	N.A.	N.A.		N.A.	N.A.		1<	N.A.		1<	N.A.		N.A.
A_0142	FMN	FMN	643976	HMDB0001520	455.099	7.30269	3.33338e-05	2.0131e-05	2.79108e-05	N.D.	N.D.	1.20235e-05	3.23743e-05	N.D.	N.D.	N.D.	N.D.	N.D.	N.D.	N.D.	N.D.	N.D.	N.D.	N.D.	2.71252e-05	6.63636e-06	1.20235e-05	N.A.	3.23743e-05	N.A.	N.A.	N.A.	N.A.	N.A.	N.A.	N.A.	2.25601	N.A.		0.837861	N.A.		N.A.	N.A.		N.A.	N.A.		0.37139
A_0118	Fructose 1,6-diphosphate	F1,6P	172313	HMDB0001058	338.989	12.2246	0.000306174	0.000437299	0.000621991	0.00861838	0.0110253	0.0131186	0.000144076	0.000692706	0.000258236	0.00018969	0.000156883	0.000230323	0.00179406	0.00197628	0.00189712	0.000164316	0.000251666	0.000158428	0.000455154	0.000158664	0.0109208	0.00225195	0.000365006	0.000289479	0.000192299	3.67897e-05	0.00188915	9.13736e-05	0.00019147	5.22139e-05	0.0416779	0.014728	*	1.24698	0.66751		0.101791	0.00020979	***	1.00433	0.98327		29.9194
A_0100	Fructose 6-phosphate	F6P	603	HMDB0000124	259.022	8.64506	0.000226983	0.000473236	0.000307452	0.00483023	0.00555799	0.00549653	6.78217e-05	0.00119794	0.00027043	2.33319e-05	1.48757e-05	2.55335e-05	0.00013697	0.000524291	0.000521259	2.14699e-05	3.30575e-05	1.39113e-05	0.00033589	0.000125565	0.00529492	0.000403604	0.000512064	0.000602563	2.1247e-05	5.62646e-06	0.000394173	0.00022275	2.28129e-05	9.6435e-06	0.0634364	0.00099685	***	0.655954	0.6657		0.0539028	0.1011		0.931361	0.82273		10.3403
A_0011	Fumaric acid	Fumaric acid	444972	HMDB0000134	115.003	18.4196	0.00284636	0.00143315	0.00117189	0.00450558	0.00483138	0.00604396	0.0015932	0.00334102	0.00220272	9.98719e-05	0.000110193	N.D.	0.000467887	0.000778447	0.000926464	0.000109524	0.000182611	0.000135696	0.00181713	0.000900855	0.00512697	0.000810668	0.00237898	0.000887141	0.000105032	7.29796e-06	0.000724266	0.00023404	0.00014261	3.70311e-05	0.354426	0.0093491	**	0.763829	0.48443		0.145019	0.044281	*	0.736498	0.21689		2.15511
C_0023	GABA	GABA	119	HMDB0000112	104.071	6.26206	0.000143317	0.000106873	0.000147462	0.000109769	0.000143562	0.000108201	7.99464e-05	0.00016822	N.D.	4.10039e-05	6.12637e-05	0.000111247	N.D.	0.000218511	0.000565294	0.000120734	0.000127691	0.000158396	0.000132551	2.23338e-05	0.000120511	1.99786e-05	0.000124083	6.2419e-05	7.11716e-05	3.61546e-05	0.000391902	0.000245213	0.000135607	2.00398e-05	1.09991	0.52523		1.06824	0.88052		0.181606	0.31205		0.524836	0.070646		0.971207
A_0078	Galacturonic acid Glucuronic acid	Galacturonic acid Glucuronic acid	439215 94715	HMDB0002545 HMDB0000127	193.036	7.09372	N.D.	N.D.	N.D.	N.D.	N.D.	N.D.	N.D.	N.D.	N.D.	N.D.	N.D.	N.D.	2.85893e-05	N.D.	5.19988e-05	2.85754e-05	N.D.	2.60444e-05	N.A.	N.A.	N.A.	N.A.	N.A.	N.A.	N.A.	N.A.	4.0294e-05	1.6553e-05	2.73099e-05	1.78971e-06	N.A.	N.A.		N.A.	N.A.		<1	N.A.		<1	N.A.		N.A.
A_0139	GDP	GDP	8977	HMDB0001201	442.017	9.15692	0.000916403	0.000822383	0.00144977	0.00114642	0.0012697	0.00124608	0.00106021	0.000648984	0.00112646	0.00016737	0.000308234	0.000430451	0.000404761	0.000127784	9.95312e-05	0.000406519	0.000530234	0.00053724	0.00106285	0.000338362	0.00122073	6.54344e-05	0.000945218	0.000258676	0.000302018	0.000131651	0.000210692	0.000168661	0.000491331	7.3533e-05	0.870667	0.50563		1.12445	0.65897		1.43346	0.50302		0.614694	0.11402		1.29148
A_0154	GDP-fucose ADP-glucose	GDP-fucose ADP-Glc	10918995 16500	HMDB0001095 HMDB0006557	588.077	7.26359	0.000212066	0.000154521	0.000221117	0.000177254	0.000156785	0.000241043	0.000304376	0.000312307	0.000297868	2.28893e-05	2.74388e-05	4.93972e-05	2.72388e-05	4.01922e-05	3.66751e-05	3.10869e-05	4.63012e-05	6.56166e-05	0.000195901	3.61208e-05	0.000191694	4.39456e-05	0.00030485	7.23107e-06	3.32418e-05	1.41747e-05	3.4702e-05	6.6983e-06	4.76682e-05	1.73054e-05	1.02195	0.90447		0.642615	0.030644	*	0.95792	0.88258		0.697357	0.32879		0.628813
P_0017	Glabridin	Glabridin	124052	HMDB0034188	325.142	11.5258	4.86797e-05	N.D.	5.72339e-05	6.53713e-05	5.1038e-05	9.59453e-05	7.92066e-05	5.55092e-05	7.49722e-05	5.58858e-05	7.53706e-05	6.24206e-05	3.90267e-05	N.D.	7.00374e-05	6.46864e-05	5.56647e-05	6.68204e-05	5.29568e-05	6.04877e-06	7.07849e-05	2.29379e-05	6.9896e-05	1.26379e-05	6.4559e-05	9.91682e-06	5.4532e-05	2.19279e-05	6.23905e-05	5.92164e-06	0.748137	0.31048		0.757652	0.14142		1.18387	0.6339		1.03476	0.76478		1.01272
C_0090	Gln	Gln	738	HMDB0000641,HMDB0003423	148.08	8.72111	0.00175014	0.00203749	0.00243911	0.00274863	0.00344083	0.00280404	0.00186496	0.00279776	0.00195085	0.00033076	0.000338548	0.000425458	0.000712995	0.00122113	0.00107317	0.000393845	0.000575475	0.000548577	0.00207558	0.000346061	0.00299783	0.000384646	0.00220452	0.000515548	0.000364922	5.25703e-05	0.00100243	0.000261347	0.000505966	9.80262e-05	0.69236	0.037216	*	0.94151	0.73973		0.364038	0.046877	*	0.721239	0.11375		1.35985
C_0087	Glu	Glu	611	HMDB0000148,HMDB0003339	148.061	8.88838	0.035656	0.0331498	0.0521701	0.0194495	0.0200064	0.0234181	0.0353529	0.0482206	0.0458404	0.00646267	0.00741604	0.00806424	0.0119108	0.0136483	0.011019	0.00910984	0.0101907	0.00906874	0.0403253	0.0103342	0.020958	0.00214865	0.043138	0.00684631	0.00731432	0.000805613	0.0121927	0.00133711	0.00945643	0.00063624	1.9241	0.077551		0.934798	0.71723		0.599893	0.0097564	**	0.773476	0.024563	*	0.485837
C_0180	Glu-Glu	Glu-Glu	439500		277.104	8.80402	2.23506e-05	2.47641e-05	2.74925e-05	3.3822e-05	2.46888e-05	2.36978e-05	3.182e-05	2.9743e-05	3.3843e-05	2.26143e-06	N.D.	N.D.	2.22459e-06	3.86437e-06	5.64101e-06	1.8967e-06	2.47634e-06	3.03239e-06	2.48691e-05	2.57256e-06	2.74029e-05	5.58117e-06	3.1802e-05	2.05004e-06	2.26143e-06	N.A.	3.90999e-06	1.70867e-06	2.46848e-06	5.67883e-07	0.907536	0.52982		0.781998	0.023668	*	0.578373	N.A.		0.916124	N.A.		0.861671
A_0079	Gluconic acid	Gluconic acid	10690	HMDB0000625	195.051	7.14517	0.000732147	0.000575621	0.000912234	0.000900291	0.00101782	0.000925094	0.000403714	0.00037647	0.0004286	6.33882e-05	5.42839e-05	8.6619e-05	0.000138723	0.000206948	0.00025796	8.14997e-05	0.000117188	0.000129908	0.00074	0.000168444	0.000947735	6.19488e-05	0.000402928	2.60736e-05	6.8097e-05	1.6674e-05	0.00020121	5.98256e-05	0.000109532	2.5096e-05	0.780809	0.15542		1.83656	0.070846		0.338437	0.052331		0.621709	0.085554		2.35212
C_0122	Gluconolactone	1,5-Gluconolactone	7027	HMDB0000150	179.056	18.4509	0.000350649	0.000320784	0.00043452	0.000405735	0.000436346	0.000408779	0.000223665	0.000179253	0.00020392	3.88966e-05	2.65025e-05	3.87398e-05	6.661e-05	9.76907e-05	0.000119665	4.77185e-05	6.83526e-05	6.55312e-05	0.000368651	5.89662e-05	0.000416953	1.6863e-05	0.000202279	2.22516e-05	3.4713e-05	7.11095e-06	9.46554e-05	2.66577e-05	6.05341e-05	1.11879e-05	0.884154	0.28954		1.82248	0.027494	*	0.36673	0.05182		0.573445	0.036013	*	2.06128
C_0171	Glucosamine 6-sulfuric acid	Glucosamine 6-sulfuric acid	72361	HMDB0000592	260.044	18.0803	3.42596e-05	2.64392e-05	2.83282e-05	N.D.	2.43779e-05	2.56305e-05	2.94943e-05	1.82695e-05	N.D.	N.D.	N.D.	N.D.	N.D.	N.D.	N.D.	N.D.	N.D.	N.D.	2.96757e-05	4.08059e-06	2.50042e-05	8.85702e-07	2.38819e-05	7.93714e-06	N.A.	N.A.	N.A.	N.A.	N.A.	N.A.	1.18683	0.18003		1.2426	0.47912		N.A.	N.A.		N.A.	N.A.		1.04699
A_0098	Glucose 1-phosphate	G1P	65533	HMDB0001586	259.022	8.79668	0.000127074	0.000189357	0.000150328	0.00232665	0.00278898	0.00257976	N.D.	0.000299721	0.000109212	3.77167e-05	2.61263e-05	N.D.	0.000116943	0.000400244	0.000469078	3.71818e-05	4.61975e-05	3.01934e-05	0.000155586	3.1473e-05	0.00256513	0.00023151	0.000204467	0.00013471	3.19215e-05	8.19571e-06	0.000328755	0.000186635	3.78575e-05	8.02342e-06	0.0606543	0.0026468	**	0.760936	0.6981		0.0970981	0.10996		0.8432	0.49996		12.5455
A_0102	Glucose 6-phosphate	G6P	5958	HMDB0001401	259.022	8.55596	0.000681685	0.00154773	0.000953377	0.0215714	0.0213844	0.0216523	0.000176236	0.00356501	0.00098856	7.51806e-05	4.45334e-05	0.00011497	0.000558281	0.00235155	0.00284897	7.05045e-05	9.14613e-05	7.7157e-05	0.00106093	0.000442926	0.0215361	0.000137426	0.0015766	0.00176926	7.82281e-05	3.53172e-05	0.0019196	0.00120488	7.97076e-05	1.07087e-05	0.049263	4.2858e-05	***	0.672922	0.66798		0.0407523	0.11786		0.981438	0.95008		13.6598
C_0198	Glutathione (GSH)	GSH	124886	HMDB0000125	308.093	10.7066	0.0137193	0.0142177	0.00776583	0.0402065	0.0457758	0.0438828	0.0044368	0.0200329	0.0167534	3.07658e-05	0.00146365	7.80363e-05	0.00249947	0.00485809	0.00263728	0.00047526	0.00146151	0.000443699	0.0119009	0.00358977	0.0432884	0.00283181	0.0137411	0.00822287	0.000524152	0.000813976	0.00333161	0.00132376	0.00079349	0.000578738	0.274922	0.00038469	***	0.866086	0.74802		0.157327	0.045353	*	0.660565	0.66721		3.15029
C_0197	Glutathione (GSSG)_divalent	GSSG	65359		307.085	9.85666	0.0290517	0.0292697	0.0404524	0.0163658	0.0150574	0.0191873	0.0336232	0.0250147	0.0281092	0.00503954	0.00477557	0.00752338	0.00853563	0.0119159	0.0118837	0.00464983	0.0058695	0.00722763	0.0329246	0.00652015	0.0168702	0.00211062	0.0289157	0.00436056	0.0057795	0.001516	0.0107784	0.00194235	0.00591565	0.00128952	1.95165	0.040215	*	1.13864	0.43278		0.536211	0.026993	*	0.976984	0.91153		0.583425
C_0006	Gly	Gly	750	HMDB0000123	76.0398	6.78727	0.01661	0.0176992	0.0216502	0.0197967	0.0213994	0.019993	0.017659	0.0255815	0.0189333	0.00460605	0.00399165	0.00508881	0.00686171	0.00982968	0.00968868	0.00547648	0.00684371	0.006852	0.0186531	0.00265208	0.0203964	0.00087419	0.0207246	0.00425415	0.00456217	0.000549892	0.00879336	0.00167434	0.00639073	0.000791775	0.914533	0.37511		0.900047	0.52085		0.51882	0.037776	*	0.713873	0.035951	*	0.984161
C_0132	Gly-Asp	Gly-Asp	97363		191.066	8.00573	5.82481e-05	6.33226e-05	7.42643e-05	5.95023e-05	6.24684e-05	6.56223e-05	6.84236e-05	0.000159953	N.D.	4.80554e-06	5.24213e-06	6.28893e-06	8.89324e-06	1.56409e-05	1.71048e-05	6.01498e-06	7.1759e-06	8.06878e-06	6.52783e-05	8.18528e-06	6.2531e-05	3.06049e-06	0.000114188	6.47214e-05	5.44554e-06	7.62326e-07	1.38796e-05	4.37995e-06	7.08655e-06	1.02981e-06	1.04394	0.63004		0.571672	0.47761		0.39234	0.075249		0.768432	0.096534		0.547612
C_0064	Gly-Gly	Gly-Gly	11163	HMDB0011733	133.062	6.78541	0.000225792	0.00018353	0.000233283	0.000119037	0.000130596	0.000129698	0.000197897	0.000170633	0.000193985	6.14184e-06	5.86526e-06	5.43792e-06	6.9901e-06	2.05931e-05	2.51601e-05	6.27775e-06	1.04777e-05	1.04683e-05	0.000214202	2.6825e-05	0.000126444	6.43028e-06	0.000187505	1.47421e-05	5.81501e-06	3.54641e-07	1.75811e-05	9.45207e-06	9.07459e-06	2.42214e-06	1.69405	0.024555	*	1.14238	0.22498		0.330753	0.16364		0.640801	0.14231		0.674349
C_0128	Gly-Leu	Gly-Leu			189.125	7.80942	0.00113234	0.00111113	0.00165448	0.000783828	0.000828351	0.000768646	0.00164129	0.000759021	0.00087112	2.70138e-05	6.10956e-05	7.22398e-05	7.71513e-05	6.68643e-05	7.39977e-05	7.65608e-05	0.000108712	9.7068e-05	0.00129932	0.000307761	0.000793608	3.10308e-05	0.00109048	0.000480301	5.34497e-05	2.35625e-05	7.26711e-05	5.27023e-06	9.41134e-05	1.62777e-05	1.63723	0.10301		1.19151	0.56607		0.735502	0.2914		0.567929	0.077662		0.727762
A_0047	Glyceraldehyde 3-phosphate	GAP	729	HMDB0001112	168.99	10.0248	N.D.	N.D.	N.D.	7.01922e-05	N.D.	0.000113508	N.D.	N.D.	N.D.	N.D.	N.D.	N.D.	N.D.	2.89811e-05	N.D.	N.D.	N.D.	N.D.	N.A.	N.A.	9.18499e-05	3.06286e-05	N.A.	N.A.	N.A.	N.A.	2.89811e-05	N.A.	N.A.	N.A.	<1	N.A.		N.A.	N.A.		<1	N.A.		N.A.	N.A.		1<
A_0010	Glyceric acid	Glyceric acid	439194	HMDB0000139,HMDB0006372	105.019	8.97917	N.D.	N.D.	0.000288218	N.D.	N.D.	N.D.	N.D.	N.D.	N.D.	N.D.	N.D.	N.D.	N.D.	N.D.	9.49195e-05	N.D.	N.D.	N.D.	0.000288218	N.A.	N.A.	N.A.	N.A.	N.A.	N.A.	N.A.	9.49195e-05	N.A.	N.A.	N.A.	1<	N.A.		1<	N.A.		<1	N.A.		N.A.	N.A.		N.A.
C_0016	Glycerol	Glycerol	753	HMDB0000131	93.055	17.777	0.0277107	0.02581	0.0165704	0.0280486	0.0258722	0.0224928	0.0173178	0.0172502	0.0250025	0.0119585	0.00973368	0.0109692	0.00999646	0.0164125	0.0135078	0.0126578	0.0158841	0.0142167	0.0233637	0.0059594	0.0254712	0.00279951	0.0198568	0.00445642	0.0108871	0.00111468	0.0133056	0.00321277	0.0142529	0.00161342	0.917259	0.61993		1.17661	0.46358		0.818238	0.32217		0.763855	0.047604	*	1.28274
A_0050	Glycerol 2-phosphate	Glycerol 2-phosphate	2526		171.006	10.803	0.00112267	N.D.	N.D.	0.0013287	N.D.	2.97009e-05	N.D.	N.D.	N.D.	N.D.	N.D.	N.D.	N.D.	5.79622e-06	N.D.	N.D.	N.D.	N.D.	0.00112267	N.A.	0.000679202	0.000918533	N.A.	N.A.	N.A.	N.A.	5.79622e-06	N.A.	N.A.	N.A.	1.65292	N.A.		1<	N.A.		<1	N.A.		N.A.	N.A.		1<
A_0049	Glycerol 3-phosphate	G3P	439162	HMDB0000126	171.006	10.3783	0.00463064	0.00261404	0.00450361	0.00606903	0.00994575	0.00874538	0.00429957	0.00426354	0.00459947	0.000622532	0.000214792	0.000310263	0.0006583	0.00140738	0.000625438	0.000723819	0.00120746	0.000719168	0.0039161	0.0011294	0.00825339	0.00198464	0.00438752	0.000184431	0.000382529	0.00021326	0.000897038	0.00044227	0.000883483	0.000280584	0.474484	0.042491	*	0.892553	0.54626		0.426436	0.1709		0.432978	0.074064		1.8811
C_0170	Glycerophosphocholine	GPCho	439285	HMDB0000086	258.112	17.3863	0.0200055	0.026335	0.0375251	0.0305674	0.0180975	0.0268022	0.0582788	0.0576677	0.0864398	0.00516288	0.00608276	0.00634224	0.00266562	0.00319082	0.00315707	0.00794524	0.0119107	0.0155569	0.0279552	0.00887147	0.0251557	0.00639589	0.0674621	0.016438	0.00586262	0.000619734	0.0030045	0.000293967	0.0118043	0.00380693	1.11129	0.68259		0.414384	0.03376	*	1.95128	0.0064478	**	0.496653	0.11033		0.372887
A_0001	Glyoxylic acid	Glyoxylic acid	760	HMDB0000119	72.993	10.0661	N.D.	N.D.	0.000362985	N.D.	N.D.	N.D.	N.D.	N.D.	N.D.	N.D.	N.D.	N.D.	N.D.	N.D.	N.D.	N.D.	N.D.	N.D.	0.000362985	N.A.	N.A.	N.A.	N.A.	N.A.	N.A.	N.A.	N.A.	N.A.	N.A.	N.A.	1<	N.A.		1<	N.A.		N.A.	N.A.		N.A.	N.A.		N.A.
A_0122	GMP	GMP	6804	HMDB0001397	362.049	7.96334	0.00434776	0.00365928	0.00425249	0.00426869	0.00426567	0.00363425	0.00545561	0.00397262	0.00509908	0.000322347	0.000444803	0.000304141	0.000481593	0.00124588	0.00111521	0.000357392	0.000758766	0.000924873	0.00408651	0.000373044	0.0040562	0.000365428	0.00484244	0.000774091	0.000357097	7.6499e-05	0.000947563	0.000408796	0.000680344	0.000291755	1.00747	0.92477		0.843895	0.2286		0.376858	0.12496		0.524877	0.18906		0.837637
A_0151	GTP	GTP	6830	HMDB0001273	521.988	9.8031	0.000302675	0.000392476	0.000461106	0.000265015	0.000363519	0.000488169	0.00037184	0.00123271	0.000472536	5.11847e-05	0.000138475	0.000374062	0.000194867	2.81422e-05	2.14241e-05	0.00026701	0.000205503	0.000167772	0.000385419	7.94511e-05	0.000372234	0.000111832	0.000692363	0.000470658	0.000187907	0.000167018	8.14777e-05	9.82553e-05	0.000213428	5.00917e-05	1.03542	0.87669		0.556671	0.37591		2.30624	0.40695		0.880424	0.82032		0.537628
C_0118	Guanidinosuccinic acid	Guanidinosuccinic acid	439918	HMDB0003157	176.068	8.19462	N.D.	N.D.	N.D.	N.D.	N.D.	N.D.	N.D.	N.D.	N.D.	N.D.	N.D.	N.D.	2.2552e-06	N.D.	2.94832e-06	1.75815e-06	N.D.	N.D.	N.A.	N.A.	N.A.	N.A.	N.A.	N.A.	N.A.	N.A.	2.60176e-06	4.90111e-07	1.75815e-06	N.A.	N.A.	N.A.		N.A.	N.A.		<1	N.A.		<1	N.A.		N.A.
C_0184	Guanosine	Guanosine	6802	HMDB0000133	284.101	10.2608	0.00032666	0.000411301	0.000456652	0.000296449	0.000311627	0.000223211	0.000386148	0.000248506	0.000293064	0.000107978	6.1244e-05	8.37365e-05	0.000123944	0.000196324	0.000193822	0.000130485	0.000254177	0.000133409	0.000398205	6.59783e-05	0.000277096	4.72785e-05	0.000309239	7.02321e-05	8.43196e-05	2.33726e-05	0.000171363	4.10854e-05	0.000172691	7.05848e-05	1.43707	0.067318		1.28769	0.18532		0.492051	0.046024	*	0.488269	0.15259		0.896056
P_0076	Hecogenin-1	Hecogenin	91453	HMDB0038824	431.314	12.9097	5.81036e-05	9.1607e-05	0.000100548	6.32983e-05	4.9884e-05	5.59632e-05	N.D.	9.78557e-05	N.D.	4.23441e-05	5.56885e-05	N.D.	7.98273e-05	0.000136685	0.000126519	5.91637e-05	7.06578e-05	7.93212e-05	8.34195e-05	2.23753e-05	5.63818e-05	6.71694e-06	9.78557e-05	N.A.	4.90163e-05	9.43593e-06	0.000114344	3.03214e-05	6.97143e-05	1.01118e-05	1.47955	0.16319		0.852475	N.A.		0.428674	0.052228		0.703102	0.12294		0.576173
P_0077	Hecogenin-2	Hecogenin	91453	HMDB0038824	431.316	12.4662	0.000151498	N.D.	0.000149106	N.D.	N.D.	9.29013e-05	N.D.	N.D.	N.D.	N.D.	N.D.	N.D.	N.D.	N.D.	N.D.	N.D.	N.D.	N.D.	0.000150302	1.69165e-06	9.29013e-05	N.A.	N.A.	N.A.	N.A.	N.A.	N.A.	N.A.	N.A.	N.A.	1.61787	N.A.		1<	N.A.		N.A.	N.A.		N.A.	N.A.		1<
P_0078	Hecogenin-3	Hecogenin	91453	HMDB0038824	431.316	12.3209	9.19649e-05	0.000108452	8.11893e-05	3.96277e-05	9.69879e-05	N.D.	9.04792e-05	6.56803e-05	0.000128048	6.86984e-05	5.37254e-05	0.000102863	5.82371e-05	6.95099e-05	6.53967e-05	6.75845e-05	5.62242e-05	0.000112507	9.38688e-05	1.37308e-05	6.83078e-05	4.05598e-05	9.4736e-05	3.14012e-05	7.50956e-05	2.51857e-05	6.43812e-05	5.70455e-06	7.87719e-05	2.97627e-05	1.3742	0.532		0.990846	0.96804		1.16642	0.54088		0.953329	0.87839		0.721033
N_0042	Heneicosanoic acid 19-Methylarachidic acid	Heneicosanoic acid 19-Methylarachidic acid	16898 3632876	HMDB0002345	325.312	16.1203	4.06071e-05	N.D.	N.D.	1.90232e-05	2.09325e-05	N.D.	N.D.	3.41597e-05	3.23137e-05	N.D.	1.22359e-05	1.21423e-05	N.D.	N.D.	N.D.	1.42035e-05	1.79485e-05	N.D.	4.06071e-05	N.A.	1.99779e-05	1.35007e-06	3.32367e-05	1.30528e-06	1.21891e-05	6.61793e-08	N.A.	N.A.	1.6076e-05	2.64813e-06	2.03261	N.A.		1.22176	N.A.		1<	N.A.		0.758219	0.28564		0.601078
N_0020	Heptadecanoic acid-1 FA(17:0)-1	Heptadecanoic acid FA(17:0)	10465 10465	HMDB0002259 HMDB0002259	269.249	15.0825	0.000257581	0.000194507	0.000171028	8.41934e-05	0.000113795	0.000115057	0.000289142	0.000375657	0.000433359	0.000244588	0.00108935	0.000265311	5.85835e-05	3.58459e-05	5.57234e-05	0.000330585	0.000543751	0.000596017	0.000207706	4.47608e-05	0.000104349	1.74663e-05	0.000366052	7.25866e-05	0.000533083	0.000481853	5.0051e-05	1.23847e-05	0.000490118	0.000140609	1.9905	0.042943	*	0.56742	0.042081	*	10.6508	0.22458		1.08766	0.89396		0.285065
N_0021	Heptadecanoic acid-2 FA(17:0)-2	Heptadecanoic acid FA(17:0)	10465 10465	HMDB0002259 HMDB0002259	269.249	14.9812	0.000141928	0.000111543	0.000118216	5.49582e-05	2.34077e-05	3.97479e-05	0.000153523	0.000172765	0.000219871	8.40809e-05	0.000363766	0.000162351	1.05285e-05	3.18584e-05	2.82493e-05	0.000161741	0.000287589	0.000314283	0.000123896	1.59685e-05	3.93712e-05	1.57786e-05	0.000182053	3.41351e-05	0.000203399	0.00014429	2.35454e-05	1.14165e-05	0.000254538	8.14649e-05	3.14686	0.0028563	**	0.680548	0.080197		8.63861	0.1627		0.799094	0.62833		0.216263
A_0021	Heptanoic acid	Heptanoic acid	8094	HMDB0000666	129.092	7.54107	6.39051e-05	N.D.	4.74338e-05	6.46659e-05	N.D.	N.D.	4.78111e-05	N.D.	N.D.	N.D.	N.D.	N.D.	1.93947e-05	2.44433e-05	N.D.	N.D.	N.D.	2.76134e-05	5.56695e-05	1.1647e-05	6.46659e-05	N.A.	4.78111e-05	N.A.	N.A.	N.A.	2.1919e-05	3.56985e-06	2.76134e-05	N.A.	0.860879	N.A.		1.16436	N.A.		<1	N.A.		<1	N.A.		1.35253
A_0013	Hexanoic acid	Hexanoic acid	8892	HMDB0000535	115.076	7.80041	0.000114827	0.000102306	0.000249823	0.000157623	0.000149674	0.00013827	0.000127568	0.00013422	0.000167674	3.17415e-05	2.57512e-05	4.91189e-05	3.93354e-05	4.96492e-05	4.77866e-05	3.73349e-05	N.D.	4.75912e-05	0.000155652	8.17944e-05	0.000148523	9.72767e-06	0.000143154	2.1494e-05	3.55372e-05	1.21374e-05	4.55904e-05	5.49645e-06	4.24631e-05	7.25229e-06	1.048	0.89425		1.08731	0.8193		0.779489	0.28863		0.836897	0.48346		1.0375
A_0059	Hippuric acid	Hippuric acid	464	HMDB0000714	178.05	7.37704	3.54517e-05	1.61205e-05	3.46354e-05	2.69716e-05	N.D.	4.83087e-05	N.D.	3.12089e-05	N.D.	1.65031e-05	1.49695e-05	1.40886e-05	2.93938e-05	3.13453e-05	8.80203e-05	9.43327e-06	N.D.	4.56736e-06	2.87359e-05	1.09328e-05	3.76402e-05	1.50876e-05	3.12089e-05	N.A.	1.51871e-05	1.22182e-06	4.95865e-05	3.32989e-05	7.00031e-06	3.44072e-06	0.763436	0.55756		0.92076	N.A.		0.306274	0.21533		2.16948	0.1611		1.20607
C_0097	His	His	773	HMDB0000177	156.078	5.95634	0.00277997	0.00248676	0.00348504	0.00250025	0.00322662	0.00251315	0.00279416	0.00516355	0.00322088	0.000564808	0.000501084	0.000727108	0.000905258	0.00116431	0.00118437	0.000559078	0.000792793	0.000713723	0.00291726	0.000513102	0.00274668	0.000415694	0.0037262	0.00126294	0.000597667	0.00011654	0.00108465	0.00015568	0.000688532	0.000118877	1.0621	0.67868		0.782904	0.38876		0.551023	0.014499	*	0.868031	0.39801		0.737126
C_0186	His-Glu	His-Glu	7010583		285.121	6.0622	N.D.	N.D.	N.D.	N.D.	N.D.	1.91188e-05	1.665e-05	1.75634e-05	N.D.	N.D.	N.D.	N.D.	N.D.	N.D.	N.D.	N.D.	N.D.	N.D.	N.A.	N.A.	1.91188e-05	N.A.	1.71067e-05	6.45868e-07	N.A.	N.A.	N.A.	N.A.	N.A.	N.A.	<1	N.A.		<1	N.A.		N.A.	N.A.		N.A.	N.A.		1.11762
C_0031	Histamine	Histamine	774	HMDB0000870	112.088	3.9198	0.00109842	0.000971056	0.00158091	0.000607026	0.00100018	0.000944254	0.000915486	0.00196395	0.0013867	0.000542631	0.000330037	0.000608159	0.000663335	0.000976964	0.000684533	0.000437001	0.000742072	0.000542586	0.00121679	0.000321696	0.000850486	0.000212688	0.00142205	0.000525126	0.000493609	0.000145397	0.000774944	0.000175275	0.000573886	0.000154925	1.4307	0.18609		0.855665	0.60064		0.636961	0.10146		0.860116	0.54869		0.598072
C_0157	Homocarnosine	Homocarnosine	10243361	HMDB0000745	241.131	5.5639	0.000111719	0.000237952	0.00022115	2.55837e-05	7.79844e-05	5.43235e-05	0.000110366	0.00400687	0.0013463	1.45348e-05	1.10184e-05	1.03139e-05	6.47987e-06	1.32375e-05	1.67072e-05	8.94842e-06	1.88257e-05	6.61324e-06	0.000190274	6.85474e-05	5.26305e-05	2.62413e-05	0.00182118	0.00199118	1.19557e-05	2.26122e-06	1.21415e-05	5.20099e-06	1.14625e-05	6.48278e-06	3.61528	0.059005		0.104478	0.29172		0.984695	0.95864		1.04303	0.91036		0.0288992
C_0131	Homocitrulline	Homocitrulline	65072	HMDB0000679	190.12	9.04364	2.80833e-05	N.D.	3.54751e-05	N.D.	N.D.	N.D.	3.40136e-05	4.84832e-05	5.16442e-05	5.60732e-06	N.D.	7.69123e-06	6.21455e-06	7.26704e-06	5.44786e-06	7.08516e-06	1.00815e-05	1.16022e-05	3.17792e-05	5.22682e-06	N.A.	N.A.	4.47136e-05	9.40036e-06	6.64928e-06	1.47355e-06	6.30982e-06	9.13322e-07	9.5896e-06	2.29832e-06	1<	N.A.		0.710727	0.14358		1.0538	0.80585		0.693384	0.18068		<1
A_0061	Homocysteic acid	Homocysteic acid	177491	HMDB0002205	182.012	8.24337	2.72564e-05	N.D.	3.02246e-05	3.29103e-05	4.46367e-05	4.20823e-05	N.D.	N.D.	N.D.	N.D.	N.D.	N.D.	8.16016e-06	N.D.	N.D.	N.D.	N.D.	N.D.	2.87405e-05	2.09888e-06	3.98764e-05	6.16654e-06	N.A.	N.A.	N.A.	N.A.	8.16016e-06	N.A.	N.A.	N.A.	0.720739	0.075011		1<	N.A.		<1	N.A.		N.A.	N.A.		1<
C_0041	Homoserine	Homoserine	12647	HMDB0000719	120.066	8.18801	9.90251e-05	8.75941e-05	0.000104322	0.000103204	9.25054e-05	0.000105584	4.72543e-05	4.98953e-05	3.67409e-05	1.01405e-05	9.57926e-06	1.2626e-05	2.3149e-05	3.64806e-05	3.38631e-05	6.92272e-06	8.94786e-06	9.17626e-06	9.69803e-05	8.54922e-06	0.000100431	6.96639e-06	4.46302e-05	6.95877e-06	1.07819e-05	1.62152e-06	3.11642e-05	7.06373e-06	8.34895e-06	1.24041e-06	0.965639	0.61771		2.17298	0.001414	**	0.345971	0.032369	*	1.29141	0.11272		2.2503
C_0019	Homoserinelactone	Homoserinelactone	73509		102.055	5.79021	5.06045e-05	4.33865e-05	5.3717e-05	4.34441e-05	4.9471e-05	4.44519e-05	4.0145e-05	4.91893e-05	3.72928e-05	4.02946e-06	4.37174e-06	5.41116e-06	8.71466e-06	1.4825e-05	1.24182e-05	4.52438e-06	6.04228e-06	7.87365e-06	4.9236e-05	5.29947e-06	4.5789e-05	3.22827e-06	4.2209e-05	6.21101e-06	4.60412e-06	7.19563e-07	1.19859e-05	3.07802e-06	6.14677e-06	1.67708e-06	1.07528	0.40097		1.16648	0.21201		0.384127	0.046993	*	0.749031	0.24852		1.08481
A_0060	Homovanillic acid Hydroxyphenyllactic acid	HVA Hydroxyphenyllactic acid	1738 9378	HMDB0000118 HMDB0000755	181.051	7.23603	2.61514e-05	2.9882e-05	4.30954e-05	N.D.	N.D.	2.25441e-05	N.D.	2.35703e-05	2.60029e-05	N.D.	N.D.	N.D.	1.08611e-05	1.63591e-05	N.D.	6.82993e-06	N.D.	N.D.	3.30429e-05	8.90329e-06	2.25441e-05	N.A.	2.47866e-05	1.7201e-06	N.A.	N.A.	1.36101e-05	3.88768e-06	6.82993e-06	N.A.	1.4657	N.A.		1.33309	0.24649		<1	N.A.		<1	N.A.		0.909526
P_0075	Hydroxyprogesterone caproate	Hydroxyprogesterone caproate	169870		429.293	12.4654	N.D.	N.D.	0.000639803	N.D.	0.00022933	N.D.	N.D.	0.000398669	0.000396679	N.D.	N.D.	N.D.	N.D.	N.D.	N.D.	N.D.	N.D.	N.D.	0.000639803	N.A.	0.00022933	N.A.	0.000397674	1.40671e-06	N.A.	N.A.	N.A.	N.A.	N.A.	N.A.	2.78988	N.A.		1.60886	N.A.		N.A.	N.A.		N.A.	N.A.		0.576678
C_0059	Hydroxyproline	Hydroxyproline	5810	HMDB0000725	132.067	9.73557	0.00226461	0.00215675	0.00258121	0.00268397	0.00283076	0.00235735	0.00109956	0.00156426	0.00111406	0.00033482	0.000279732	0.000385728	0.000525405	0.000911346	0.000814981	0.000240217	0.00029879	0.000289711	0.00233419	0.000220621	0.00262403	0.000242332	0.00125929	0.000264209	0.000333427	5.30119e-05	0.000750577	0.000200869	0.00027624	3.15249e-05	0.889545	0.20093		1.85357	0.0061867	**	0.444227	0.060997		1.20702	0.19946		2.08373
C_0029	Hypotaurine	Hypotaurine	107812	HMDB0000965	110.027	14.3746	0.0367114	0.0360392	0.0189252	0.0103774	0.016044	0.0159552	0.00117655	0.00239042	0.00141006	0.00180741	0.00189166	0.000967656	0.00921579	0.0145284	0.0199728	0.000651797	0.000748902	0.0008597	0.0305586	0.0100805	0.0141255	0.00324626	0.00165901	0.00064409	0.00155557	0.000510892	0.0145724	0.00537866	0.000753466	0.000104027	2.16336	0.094353		18.4198	0.037765	*	0.106748	0.0513		2.06456	0.10739		8.51444
C_0071	Hypoxanthine	Hypoxanthine	790	HMDB0000157	137.047	9.23531	0.00170243	0.00112519	0.00169874	0.000309901	0.00028019	0.000273074	0.00138071	0.00206607	0.00153515	0.000335545	0.000138887	0.000288419	0.000172237	0.000653597	0.000656703	0.000249643	0.000774006	0.000302854	0.00150879	0.000332211	0.000287722	1.95344e-05	0.00166064	0.000359501	0.000254284	0.000102677	0.000494179	0.000278814	0.000442168	0.000288609	5.24391	0.023472	*	0.908559	0.61971		0.514558	0.27185		0.575084	0.37985		0.17326
C_0060	Ile	Ile	791	HMDB0000172	132.102	8.24539	0.00626056	0.00736385	0.0118494	0.0046937	0.00601208	0.00654091	0.0107685	0.0140925	0.0104046	0.000994902	0.000907166	0.00166301	0.00106861	0.00174372	0.00158912	0.00217803	0.00332877	0.00258136	0.00849125	0.00296006	0.00574889	0.000951314	0.0117552	0.00203231	0.00118836	0.000413396	0.00146715	0.000353693	0.00269605	0.000583882	1.47702	0.24526		0.722342	0.19951		0.809979	0.42605		0.440778	0.026064	*	0.489052
C_0204	Ile-Pro-Pro	Ile-Pro-Pro			326.208	8.85353	N.D.	N.D.	N.D.	N.D.	N.D.	N.D.	1.48e-05	1.6063e-05	1.01771e-05	N.D.	N.D.	N.D.	N.D.	N.D.	N.D.	9.79406e-07	N.D.	1.61903e-06	N.A.	N.A.	N.A.	N.A.	1.368e-05	3.09869e-06	N.A.	N.A.	N.A.	N.A.	1.29922e-06	4.52282e-07	N.A.	N.A.		<1	N.A.		N.A.	N.A.		<1	N.A.		<1
C_0051	Imidazole-4-acetic acid	Imidazole-4-acetic acid	96215	HMDB0002024	127.051	6.52419	N.D.	N.D.	N.D.	N.D.	N.D.	N.D.	N.D.	N.D.	N.D.	5.1756e-06	3.38266e-06	3.55392e-06	4.75021e-06	5.00281e-06	8.94722e-06	3.32042e-06	5.56352e-06	2.5472e-06	N.A.	N.A.	N.A.	N.A.	N.A.	N.A.	4.03739e-06	9.89426e-07	6.23341e-06	2.35362e-06	3.81038e-06	1.56671e-06	N.A.	N.A.		N.A.	N.A.		0.647702	0.24321		1.05958	0.84413		N.A.
C_0098	Imidazolelactic acid	Imidazolelactic acid	793		157.062	7.15054	N.D.	N.D.	N.D.	N.D.	N.D.	N.D.	N.D.	N.D.	N.D.	7.82764e-06	7.57142e-06	1.1213e-05	9.11774e-06	9.93604e-06	9.36191e-06	5.40345e-06	5.69009e-06	6.47612e-06	N.A.	N.A.	N.A.	N.A.	N.A.	N.A.	8.8707e-06	2.03256e-06	9.4719e-06	4.20092e-07	5.85655e-06	5.55371e-07	N.A.	N.A.		N.A.	N.A.		0.936528	0.66218		1.51466	0.11533		N.A.
A_0121	IMP	IMP	8582	HMDB0000175	347.038	8.29006	0.00436176	0.0116609	0.0113676	0.000584962	0.00103144	0.000808724	0.0152342	0.0198358	0.00744168	0.00078399	0.000738098	0.000566537	0.000709014	0.00125099	0.000710226	0.00101009	0.00189558	0.00129661	0.00913007	0.00413208	0.000808376	0.00022324	0.0141705	0.00626515	0.000696208	0.000114619	0.000890077	0.000312562	0.00140076	0.000451839	11.2943	0.072849		0.644299	0.31856		0.782189	0.39974		0.497021	0.10624		0.0570462
A_0083	Indole-3-lactic acid 5-Methoxyindoleacetic acid	Indolelactic acid 5-MIAA	676157 18986	HMDB0000671 HMDB0004096	204.066	7.04006	N.D.	N.D.	N.D.	N.D.	N.D.	N.D.	N.D.	N.D.	N.D.	N.D.	N.D.	N.D.	6.14885e-06	N.D.	1.50695e-05	N.D.	N.D.	N.D.	N.A.	N.A.	N.A.	N.A.	N.A.	N.A.	N.A.	N.A.	1.06092e-05	6.30783e-06	N.A.	N.A.	N.A.	N.A.		N.A.	N.A.		<1	N.A.		N.A.	N.A.		N.A.
A_0071	Indole-3-propionic acid	Indole-3-propionic acid	3744	HMDB0002302	188.072	7.25189	2.44018e-05	2.59501e-05	N.D.	2.74665e-05	5.35469e-05	4.19391e-05	N.D.	N.D.	N.D.	7.39792e-06	N.D.	N.D.	1.6033e-05	3.35952e-05	2.53821e-05	N.D.	N.D.	N.D.	2.5176e-05	1.09481e-06	4.09842e-05	1.30664e-05	N.A.	N.A.	7.39792e-06	N.A.	2.50034e-05	8.78722e-06	N.A.	N.A.	0.614285	0.16985		1<	N.A.		0.295876	N.A.		1<	N.A.		1<
C_0178	Inosine	Inosine	6021	HMDB0000195	269.089	15.7875	0.00138601	0.00140121	0.00201724	0.000651275	0.000672196	0.000589441	0.00151874	0.00261133	0.00152683	0.000984802	0.000317693	0.000665921	0.000512037	0.00154272	0.00188701	0.00078556	0.00182043	0.000702786	0.00160149	0.000360133	0.000637637	4.30298e-05	0.00188563	0.000628481	0.000656139	0.000333662	0.00131392	0.000715469	0.00110292	0.000622752	2.5116	0.041803	*	0.849309	0.54296		0.499375	0.24982		0.594908	0.35199		0.338155
A_0018	Isethionic acid	Isethionic acid	7866	HMDB0003903	124.991	9.90279	8.24137e-05	9.90036e-05	9.53738e-05	7.94302e-05	7.16243e-05	8.50949e-05	0.000105699	0.000186235	0.000143375	0.000115521	0.00011088	0.000139878	8.53368e-05	9.08328e-05	0.000107847	0.000109187	0.000139906	0.000154488	9.22637e-05	8.72131e-06	7.87165e-05	6.76361e-06	0.000145103	4.02957e-05	0.000122093	1.55757e-05	9.46721e-05	1.17357e-05	0.000134527	2.31248e-05	1.1721	0.10492		0.635851	0.14568		1.28964	0.076404		0.907571	0.48861		0.542488
A_0134	Isobutyryl CoA_divalent	Isobutyryl-CoA	3036931		417.569	8.66199	0.000119615	9.60941e-05	0.000417071	0.000155561	0.000164496	0.000145928	0.000118063	0.000184489	0.000202823	N.D.	N.D.	N.D.	N.D.	1.0029e-05	N.D.	N.D.	7.78026e-06	N.D.	0.000210927	0.000178913	0.000155328	9.28613e-06	0.000168458	4.4596e-05	N.A.	N.A.	1.0029e-05	N.A.	7.78026e-06	N.A.	1.35794	0.64446		1.2521	0.7247		<1	N.A.		<1	N.A.		0.92206
A_0074	Isocitric acid	Isocitric acid	1198	HMDB0000193	191.02	19.7349	0.000363541	0.000255019	N.D.	0.000231774	N.D.	N.D.	N.D.	0.000201221	N.D.	9.7153e-05	N.D.	N.D.	N.D.	0.000158214	0.000277533	5.05047e-05	N.D.	N.D.	0.00030928	7.67367e-05	0.000231774	N.A.	0.000201221	N.A.	9.7153e-05	N.A.	0.000217873	8.4371e-05	5.05047e-05	N.A.	1.3344	N.A.		1.53702	N.A.		0.445915	N.A.		1.92364	N.A.		1.15184
C_0088	Isoglutamic acid	Isoglutamic acid	73064		148.061	7.42479	0.000298713	0.000237328	0.00172353	0.000429195	0.000628477	0.000615845	0.000823276	0.000641285	0.00107801	1.96642e-05	9.51992e-06	8.77132e-05	8.01565e-05	0.000157307	0.000163476	8.72865e-05	0.000189853	0.000160695	0.000753189	0.000840897	0.000557839	0.000111588	0.000847523	0.000219369	3.89658e-05	4.25201e-05	0.000133646	4.64261e-05	0.000145945	5.28503e-05	1.35019	0.72738		0.888695	0.86635		0.291559	0.0602		0.26699	0.054979		0.658199
C_0008	Isopropanolamine	Isopropanolamine	4	HMDB0012136	76.0765	5.70769	N.D.	N.D.	1.27953e-05	N.D.	N.D.	N.D.	N.D.	1.73869e-05	N.D.	3.74678e-06	N.D.	N.D.	3.18891e-06	N.D.	6.49312e-06	2.90955e-06	N.D.	N.D.	1.27953e-05	N.A.	N.A.	N.A.	1.73869e-05	N.A.	3.74678e-06	N.A.	4.84102e-06	2.33643e-06	2.90955e-06	N.A.	1<	N.A.		0.735915	N.A.		0.773966	N.A.		1.28775	N.A.		<1
A_0006	Isovaleric acid DL-2-Methylbutyric Acid Valeric acid	Isovaleric acid 2-Methylbutyric acid Valeric acid	10430 8314 7991	HMDB0000718 HMDB0002176 HMDB0000892	101.061	8.14318	N.D.	N.D.	6.89815e-05	N.D.	N.D.	N.D.	N.D.	N.D.	N.D.	N.D.	N.D.	N.D.	N.D.	9.30827e-05	N.D.	N.D.	N.D.	N.D.	6.89815e-05	N.A.	N.A.	N.A.	N.A.	N.A.	N.A.	N.A.	9.30827e-05	N.A.	N.A.	N.A.	1<	N.A.		1<	N.A.		<1	N.A.		N.A.	N.A.		N.A.
A_0052	Isovalerylalanine N-Acetylleucine	Isovalerylalanine N-Acetylleucine	129285 70912	HMDB0000747 HMDB0011756	172.097	7.10101	2.2376e-05	2.14678e-05	2.27046e-05	7.1017e-05	N.D.	N.D.	6.7107e-05	7.58033e-05	0.000118986	6.60754e-06	4.46896e-06	8.80105e-06	6.26378e-06	N.D.	1.34354e-05	2.0061e-05	2.88734e-05	4.09668e-05	2.21828e-05	6.4063e-07	7.1017e-05	N.A.	8.72987e-05	2.77842e-05	6.62585e-06	2.1661e-06	9.84961e-06	5.07113e-06	2.99671e-05	1.04957e-05	0.312359	N.A.		0.254102	0.055596		0.672702	0.52774		0.221104	0.055952		0.813494
C_0161	Isovalerylcarnitine	Isovalerylcarnitine	6426851	HMDB0000688	246.17	7.83743	8.6502e-05	7.49493e-05	0.000137808	0.000102335	0.000193251	0.000203498	0.000149031	7.33426e-05	0.000144824	N.D.	N.D.	N.D.	2.944e-05	0.000111055	7.89287e-05	N.D.	N.D.	N.D.	9.97532e-05	3.34591e-05	0.000166361	5.56845e-05	0.000122399	4.25363e-05	N.A.	N.A.	7.31411e-05	4.1114e-05	N.A.	N.A.	0.599619	0.166		0.814982	0.5108		<1	N.A.		N.A.	N.A.		1.35917
C_0143	Kynurenine	Kynurenine	846	HMDB0000684	209.093	8.14608	4.37458e-05	4.50615e-05	3.46971e-05	4.72092e-05	3.3644e-05	3.62751e-05	3.76343e-05	2.939e-05	4.15016e-05	1.18263e-05	9.29737e-06	1.69079e-05	1.25363e-05	1.55903e-05	1.4645e-05	1.62629e-05	1.90348e-05	1.72187e-05	4.11681e-05	5.64259e-06	3.90428e-05	7.19367e-06	3.61753e-05	6.18622e-06	1.26772e-05	3.87594e-06	1.42572e-05	1.56352e-06	1.75055e-05	1.40804e-06	1.05444	0.70891		1.13802	0.3605		0.889177	0.56521		0.724183	0.15285		1.07927
A_0005	Lactic acid	Lactic acid	612	HMDB0000190,HMDB0001311	89.0242	9.32838	0.0941691	0.0867685	0.072903	0.248267	0.276502	0.249253	0.041446	0.108122	0.0655622	0.00890147	0.00596916	0.0113719	0.0261205	0.0440916	0.0438319	0.00870847	0.0122499	0.0142383	0.0846135	0.0107956	0.258008	0.0160244	0.0717102	0.0337607	0.00874751	0.00270466	0.0380146	0.0103014	0.0117322	0.00280103	0.32795	0.00023331	***	1.17994	0.58307		0.230109	0.032025	*	0.745597	0.25506		3.59792
A_0081	Lauric acid	Lauric acid	3893	HMDB0000638	199.171	6.73907	0.00139302	0.00104941	0.00132164	0.000738874	0.000723954	0.000629015	0.00134093	0.00128327	0.00139429	0.000520257	0.000543807	0.000718834	0.000401342	0.000569173	0.000495768	0.000613407	0.000907732	0.000895272	0.00125469	0.000181327	0.000697281	5.95886e-05	0.0013395	5.55246e-05	0.000594299	0.000108491	0.000488761	8.41349e-05	0.000805471	0.000166448	1.7994	0.024397	*	0.936686	0.50835		1.21593	0.2579		0.737829	0.15102		0.520554
C_0206	Lauroylcarnitine	Lauroylcarnitine	168381	HMDB0002250	344.283	8.98301	6.99182e-05	9.3506e-05	0.000152217	2.57446e-05	0.000102984	2.53331e-05	9.86314e-05	0.000110235	0.00011902	6.30631e-06	7.02248e-06	7.99096e-06	N.D.	N.D.	N.D.	7.73491e-06	9.59171e-06	1.1001e-05	0.000105214	4.23804e-05	5.1354e-05	4.47135e-05	0.000109295	1.02265e-05	7.10659e-06	8.45468e-07	N.A.	N.A.	9.44253e-06	1.63813e-06	2.0488	0.20473		0.962657	0.8847		1<	N.A.		0.752615	0.11589		0.469865
C_0061	Leu	Leu	857	HMDB0000687	132.102	8.34163	0.0156648	0.0192443	0.0237988	0.0164568	0.0177952	0.0205713	0.0213224	0.0238812	0.0192122	0.00278641	0.00246053	0.00329127	0.00351559	0.00537299	0.00489558	0.00377714	0.00592205	0.00466883	0.0195693	0.00407674	0.0182744	0.00209873	0.0214719	0.00233812	0.00284607	0.000418574	0.00459472	0.000964558	0.00478934	0.00107752	1.07086	0.65838		0.91139	0.53093		0.619422	0.071154		0.594251	0.073964		0.851085
N_0024	Linoleic acid	Linoleic acid	5280450	HMDB0000673	280.237	14.3885	0.0116934	0.0055292	0.00489939	0.00283259	0.00332336	0.00311832	0.0129005	0.0120816	0.013907	0.010951	0.010408	0.0153596	0.000249264	0.000505413	0.000516895	0.0190839	0.0297213	0.0319147	0.00737399	0.00375394	0.00309142	0.000246487	0.012963	0.000914273	0.0122395	0.00271568	0.000423857	0.000151312	0.0269067	0.00686288	2.38531	0.18632		0.568848	0.11598		28.8766	0.016914	*	0.454889	0.050848		0.23848
N_0023	Linolenic acid	Linolenic acid	5280934	HMDB0001388	277.218	13.9674	0.0019096	0.00115854	0.000961232	0.000632151	0.000636851	0.000610307	0.00222377	0.0020275	0.00217192	0.00271284	0.00342647	0.00408507	9.2928e-05	0.000166536	0.000146577	0.00596695	0.00698749	0.00713502	0.00134312	0.000500402	0.000626436	1.41645e-05	0.00214106	0.00010171	0.00340813	0.000686297	0.000135347	3.80675e-05	0.00669649	0.000636092	2.14407	0.13114		0.627316	0.10449		25.1807	0.014127	*	0.508943	0.0037526	**	0.292582
P_0016	Linoleyl ethanolamide	Linoleyl ethanolamide	5283446	HMDB0012252	324.29	13.5486	0.00736161	0.00563907	0.00745996	0.00180388	0.00178706	0.00203961	0.00518791	0.00257044	0.00412749	0.00165402	0.00158526	0.00162367	0.000840415	0.000746038	0.00119143	0.000926552	0.00093058	0.00129392	0.00682022	0.00102408	0.00187685	0.000141206	0.00396195	0.00131656	0.00162098	3.4459e-05	0.00092596	0.000234695	0.00105035	0.000210945	3.63386	0.012756	*	1.72143	0.04438	*	1.7506	0.033619	*	1.54328	0.039574	*	0.47372
N_0061	LPA(14:0)	LPA(14:0)			381.205	14.9106	0.000554117	0.000138629	0.000200091	0.000249332	0.000165668	0.000407742	0.000271347	0.000271061	N.D.	0.000354481	0.000282752	0.000293197	4.30956e-05	2.22758e-05	6.09565e-05	N.D.	N.D.	0.00052445	0.000297612	0.000224255	0.000274247	0.000122945	0.000271204	2.02011e-07	0.000310143	3.87511e-05	4.21093e-05	1.93592e-05	0.00052445	N.A.	1.0852	0.88401		1.09737	0.85725		7.36519	0.0019	**	0.591368	N.A.		1.01122
N_0065	Lupulone	Lupulone	68051	HMDB0030041	413.263	14.3893	3.81895e-05	N.D.	N.D.	N.D.	N.D.	N.D.	N.D.	N.D.	N.D.	3.87988e-05	N.D.	3.29864e-05	N.D.	N.D.	N.D.	4.17591e-05	4.54682e-05	3.21334e-05	3.81895e-05	N.A.	N.A.	N.A.	N.A.	N.A.	3.58926e-05	4.10998e-06	N.A.	N.A.	3.97869e-05	6.88269e-06	1<	N.A.		1<	N.A.		1<	N.A.		0.902121	0.48675		N.A.
C_0085	Lys	Lys	866	HMDB0000182,HMDB0003405	147.113	5.6045	0.00622449	0.0058669	0.00911224	0.00256526	0.00476094	0.00487615	0.00470088	0.0109078	0.00566665	0.00161949	0.00121907	0.00222029	0.00174024	0.00276521	0.0028358	0.00118766	0.00163947	0.00152275	0.00706788	0.00177947	0.00406745	0.00130221	0.00709177	0.00333986	0.00168628	0.000503944	0.00244708	0.000613161	0.00144996	0.000234533	1.73767	0.083895		0.996631	0.99195		0.6891	0.17486		1.16299	0.51781		0.573545
A_0025	Malic acid	Malic acid	525	HMDB0000156,HMDB0000744	133.014	16.4514	0.0129363	0.00656624	0.00254819	0.0273067	0.0295634	0.0350399	0.00534469	0.0149293	0.0103468	0.00114763	0.00104296	0.00113607	0.00524448	0.00685262	0.00783635	0.00140896	0.00184002	0.00164303	0.00735024	0.00523823	0.0306367	0.00397674	0.010207	0.00479385	0.00110888	5.73859e-05	0.00664448	0.00130841	0.00163067	0.000215795	0.239916	0.0044878	**	0.720121	0.52457		0.166888	0.017962	*	0.680018	0.044685	*	3.00155
C_0163	Malonylcarnitine	Malonylcarnitine	22833583	HMDB0002095	248.114	8.25401	0.000520343	0.000392942	0.000714459	0.000534941	0.000658483	0.00069003	0.00103465	0.000551349	0.00085225	7.26228e-06	7.1659e-06	7.28446e-06	1.43374e-05	2.03907e-05	2.10643e-05	1.68028e-05	1.85781e-05	1.83051e-05	0.000542581	0.000161908	0.000627818	8.19659e-05	0.00081275	0.00024406	7.23755e-06	6.30314e-08	1.85975e-05	3.7047e-06	1.78953e-05	9.55956e-07	0.864233	0.47618		0.667587	0.19593		0.389169	0.033639	*	0.404438	0.0025771	**	0.772461
C_0053	Melamine	Melamine	7955		127.073	6.19477	N.D.	N.D.	N.D.	N.D.	N.D.	N.D.	N.D.	N.D.	N.D.	N.D.	8.11542e-06	N.D.	9.28101e-06	N.D.	N.D.	5.68055e-06	N.D.	N.D.	N.A.	N.A.	N.A.	N.A.	N.A.	N.A.	8.11542e-06	N.A.	9.28101e-06	N.A.	5.68055e-06	N.A.	N.A.	N.A.		N.A.	N.A.		0.874411	N.A.		1.42863	N.A.		N.A.
C_0153	Melatonin	Melatonin	896	HMDB0001389	233.129	17.7378	N.D.	N.D.	N.D.	N.D.	N.D.	N.D.	N.D.	N.D.	N.D.	N.D.	N.D.	1.15074e-05	N.D.	9.85382e-06	N.D.	N.D.	9.9494e-06	N.D.	N.A.	N.A.	N.A.	N.A.	N.A.	N.A.	1.15074e-05	N.A.	9.85382e-06	N.A.	9.9494e-06	N.A.	N.A.	N.A.		N.A.	N.A.		1.16781	N.A.		1.15659	N.A.		N.A.
C_0091	Met	Met	876	HMDB0000696	150.059	8.6927	0.00344718	0.00384757	0.00340512	0.00336531	0.00342771	0.00486506	0.00233269	0.00294827	0.00242979	0.00054738	0.00066083	0.000676315	0.000919295	0.00126424	0.00160156	0.000436208	0.000650646	0.000566207	0.00356662	0.000244214	0.00388602	0.000848444	0.00257025	0.000330953	0.000628175	7.03978e-05	0.0012617	0.000341138	0.00055102	0.000108022	0.917808	0.58684		1.38766	0.01635	*	0.497881	0.078963		1.14002	0.36729		1.51192
C_0107	Methionine sulfoxide	Methionine sulfoxide	158980	HMDB0002005	166.053	9.61415	0.000229341	0.00019762	0.00032161	0.0002727	0.000233922	0.000300519	0.000112427	0.000113941	N.D.	5.5955e-05	4.37471e-05	3.8317e-05	8.2825e-05	9.46865e-05	0.000120501	2.63388e-05	3.10093e-05	3.11676e-05	0.000249524	6.44119e-05	0.000269047	3.34482e-05	0.000113184	1.07078e-06	4.60064e-05	9.03345e-06	9.93374e-05	1.92636e-05	2.95053e-05	2.74335e-06	0.927437	0.67297		2.20458	0.066948		0.463133	0.025229	*	1.55926	0.076348		2.37707
A_0036	Mevalonic acid	Mevalonic acid	134965	HMDB0000227	147.066	7.27059	0.000100278	N.D.	N.D.	0.000155479	0.000104952	0.000131471	N.D.	N.D.	N.D.	N.D.	N.D.	N.D.	N.D.	N.D.	N.D.	N.D.	N.D.	N.D.	0.000100278	N.A.	0.000130634	2.52738e-05	N.A.	N.A.	N.A.	N.A.	N.A.	N.A.	N.A.	N.A.	0.767623	N.A.		1<	N.A.		N.A.	N.A.		N.A.	N.A.		1<
C_0010	Morpholine	Morpholine	8083	HMDB0031581	88.0765	5.41905	N.D.	N.D.	N.D.	N.D.	N.D.	N.D.	N.D.	N.D.	N.D.	N.D.	N.D.	N.D.	6.5513e-06	7.60224e-06	N.D.	N.D.	N.D.	N.D.	N.A.	N.A.	N.A.	N.A.	N.A.	N.A.	N.A.	N.A.	7.07677e-06	7.43128e-07	N.A.	N.A.	N.A.	N.A.		N.A.	N.A.		<1	N.A.		N.A.	N.A.		N.A.
A_0084	Mucic acid	Mucic acid	3037582	HMDB0000639	209.03	11.8598	0.000368329	0.000339868	0.00101816	4.77571e-05	5.70595e-05	4.43009e-05	0.000705803	0.000437579	0.000294461	4.42927e-05	1.93134e-05	4.731e-05	4.92483e-05	6.35296e-05	6.38728e-05	1.60488e-05	1.35204e-05	3.50745e-05	0.000575454	0.000383663	4.97058e-05	6.59879e-06	0.000479281	0.000208818	3.6972e-05	1.5367e-05	5.88835e-05	8.34617e-06	2.15479e-05	1.17824e-05	11.5772	0.14089		1.20066	0.72767		0.627884	0.11594		1.71581	0.24429		0.103709
A_0101	myo-Inositol 1-phosphate myo-Inositol 3-phosphate	Myoinositol 1-phosphate Myoinositol 3-phosphate	107737 440194	HMDB0000213 HMDB0006814	259.022	8.91973	0.00226486	0.00245276	0.001768	0.000890971	0.00123458	0.000895608	0.00194332	0.00293429	0.00313936	0.000548173	0.00162589	0.00149761	0.00185198	0.00117713	0.000909397	0.00132834	0.00173687	0.00105265	0.00216187	0.000353808	0.00100705	0.000197056	0.00267232	0.000639609	0.00122389	0.000588692	0.00131284	0.000485725	0.00137262	0.000344248	2.14673	0.014373	*	0.808986	0.31008		0.932249	0.85022		0.891644	0.72912		0.376845
A_0099	myo-Inositol 2-phosphate	Myoinositol 2-phosphate	160886		259.022	9.10885	0.000544022	0.000431794	0.000313888	0.000289594	0.000407899	0.000409372	N.D.	N.D.	0.000480875	7.41056e-05	6.01904e-05	5.78852e-05	7.64584e-05	0.000102311	0.000104833	4.38586e-05	9.91724e-05	6.05262e-05	0.000429901	0.000115079	0.000368955	6.87322e-05	0.000480875	N.A.	6.40604e-05	8.77546e-06	9.4534e-05	1.57047e-05	6.78524e-05	2.83754e-05	1.16519	0.48415		0.893999	N.A.		0.677644	0.057531		0.944114	0.84256		0.767258
N_0008	Myristic acid	Myristic acid	11005	HMDB0000806	227.201	14.0329	0.00199446	0.000771466	0.000686942	0.000429413	0.000629938	0.000586562	0.00105625	0.000901646	0.00131877	0.00038924	0.00105744	0.000548146	6.23751e-05	9.10449e-05	9.34699e-05	0.000634631	0.000940963	0.00092829	0.00115096	0.000731718	0.000548638	0.000105505	0.00109222	0.000210873	0.00066494	0.000349073	8.22967e-05	1.72951e-05	0.000834628	0.000173319	2.09784	0.28902		1.05378	0.90439		8.0798	0.10136		0.796691	0.50677		0.502313
A_0089	Myristoleic acid	Myristoleic acid	5281119	HMDB0002000	225.186	6.57903	0.000485458	0.00036857	0.000334495	0.000116959	9.63844e-05	0.000134048	0.000630192	0.00047468	0.000632768	0.000155135	0.000127006	0.000223296	1.7326e-05	3.27563e-05	4.12504e-05	0.00028309	0.000389428	0.000398546	0.000396175	7.91766e-05	0.000115797	1.88586e-05	0.000579213	9.05374e-05	0.000168479	4.95126e-05	3.04442e-05	1.21286e-05	0.000357021	6.41886e-05	3.42128	0.02081	*	0.683987	0.05888		5.53403	0.034094	*	0.471902	0.017828	*	0.199922
C_0025	N,N-Dimethylglycine	DMG	673	HMDB0000092	104.071	8.87602	0.000314683	0.000243766	0.000125417	0.000333586	0.000427017	0.000439643	0.000260876	0.000315847	0.00024456	7.18159e-05	5.52946e-05	3.61172e-05	0.000111362	0.000168704	0.000191857	8.61638e-05	0.000111557	9.53751e-05	0.000227955	9.56187e-05	0.000400082	5.79322e-05	0.000273761	3.73495e-05	5.44092e-05	1.78658e-05	0.000157308	4.14399e-05	9.76985e-05	1.28548e-05	0.569771	0.068722		0.832679	0.50379		0.345878	0.034606	*	0.55691	0.031491	*	1.46143
C_0182	N-(1-Deoxy-1-fructosyl)valine	N-(1-Deoxy-1-fructosyl)valine	131752247	HMDB0037844	280.14	11.2663	N.D.	N.D.	N.D.	N.D.	N.D.	N.D.	N.D.	N.D.	3.06691e-05	N.D.	N.D.	N.D.	N.D.	N.D.	N.D.	N.D.	3.48889e-06	3.52811e-06	N.A.	N.A.	N.A.	N.A.	3.06691e-05	N.A.	N.A.	N.A.	N.A.	N.A.	3.5085e-06	2.7733e-08	N.A.	N.A.		<1	N.A.		N.A.	N.A.		<1	N.A.		<1
A_0022	N-Acetylalanine	N-Acetylalanine	88064	HMDB0000766	130.051	7.74089	N.D.	3.7667e-05	3.86123e-05	2.94461e-05	3.58122e-05	3.77882e-05	4.46666e-05	3.83381e-05	2.61823e-05	9.80066e-06	N.D.	N.D.	N.D.	N.D.	1.91727e-05	1.06277e-05	1.36933e-05	1.5027e-05	3.81397e-05	6.68438e-07	3.43488e-05	4.35931e-06	3.63957e-05	9.394e-06	9.80066e-06	N.A.	1.91727e-05	N.A.	1.3116e-05	2.25571e-06	1.11036	0.26921		1.04792	0.77868		0.511177	N.A.		0.74723	N.A.		0.943761
A_0055	N-Acetylasparagine	N-Acetylasparagine	99715	HMDB0006028	173.056	7.43602	N.D.	N.D.	8.39492e-05	N.D.	N.D.	N.D.	N.D.	N.D.	N.D.	N.D.	N.D.	N.D.	N.D.	N.D.	N.D.	N.D.	N.D.	N.D.	8.39492e-05	N.A.	N.A.	N.A.	N.A.	N.A.	N.A.	N.A.	N.A.	N.A.	N.A.	N.A.	1<	N.A.		1<	N.A.		N.A.	N.A.		N.A.	N.A.		N.A.
A_0056	N-Acetylaspartic acid	N-Acetylaspartic acid	65065	HMDB0000812	174.041	12.224	0.000483064	0.000494546	0.000411792	0.000249921	0.000401987	0.000502124	0.000313738	0.000520148	0.000396589	3.70212e-05	3.88144e-05	4.65795e-05	4.41051e-05	7.62279e-05	9.22688e-05	5.23424e-05	6.68065e-05	6.4989e-05	0.000463134	4.48325e-05	0.000384677	0.00012699	0.000410158	0.000103872	4.0805e-05	5.08057e-06	7.08672e-05	2.45253e-05	6.13793e-05	7.8788e-06	1.20395	0.40072		1.12916	0.48223		0.575795	0.16302		0.664801	0.025383	*	0.937875
A_0110	N-Acetylglucosamine 1-phosphate	GlcNAc-P	440272	HMDB0001367	300.048	8.31894	8.19533e-05	5.45739e-05	6.44261e-05	0.000131889	0.000139822	0.000124171	6.33193e-05	8.16959e-05	6.30347e-05	2.81058e-05	2.07822e-05	5.63198e-05	4.5829e-05	5.80003e-05	7.03363e-05	5.8866e-05	7.42756e-05	6.82315e-05	6.69844e-05	1.38678e-05	0.000131961	7.82539e-06	6.935e-05	1.06928e-05	3.50693e-05	1.87642e-05	5.80552e-05	1.22537e-05	6.71244e-05	7.76421e-06	0.507609	0.0049171	**	0.96589	0.8272		0.604067	0.16178		0.522452	0.08171		1.90282
A_0109	N-Acetylglucosamine 6-phosphate	NAcGlcNP	440996	HMDB0001062	300.048	7.99096	0.000107644	8.11531e-05	7.54892e-05	6.57381e-05	6.61411e-05	8.06577e-05	8.1186e-05	8.38784e-05	0.000105177	2.31106e-05	1.36569e-05	2.33071e-05	3.01121e-05	5.43777e-05	6.78308e-05	3.14238e-05	5.14535e-05	3.64692e-05	8.80955e-05	1.71649e-05	7.08456e-05	8.49986e-06	9.00806e-05	1.31433e-05	2.00249e-05	5.5157e-06	5.07735e-05	1.91159e-05	3.97821e-05	1.04177e-05	1.24349	0.21898		0.977964	0.88184		0.394396	0.09855		0.503363	0.061365		0.78647
A_0070	N-Acetylglutamic acid	N-AcGlu	70914	HMDB0001138	188.056	11.2247	0.00125656	0.00107787	0.00135837	0.000599727	0.000790266	0.000587291	0.000666354	0.00026342	0.000471639	2.78528e-05	5.72215e-05	5.22497e-05	0.000102778	0.000106239	9.68804e-05	3.80087e-05	5.18684e-05	6.83361e-05	0.00123093	0.000141994	0.000659095	0.000113768	0.000467138	0.000201504	4.57747e-05	1.57186e-05	0.000101966	4.73166e-06	5.27377e-05	1.51824e-05	1.86761	0.0063159	**	2.63506	0.0078478	**	0.448923	0.018237	*	0.867968	0.61045		1.41092
A_0067	N-Acetylglutamine	N-Acetylglutamine	25561	HMDB0006029	187.071	7.07762	N.D.	N.D.	3.39846e-05	N.D.	N.D.	N.D.	N.D.	N.D.	N.D.	N.D.	N.D.	N.D.	N.D.	N.D.	N.D.	N.D.	N.D.	N.D.	3.39846e-05	N.A.	N.A.	N.A.	N.A.	N.A.	N.A.	N.A.	N.A.	N.A.	N.A.	N.A.	1<	N.A.		1<	N.A.		N.A.	N.A.		N.A.	N.A.		N.A.
A_0014	N-Acetylglycine	N-Acetylglycine	10972	HMDB0000532	116.035	8.29994	N.D.	N.D.	6.15338e-05	N.D.	N.D.	N.D.	0.000332105	0.000296957	0.000286481	9.86389e-06	7.03159e-06	1.69064e-05	N.D.	3.21843e-05	N.D.	9.65685e-05	0.000113834	0.000117182	6.15338e-05	N.A.	N.A.	N.A.	0.000305181	2.38981e-05	1.12673e-05	5.08478e-06	3.21843e-05	N.A.	0.000109195	1.10623e-05	1<	N.A.		0.201631	N.A.		0.350087	N.A.		0.103185	0.0011202	**	<1
C_0135	N-Acetylhistidine	N-Acetylhistidine	75619		198.088	7.93097	N.D.	N.D.	1.08356e-05	N.D.	N.D.	N.D.	1.50379e-05	1.10911e-05	N.D.	3.32019e-06	N.D.	1.99105e-06	4.86246e-06	4.617e-06	1.12025e-05	3.81252e-06	3.19724e-06	2.81089e-06	1.08356e-05	N.A.	N.A.	N.A.	1.30645e-05	2.79077e-06	2.65562e-06	9.39847e-07	6.89398e-06	3.73329e-06	3.27355e-06	5.05154e-07	1<	N.A.		0.829395	N.A.		0.385209	0.18146		0.811236	0.51553		<1
C_0129	N-Acetyllysine	N-Acetyllysine	92907	HMDB0000446	189.125	7.90203	0.00069205	0.000603568	0.000906446	0.000524322	0.00056178	0.000542878	0.000889242	0.000640284	0.000728262	5.02552e-05	2.63937e-05	4.26042e-05	4.18538e-05	N.D.	0.000105929	3.47665e-05	4.72762e-05	8.10464e-05	0.000734021	0.00015574	0.000542993	1.87294e-05	0.000752596	0.00012625	3.9751e-05	1.2184e-05	7.38916e-05	4.53082e-05	5.4363e-05	2.394e-05	1.35181	0.16582		0.975319	0.8806		0.537964	0.47478		0.731214	0.41623		0.721494
A_0072	N-Acetylmethionine	N-Acetylmethionine	448580	HMDB0011745	190.054	7.10888	1.64827e-05	N.D.	1.96677e-05	2.12804e-05	N.D.	2.21862e-05	N.D.	N.D.	N.D.	4.93195e-06	N.D.	N.D.	8.07396e-06	N.D.	N.D.	N.D.	N.D.	N.D.	1.80752e-05	2.2521e-06	2.17333e-05	6.4055e-07	N.A.	N.A.	4.93195e-06	N.A.	8.07396e-06	N.A.	N.A.	N.A.	0.831684	0.24216		1<	N.A.		0.610846	N.A.		1<	N.A.		1<
A_0111	N-Acetylneuraminic acid	NeuNAc	439197	HMDB0000230	308.099	6.33927	8.65574e-05	8.46917e-05	0.000118585	9.37821e-05	9.6213e-05	9.62596e-05	7.6755e-05	9.44268e-05	9.38795e-05	1.96013e-05	1.74696e-05	2.25418e-05	2.17508e-05	2.62736e-05	3.06836e-05	3.41496e-05	4.08032e-05	2.67766e-05	9.66112e-05	1.90523e-05	9.54182e-05	1.41716e-06	8.83538e-05	1.00485e-05	1.98709e-05	2.54684e-06	2.6236e-05	4.46652e-06	3.39098e-05	7.01636e-06	1.0125	0.92365		1.09346	0.55369		0.75739	0.11635		0.585993	0.06045		1.07996
C_0116	N-Acetylornithine	N-AcOrn	439232	HMDB0003357	175.109	7.70216	0.000426948	0.000396686	0.000551176	0.000389935	0.000389829	0.000385944	0.00048544	0.000312169	0.000452033	1.36971e-05	5.0097e-06	9.08283e-06	6.94928e-06	2.25664e-05	3.20509e-05	1.01046e-05	1.24698e-05	2.20969e-05	0.00045827	8.18692e-05	0.000388569	2.27426e-06	0.000416548	9.19243e-05	9.2632e-06	4.3465e-06	2.05222e-05	1.26751e-05	1.48904e-05	6.35202e-06	1.17938	0.27822		1.10016	0.58909		0.451375	0.26007		0.622092	0.28239		0.932832
C_0058	N-Acetylputrescine	N-Acetylputrescine	122356	HMDB0002064	131.117	6.83767	N.D.	N.D.	N.D.	N.D.	N.D.	N.D.	N.D.	N.D.	N.D.	N.D.	N.D.	N.D.	N.D.	N.D.	4.14696e-06	1.22784e-06	N.D.	N.D.	N.A.	N.A.	N.A.	N.A.	N.A.	N.A.	N.A.	N.A.	4.14696e-06	N.A.	1.22784e-06	N.A.	N.A.	N.A.		N.A.	N.A.		<1	N.A.		<1	N.A.		N.A.
C_0086	N-Acetylserine	N-Acetylserine	65249	HMDB0002931	148.061	18.5869	0.000105133	9.413e-05	9.36013e-05	9.45794e-05	8.62866e-05	9.4018e-05	7.31543e-05	8.77876e-05	8.40727e-05	1.38975e-05	7.68022e-06	1.39052e-05	1.84549e-05	2.54315e-05	3.50276e-05	1.1686e-05	1.60907e-05	2.01034e-05	9.76215e-05	6.51068e-06	9.1628e-05	4.6343e-06	8.16715e-05	7.60642e-06	1.18277e-05	3.59179e-06	2.63047e-05	8.32082e-06	1.596e-05	4.21023e-06	1.06541	0.27064		1.19529	0.052237		0.449641	0.077881		0.74108	0.26713		1.12191
A_0058	N-Carbamoylaspartic acid	Carbamoyl-Asp	93072	HMDB0000828	175.036	12.8197	2.97426e-05	N.D.	N.D.	N.D.	N.D.	N.D.	N.D.	N.D.	N.D.	N.D.	N.D.	N.D.	1.79581e-05	1.76937e-05	3.06836e-05	N.D.	N.D.	N.D.	2.97426e-05	N.A.	N.A.	N.A.	N.A.	N.A.	N.A.	N.A.	2.21118e-05	7.42459e-06	N.A.	N.A.	1<	N.A.		1<	N.A.		<1	N.A.		N.A.	N.A.		N.A.
A_0029	N-Ethylmaleimide_+H2O	N-Ethylmaleimide	4362		142.051	7.60391	N.D.	N.D.	N.D.	3.14256e-05	N.D.	N.D.	N.D.	N.D.	N.D.	N.D.	N.D.	N.D.	N.D.	N.D.	N.D.	6.03362e-06	1.55951e-05	1.27259e-05	N.A.	N.A.	3.14256e-05	N.A.	N.A.	N.A.	N.A.	N.A.	N.A.	N.A.	1.14515e-05	4.90647e-06	<1	N.A.		N.A.	N.A.		N.A.	N.A.		<1	N.A.		1<
A_0116	N-Glycolylneuraminic acid	GcNeu	440001	HMDB0000833	324.093	6.31474	0.000334443	0.000343957	0.000757929	0.000236723	0.000284527	0.000253925	0.000495978	0.000487193	0.000548751	6.35146e-05	7.85975e-05	0.000119736	7.57113e-05	9.75061e-05	0.000108718	9.50984e-05	0.000157473	0.000155046	0.000478776	0.0002418	0.000258392	2.42127e-05	0.000510641	3.3296e-05	8.72827e-05	2.90996e-05	9.39785e-05	1.67838e-05	0.000135872	3.53322e-05	1.85291	0.25443		0.937599	0.84144		0.928752	0.75139		0.642388	0.14244		0.506015
C_0101	N-Methylglutamic acid	N-Methylglutamic acid	439377		162.076	10.3613	N.D.	N.D.	N.D.	4.61151e-05	N.D.	4.71279e-05	N.D.	N.D.	N.D.	N.D.	N.D.	N.D.	2.1506e-05	N.D.	1.16967e-05	N.D.	N.D.	N.D.	N.A.	N.A.	4.66215e-05	7.16196e-07	N.A.	N.A.	N.A.	N.A.	1.66014e-05	6.93624e-06	N.A.	N.A.	<1	N.A.		N.A.	N.A.		<1	N.A.		N.A.	N.A.		1<
C_0056	N-Methylproline	N-Methylproline	557		130.086	10.0436	N.D.	N.D.	N.D.	N.D.	N.D.	N.D.	N.D.	N.D.	N.D.	N.D.	N.D.	N.D.	N.D.	9.22768e-06	N.D.	N.D.	N.D.	N.D.	N.A.	N.A.	N.A.	N.A.	N.A.	N.A.	N.A.	N.A.	9.22768e-06	N.A.	N.A.	N.A.	N.A.	N.A.		N.A.	N.A.		<1	N.A.		N.A.	N.A.		N.A.
C_0126	N1-Acetylspermidine	N1-Acetylspermidine	496	HMDB0001276	188.177	5.15816	2.18046e-05	3.11687e-05	3.51581e-05	2.12715e-05	2.54973e-05	2.22706e-05	5.8645e-05	0.000106704	7.47581e-05	6.6815e-06	3.42222e-06	5.99991e-06	5.70943e-06	7.36191e-06	1.114e-05	7.51037e-06	9.0249e-06	9.4294e-06	2.93771e-05	6.85464e-06	2.30131e-05	2.20859e-06	8.00358e-05	2.44604e-05	5.36788e-06	1.71911e-06	8.07044e-06	2.78375e-06	8.65489e-06	1.01161e-06	1.27654	0.24452		0.36705	0.060473		0.665128	0.23921		0.620214	0.05931		0.287535
C_0096	N1-Methyl-4-pyridone-5-carboxamide	N1-Methyl-4-pyridone-5-carboxamide	440810	HMDB0004194	153.067	14.9013	N.D.	N.D.	N.D.	N.D.	N.D.	N.D.	6.22657e-05	6.43108e-05	N.D.	1.07675e-05	N.D.	6.30499e-06	N.D.	N.D.	1.22193e-05	1.5508e-05	2.02455e-05	1.39332e-05	N.A.	N.A.	N.A.	N.A.	6.32883e-05	1.44614e-06	8.53625e-06	3.15547e-06	1.22193e-05	N.A.	1.65622e-05	3.28556e-06	N.A.	N.A.		<1	N.A.		0.698585	N.A.		0.515404	0.093278		<1
C_0194	N1-Methylguanosine	N1-Methylguanosine	96373	HMDB0001563	298.112	9.75285	N.D.	N.D.	9.0489e-06	N.D.	N.D.	N.D.	N.D.	N.D.	N.D.	N.D.	N.D.	N.D.	2.42357e-06	2.16303e-06	3.95382e-06	1.53838e-06	N.D.	N.D.	9.0489e-06	N.A.	N.A.	N.A.	N.A.	N.A.	N.A.	N.A.	2.84681e-06	9.67509e-07	1.53838e-06	N.A.	1<	N.A.		1<	N.A.		<1	N.A.		<1	N.A.		N.A.
A_0082	N2-Acetylaminoadipic acid	N2-Acetylaminoadipic acid	443992		202.071	10.4808	6.50101e-05	5.88203e-05	6.08108e-05	4.49527e-05	4.18951e-05	3.59989e-05	9.54078e-05	5.84893e-05	7.93538e-05	8.66252e-06	1.05318e-05	2.03155e-05	N.D.	N.D.	N.D.	1.14241e-05	2.41015e-05	2.60095e-05	6.15471e-05	3.15993e-06	4.09489e-05	4.55125e-06	7.77503e-05	1.85114e-05	1.31699e-05	6.25841e-06	N.A.	N.A.	2.05117e-05	7.92775e-06	1.50302	0.0044062	**	0.791599	0.26707		1<	N.A.		0.642068	0.2799		0.526672
C_0115	N5-Ethylglutamine	N5-Ethylglutamine	439378		175.108	9.19704	7.99162e-05	5.85603e-05	5.29677e-05	0.000118232	0.00016197	0.000136656	7.62728e-05	0.000117178	7.00663e-05	1.04488e-05	9.51002e-06	1.07581e-05	1.93121e-05	3.55383e-05	2.49613e-05	1.493e-05	2.489e-05	1.74191e-05	6.38147e-05	1.42219e-05	0.000138953	2.19591e-05	8.78389e-05	2.55968e-05	1.0239e-05	6.49961e-07	2.66039e-05	8.23687e-06	1.90797e-05	5.18352e-06	0.459255	0.011301	*	0.726497	0.2469		0.384868	0.074172		0.536643	0.095802		1.5819
C_0130	N6,N6,N6-Trimethyllysine	Trimethyllysine	440120	HMDB0001325	189.161	5.84624	0.000128576	0.00014934	0.000209825	7.2439e-05	8.78724e-05	8.19461e-05	0.000117475	0.00057465	0.000245387	2.71372e-05	1.63001e-05	5.74514e-05	3.4129e-05	4.54111e-05	4.42873e-05	2.38927e-05	4.49209e-05	4.23954e-05	0.00016258	4.22117e-05	8.07525e-05	7.78563e-06	0.000312504	0.000235861	3.36296e-05	2.13301e-05	4.12758e-05	6.21474e-06	3.70697e-05	1.14812e-05	2.01332	0.073865		0.52025	0.38588		0.814752	0.60379		0.907199	0.82124		0.258405
C_0127	N6-Acetyllysine	N6-Acetyllysine	92832	HMDB0000206	189.124	9.2423	N.D.	N.D.	5.10657e-05	N.D.	N.D.	N.D.	5.80107e-05	5.8427e-05	4.99193e-05	7.8482e-06	N.D.	N.D.	8.75548e-06	1.32375e-05	8.86769e-06	8.72387e-06	1.05822e-05	9.90403e-06	5.10657e-05	N.A.	N.A.	N.A.	5.54523e-05	4.79628e-06	7.8482e-06	N.A.	1.02869e-05	2.55593e-06	9.73672e-06	9.40416e-07	1<	N.A.		0.920895	N.A.		0.762932	N.A.		0.806042	N.A.		<1
C_0100	N6-Methyllysine	N6-Methyllysine	164795	HMDB0002038	161.13	5.7804	0.000193102	0.000183136	0.000164523	9.94065e-05	0.000137654	0.000116051	8.06864e-05	0.000233414	0.000129231	4.79681e-05	3.60867e-05	4.21171e-05	5.37268e-05	9.67926e-05	7.22367e-05	2.72466e-05	4.00562e-05	3.391e-05	0.000180254	1.45062e-05	0.000117704	1.91774e-05	0.000147777	7.80344e-05	4.20573e-05	5.94093e-06	7.4252e-05	2.16035e-05	3.37376e-05	6.40657e-06	1.53142	0.012687	*	1.21977	0.54781		0.566412	0.11422		1.2466	0.17484		0.796496
C_0125	N8-Acetylspermidine	N8-Acetylspermidine	123689	HMDB0002189	188.176	5.22023	1.46729e-05	1.08384e-05	1.11238e-05	6.88668e-06	1.25932e-05	6.98741e-06	1.44564e-05	2.17704e-05	1.99056e-05	1.15641e-06	1.34515e-06	1.54146e-06	1.55619e-06	3.63668e-06	2.49954e-06	3.15321e-06	3.03215e-06	3.05348e-06	1.22117e-05	2.13624e-06	8.82242e-06	3.26596e-06	1.87108e-05	3.80054e-06	1.34767e-06	1.92534e-07	2.56414e-06	1.04175e-06	3.07961e-06	6.46222e-08	1.38417	0.21799		0.652655	0.077734		0.525586	0.17682		0.437612	0.0018852	**	0.471515
A_0155	NAD+	NAD+	5893	HMDB0000902	662.099	5.78213	0.010163	0.0102173	0.0149586	0.0052621	0.00442194	0.00518435	0.011094	0.00893635	0.00993805	0.000219155	0.000348704	0.000644355	0.000539547	0.000209922	0.000160789	0.000519044	0.000679857	0.00077666	0.0117797	0.00275316	0.00495613	0.000464252	0.00998945	0.00107972	0.000404072	0.00021794	0.00030342	0.000205963	0.00065852	0.000130127	2.37678	0.046743	*	1.17921	0.38193		1.33173	0.59227		0.613605	0.17343		0.496136
A_0156	NADP+	NADP+	5886	HMDB0000217	742.064	8.13772	0.0010792	0.00107803	0.00178998	0.000459177	0.000355123	0.000414453	0.00137387	0.000876976	0.000935119	3.29429e-05	5.60339e-05	7.82702e-05	6.43331e-05	5.42633e-05	6.2384e-05	6.98e-05	0.000102838	0.000114568	0.00131574	0.000410704	0.000409584	5.21978e-05	0.00106199	0.000271659	5.5749e-05	2.2665e-05	6.03268e-05	5.34081e-06	9.57351e-05	2.32135e-05	3.21237	0.059994		1.23894	0.42967		0.924117	0.76302		0.582326	0.099715		0.385677
A_0125	NADPH_divalent	NADPH	5884		371.539	9.67919	0.000114182	0.000120471	1.88e-05	0.000165706	0.000360178	0.000291069	8.86185e-05	8.88252e-05	0.000150458	N.D.	1.58758e-05	2.35506e-05	8.60552e-05	8.18334e-05	5.22166e-05	1.78558e-05	1.98483e-05	2.83455e-05	8.44845e-05	5.69713e-05	0.000272318	9.85824e-05	0.000109301	3.56437e-05	1.97132e-05	5.42696e-06	7.33684e-05	1.84392e-05	2.20166e-05	5.57085e-06	0.310242	0.059917		0.772955	0.56342		0.268688	0.0272	*	0.895381	0.685		2.49146
A_0092	Nalidixic acid	Nalidixic acid	4421		231.079	6.91936	N.D.	N.D.	N.D.	N.D.	N.D.	N.D.	N.D.	N.D.	N.D.	N.D.	N.D.	N.D.	1.33608e-05	N.D.	2.17509e-05	N.D.	N.D.	N.D.	N.A.	N.A.	N.A.	N.A.	N.A.	N.A.	N.A.	N.A.	1.75558e-05	5.93267e-06	N.A.	N.A.	N.A.	N.A.		N.A.	N.A.		<1	N.A.		N.A.	N.A.		N.A.
N_0058	Nervonic acid	Nervonic acid	5281120	HMDB0002368	365.341	16.3542	0.000117849	5.32953e-05	5.14946e-05	3.50214e-05	4.13742e-05	4.45419e-05	8.57241e-05	7.86021e-05	0.000227799	1.09065e-05	N.D.	2.52849e-05	N.D.	N.D.	N.D.	N.D.	4.93964e-05	8.53354e-05	7.42131e-05	3.78009e-05	4.03125e-05	4.84825e-06	0.000130708	8.41582e-05	1.80957e-05	1.01671e-05	N.A.	N.A.	6.73659e-05	2.54127e-05	1.84095	0.25945		0.567776	0.37232		1<	N.A.		0.268618	0.18773		0.308416
C_0047	Nicotinamide	Nicotinamide	936	HMDB0001406	123.056	6.04676	0.0308527	0.0268307	0.0299779	0.0314393	0.032264	0.0323695	0.0208495	0.0226238	0.0261906	0.00121172	0.00109334	0.000949501	0.00201816	0.00547683	0.00572682	0.000722371	0.0016568	0.0017283	0.0292205	0.00211531	0.0320243	0.000509329	0.0232213	0.00272018	0.00108485	0.000131314	0.00440727	0.0020728	0.00136916	0.000561272	0.912447	0.14202		1.25835	0.04244	*	0.24615	0.10836		0.79235	0.4752		1.37909
C_0205	NMN	NicRN	14180	HMDB0000229	335.066	16.5153	0.000245891	0.000225669	0.000399275	0.000139085	0.000117443	0.000151196	0.000365322	0.0002052	0.000245077	8.79903e-06	1.32042e-05	1.68008e-05	1.98835e-05	2.00112e-05	1.57925e-05	1.48535e-05	2.33657e-05	2.10685e-05	0.000290278	9.49341e-05	0.000135908	1.70993e-05	0.000271867	8.33546e-05	1.29347e-05	4.0077e-06	1.85624e-05	2.39964e-06	1.97626e-05	4.40378e-06	2.13584	0.10196		1.06772	0.81335		0.696821	0.12063		0.654505	0.1186		0.499908
C_0112	Noradrenaline 6-Hydroxydopamine	6-Hydroxydopamine	439260 4624	HMDB0000216 HMDB0001537	170.082	7.28492	0.000173755	0.000167404	4.33137e-05	0.000107001	0.000109172	0.000110669	0.000208733	0.00015101	0.000214511	5.32979e-06	2.58645e-06	4.78494e-06	7.28093e-06	9.42375e-06	7.21458e-06	8.62832e-06	9.85035e-06	8.99168e-06	0.000128158	7.35455e-05	0.000108947	1.84416e-06	0.000191418	3.51135e-05	4.23373e-06	1.45236e-06	7.97309e-06	1.25675e-06	9.15678e-06	6.27519e-07	1.17633	0.69534		0.669516	0.27528		0.531002	0.028878	*	0.462359	0.016007	*	0.569159
C_0139	O-Acetylcarnitine	ALCAR	439756	HMDB0000201	204.124	7.29971	0.0210554	0.0295772	0.0476305	0.0374	0.0430991	0.0501163	0.0288184	0.0431012	0.0389944	0.00163872	0.00148289	0.00161225	0.00167971	0.00269241	0.00215189	0.00220339	0.00311285	0.00272212	0.0327544	0.0135694	0.0435385	0.00636949	0.0369713	0.00735317	0.00157795	8.33855e-05	0.00217467	0.000506733	0.00267946	0.000456228	0.752309	0.30562		0.885939	0.66755		0.725605	0.17522		0.588907	0.048613	*	1.17763
C_0102	O-Acetylhomoserine 2-Aminoadipic acid	O-Acetylhomoserine 2-Aminoadipic acid	439389 92136	HMDB0000510	162.078	8.88034	0.0015715	0.00190457	0.00241776	0.00366932	0.00344005	0.00386351	0.0016349	0.0010659	0.00122632	0.000294618	0.000348172	0.000695958	0.000528788	0.000550619	0.000656777	0.000516065	0.000628975	0.000688821	0.00196461	0.000426308	0.00365763	0.000211971	0.00130904	0.000293382	0.000446249	0.000217905	0.000578728	6.84681e-05	0.000611287	8.77254e-05	0.537127	0.0092064	**	1.50081	0.10192		0.771086	0.40571		0.730016	0.32143		2.79414
A_0062	O-Phosphoserine	3PSer	68841	HMDB0000272	184.002	10.5265	N.D.	N.D.	N.D.	N.D.	N.D.	N.D.	N.D.	N.D.	N.D.	N.D.	N.D.	N.D.	2.79284e-05	5.52929e-05	3.46416e-05	N.D.	N.D.	N.D.	N.A.	N.A.	N.A.	N.A.	N.A.	N.A.	N.A.	N.A.	3.92876e-05	1.42616e-05	N.A.	N.A.	N.A.	N.A.		N.A.	N.A.		<1	N.A.		N.A.	N.A.		N.A.
A_0030	Octanoic acid	Octanoic acid	379	HMDB0000482	143.107	7.32816	0.000105803	0.000102385	0.000282289	0.000130074	0.000123543	8.90312e-05	0.000148079	0.000164483	0.000129118	2.89594e-05	3.93456e-05	N.D.	5.00528e-05	5.1327e-05	4.28845e-05	2.85142e-05	3.82789e-05	4.2466e-05	0.000163492	0.000102895	0.000114216	2.2054e-05	0.000147227	1.76979e-05	3.41525e-05	7.3442e-06	4.80881e-05	4.55129e-06	3.64197e-05	7.15931e-06	1.43143	0.49625		1.11048	0.81132		0.710207	0.17662		0.937748	0.7623		0.775786
A_0141	Octanoyl CoA_divalent	Octanoyl CoA	445344		445.601	8.34964	1.61144e-05	2.20969e-05	9.588e-05	2.28475e-05	N.D.	2.55499e-05	2.37269e-05	3.39733e-05	N.D.	N.D.	N.D.	N.D.	N.D.	N.D.	N.D.	N.D.	N.D.	N.D.	4.46971e-05	4.44265e-05	2.41987e-05	1.9109e-06	2.88501e-05	7.24531e-06	N.A.	N.A.	N.A.	N.A.	N.A.	N.A.	1.84708	0.50814		1.54929	0.60227		N.A.	N.A.		N.A.	N.A.		0.838775
C_0187	Octanoylcarnitine	Octanoylcarnitine	11953814	HMDB0000791	288.219	8.39078	0.000127893	0.000220348	0.000350688	0.000281936	0.000341508	0.000406073	0.000264048	0.000233473	0.000291857	3.33047e-06	3.40739e-06	5.23989e-06	N.D.	3.48489e-06	N.D.	4.64859e-06	5.25535e-06	6.75035e-06	0.000232976	0.000111933	0.000343173	6.20855e-05	0.000263126	2.92031e-05	3.99258e-06	1.08088e-06	3.48489e-06	N.A.	5.55143e-06	1.08171e-06	0.67889	0.22921		0.885419	0.69119		1.14568	N.A.		0.719199	0.15221		1.30421
N_0025	Oleic acid	Oleic acid	445639	HMDB0000207	282.25	14.8497	0.0121449	0.00557425	0.00519169	0.00357675	0.00475005	0.0047128	0.0153775	0.0130899	0.0162713	0.013641	0.0111594	0.0172246	0.000443735	0.000604705	0.000685858	0.0213159	0.0322045	0.0351891	0.00763693	0.00390867	0.00434653	0.000666914	0.0149129	0.00164082	0.0140084	0.00304924	0.000578099	0.000123235	0.0295698	0.00730224	1.75702	0.28073		0.512102	0.067733		24.2317	0.016626	*	0.473738	0.050171		0.291461
P_0018	Oleoyl ethanolamide AEA(18:1)	Oleoyl ethanolamide AEA(18:1)	5283454 0	HMDB0002088	326.304	14.0388	0.00703346	0.00557194	0.00806927	0.00214785	0.00291084	0.00260159	0.00725659	0.00387607	0.0052366	0.00362977	0.0035467	0.0050236	0.00117703	0.0011715	0.00133266	0.00297229	0.003341	0.00365545	0.00689156	0.0012547	0.00255343	0.000383769	0.00545642	0.00170095	0.00406669	0.00082975	0.00122706	9.1493e-05	0.00332291	0.000341936	2.69894	0.019479	*	1.26302	0.31002		3.31416	0.026107	*	1.22383	0.25754		0.467968
C_0188	Ophthalmic acid	Ophthalmic acid	7018721	HMDB0005765	290.136	10.6782	9.06309e-05	6.90702e-05	8.22758e-05	6.76762e-05	8.86186e-05	9.17285e-05	8.80336e-05	0.000157688	0.000140754	1.28336e-05	1.08848e-05	1.82781e-05	4.73184e-05	7.70976e-05	8.53877e-05	1.9999e-05	4.27472e-05	3.62304e-05	8.0659e-05	1.08709e-05	8.26745e-05	1.30816e-05	0.000128825	3.63271e-05	1.39988e-05	3.83186e-06	6.99346e-05	2.002e-05	3.29922e-05	1.17147e-05	0.975621	0.84772		0.626112	0.13935		0.200171	0.036121	*	0.424308	0.095095		0.641757
C_0066	Ornithine	Ornithine	389	HMDB0000214,HMDB0003374	133.098	5.56329	0.000750707	0.000812585	0.000676765	0.000702024	0.000901796	0.000830046	0.000390403	0.000579445	0.000441994	0.000217416	0.000244556	0.000263316	0.000363664	0.000538381	0.000631105	0.000145793	0.000221457	0.000178299	0.000746686	6.79994e-05	0.000811289	0.000101198	0.000470614	9.77167e-05	0.000241763	2.30772e-05	0.00051105	0.000135799	0.00018185	3.79567e-05	0.92037	0.41752		1.58662	0.019896	*	0.473071	0.071427		1.32947	0.093611		1.72389
A_0106	Orotidine	Orotidine	92751	HMDB0000788	287.05	6.93539	3.44388e-05	2.4456e-05	4.06369e-05	5.22111e-05	5.07196e-05	5.68254e-05	2.79434e-05	3.00449e-05	4.22323e-05	2.06446e-05	1.82196e-05	2.54639e-05	6.72351e-05	0.000116115	0.000107992	2.07348e-05	2.98416e-05	3.52489e-05	3.31772e-05	8.16389e-06	5.3252e-05	3.1832e-06	3.34069e-05	7.71496e-06	2.14427e-05	3.6875e-06	9.7114e-05	2.61927e-05	2.86084e-05	7.33519e-06	0.623023	0.0372	*	0.993126	0.97346		0.220799	0.035477	*	0.749524	0.22927		1.59404
A_0027	p-Toluic acid o-Toluic acid m-Toluic acid	p-Toluic acid o-Toluic acid m-Toluic acid	7470 8373 7418		135.045	7.98989	0.000927729	0.000507993	0.000406803	0.0014271	0.000486463	0.000626797	0.000453384	0.000775347	0.000859173	N.D.	N.D.	N.D.	N.D.	N.D.	N.D.	N.D.	N.D.	N.D.	0.000614175	0.000276219	0.000846788	0.000507443	0.000695968	0.000214224	N.A.	N.A.	N.A.	N.A.	N.A.	N.A.	0.7253	0.53443		0.882476	0.70722		N.A.	N.A.		N.A.	N.A.		1.21671
N_0017	Palmitic acid	Palmitic acid	985	HMDB0000220	255.233	14.7552	0.0271796	0.0156967	0.0144809	0.0117067	0.0163098	0.0155382	0.0243053	0.0248546	0.0310281	0.0212459	0.026767	0.0247193	0.0032811	0.00407924	0.00451614	0.0286384	0.0387336	0.0406371	0.0191191	0.00700705	0.0145182	0.00246525	0.0267293	0.00373294	0.0242441	0.00279104	0.00395883	0.000626261	0.036003	0.00644858	1.3169	0.37628		0.715284	0.19394		6.12406	0.0045396	**	0.67339	0.070298		0.543157
N_0016	Palmitoleic acid	Palmitoleic acid	445638	HMDB0003229	253.218	14.1817	0.00703557	0.00344663	0.00304784	0.00266826	0.00426231	0.00413652	0.00696817	0.00530296	0.00665634	0.00728522	0.00905554	0.00968387	0.000209046	0.000359399	0.000317163	0.0139958	0.0145999	0.0149166	0.00451001	0.00219626	0.00368903	0.000886247	0.00630916	0.000885227	0.00867488	0.00124381	0.000295203	7.7545e-05	0.0145041	0.000467827	1.22255	0.5959		0.714836	0.29102		29.3862	0.0070895	**	0.598098	0.0080969	**	0.584711
P_0062	Palmitoylcarnitine	Palmitoylcarnitine	11953816	HMDB0000222	401.346	11.728	0.0130397	0.0519634	0.0524087	0.0610018	0.0247759	0.0451761	0.0176616	0.0270475	0.0335995	0.00236752	0.00159017	0.00293388	0.000555849	0.000583986	0.000893755	0.00224855	0.00264024	0.00422118	0.0391373	0.0226022	0.0436513	0.018161	0.0261029	0.00801083	0.00229719	0.000674608	0.000677863	0.000187496	0.00303666	0.00104435	0.896589	0.80135		1.49935	0.42842		3.38886	0.044772	*	0.756486	0.37017		1.67228
P_0010	Palmitoylethanolamide	Palmitoylethanolamide	4671	HMDB0002100	300.288	13.8789	0.00452129	0.00370605	0.00516595	0.00198683	0.00251843	0.00187822	0.00377478	0.00281176	0.00360044	0.00275424	0.00230446	0.00293639	0.00115856	0.00104986	0.00146285	0.00190538	0.00203201	0.00233866	0.00446443	0.000731609	0.00212783	0.000342604	0.00339566	0.000513133	0.00266503	0.000325275	0.00122375	0.000214074	0.00209202	0.000222785	2.09811	0.017477	*	1.31475	0.1151		2.17775	0.0049301	**	1.2739	0.073653		0.626632
A_0088	Pantothenic acid	Pantothenic acid	6613	HMDB0000210	218.103	6.73234	0.00093086	0.0011661	0.0021633	0.00152996	0.0016854	0.00165509	0.00123608	0.00132765	0.000899881	0.000214192	0.000400863	0.000657539	0.000473979	0.000740848	0.000797629	0.000242692	0.000435522	0.000623915	0.00142009	0.0006543	0.00162348	8.24e-05	0.00115454	0.000225242	0.000424198	0.000222593	0.000670819	0.000172816	0.000434043	0.000190616	0.874717	0.64518		1.23001	0.56303		0.632359	0.20842		0.977318	0.95645		1.40618
A_0040	Pelargonic acid	Pelargonic acid	8158	HMDB0000847	157.124	7.14455	0.000257278	0.000223957	0.000242737	0.000203236	0.000171778	0.000109571	0.000231766	0.000240505	0.000266216	6.27559e-05	8.19727e-05	0.000107526	0.000102864	0.000101243	7.74898e-05	6.41646e-05	9.46426e-05	8.09225e-05	0.000241324	1.67052e-05	0.000161528	4.7666e-05	0.000246162	1.79084e-05	8.40848e-05	2.24596e-05	9.38656e-05	1.4205e-05	7.99099e-05	1.52642e-05	1.494	0.088157		0.980346	0.74952		0.8958	0.56441		1.05225	0.80486		0.656187
C_0167	Penciclovir	Penciclovir	4725		254.123	8.40859	5.80092e-05	5.31082e-05	6.39186e-05	N.D.	3.34574e-05	3.72861e-05	6.11028e-05	3.5068e-05	5.4404e-05	3.67483e-06	2.16609e-06	3.51645e-06	3.35219e-06	7.052e-06	9.5437e-06	3.16276e-06	4.6115e-06	5.61123e-06	5.83454e-05	5.41304e-06	3.53717e-05	2.70726e-06	5.01916e-05	1.3519e-05	3.11912e-06	8.29141e-07	6.64929e-06	3.11534e-06	4.46183e-06	1.23108e-06	1.64949	0.0086005	**	1.16245	0.41279		0.469091	0.18238		0.699068	0.20206		0.704734
N_0010	Pentadecanoic acid	Pentadecanoic acid	13849	HMDB0000826	241.218	14.4083	0.000118762	7.83433e-05	8.46568e-05	3.27881e-05	4.71354e-05	6.37406e-05	7.93782e-05	0.000125211	0.000116404	9.43006e-05	0.00020655	0.000136446	4.00318e-05	3.78919e-05	2.97515e-05	0.000124717	0.000184065	0.000151932	9.39208e-05	2.17437e-05	4.7888e-05	1.549e-05	0.000106998	2.4321e-05	0.000145766	5.67019e-05	3.58917e-05	5.4242e-06	0.000153571	2.97079e-05	1.96126	0.046035	*	0.877785	0.52617		4.06126	0.077163		0.949174	0.84618		0.447562
C_0109	Phe	Phe	994	HMDB0000159	166.087	8.96368	0.00593233	0.00646219	0.00766594	0.00507546	0.00604196	0.0064584	0.00627538	0.00746035	0.00664782	0.00117588	0.00104796	0.00126646	0.00145733	0.00223489	0.00266645	0.00121802	0.00185769	0.00190205	0.00668682	0.000888368	0.00585861	0.000709469	0.00679452	0.000605953	0.00116343	0.000109778	0.00211955	0.000612755	0.00165925	0.000382765	1.14137	0.27869		0.984149	0.87177		0.548904	0.10968		0.701178	0.14562		0.862255
A_0077	Phenaceturic acid	Phenaceturic acid	68144	HMDB0000821	192.067	7.18813	0.000100186	6.87285e-05	0.00010716	6.04593e-05	4.65215e-05	5.42489e-05	5.52436e-05	7.77675e-05	4.91366e-05	2.80109e-05	2.04697e-05	2.53596e-05	5.84141e-05	4.9306e-05	0.000101891	2.73503e-05	2.17156e-05	2.49985e-05	9.20247e-05	2.04742e-05	5.37433e-05	6.98264e-06	6.07159e-05	1.50795e-05	2.46134e-05	3.82556e-06	6.98705e-05	2.81024e-05	2.46881e-05	2.83017e-06	1.7123	0.070897		1.51566	0.10596		0.352272	0.1055		0.996973	0.97971		0.885159
C_0017	Phenol	Phenol	996	HMDB0000228	95.0474	4.33916	0.000343517	0.000305742	0.00033821	0.000215064	0.000264488	0.000241884	0.000262568	0.000355651	0.000344363	8.94037e-05	8.75783e-05	0.000116819	0.000108775	0.000146131	0.000129232	0.000103086	0.000128253	0.000116871	0.000329156	2.04503e-05	0.000240479	2.47417e-05	0.000320861	5.07978e-05	9.79336e-05	1.63806e-05	0.000128046	1.87063e-05	0.00011607	1.26024e-05	1.36875	0.0095292	**	1.02585	0.8122		0.764831	0.10514		0.843748	0.20773		0.749479
A_0085	Phosphocreatine	Phosphocreatine	9548602	HMDB0001511	210.028	10.4765	7.2745e-05	7.58058e-05	N.D.	9.32871e-05	0.000127484	0.000173768	0.000207467	0.000104321	N.D.	0.000138822	0.000134069	0.000169864	0.000250867	2.32611e-05	8.10847e-05	0.000231605	0.000230158	0.000143576	7.42754e-05	2.16428e-06	0.000131513	4.03915e-05	0.000155894	7.29358e-05	0.000147585	1.944e-05	0.000118404	0.000118303	0.000201779	5.04112e-05	0.564775	0.13294		0.476449	0.35857		1.24645	0.71246		0.731417	0.19534		0.843608
A_0045	Phosphoenolpyruvic acid	PEP	1005	HMDB0000263	166.974	16.3212	3.14921e-05	3.79815e-05	N.D.	2.58994e-05	N.D.	1.91088e-05	N.D.	N.D.	N.D.	6.14912e-05	3.41891e-05	6.52948e-05	0.000144067	0.000247865	0.000246776	3.91113e-05	5.46693e-05	4.57782e-05	3.47368e-05	4.58869e-06	2.25041e-05	4.80166e-06	N.A.	N.A.	5.36584e-05	1.69678e-05	0.000212903	5.96159e-05	4.65196e-05	7.80547e-06	1.54358	0.12143		1<	N.A.		0.252033	0.035453	*	1.15346	0.55818		1<
A_0039	Phosphoglycolic acid	2-Phosphoglycolic acid	529	HMDB0000816	154.975	17.0778	1.69431e-05	N.D.	2.97185e-05	0.000209504	0.000194054	0.000303808	N.D.	N.D.	N.D.	N.D.	N.D.	N.D.	N.D.	N.D.	N.D.	N.D.	N.D.	N.D.	2.33308e-05	9.03352e-06	0.000235789	5.94109e-05	N.A.	N.A.	N.A.	N.A.	N.A.	N.A.	N.A.	N.A.	0.0989479	0.022095	*	1<	N.A.		N.A.	N.A.		N.A.	N.A.		1<
C_0124	Phosphorylcholine	Phosphorylcholine	1014	HMDB0001565	184.074	16.4028	0.0111869	0.00264342	0.00601374	0.00108478	0.00223518	0.00157309	0.00312328	0.00383212	0.00584338	0.000906685	0.000677635	0.000996756	0.00155784	0.00350674	0.0024023	0.0010847	0.00139496	0.00125754	0.00661469	0.00430333	0.00163102	0.000577382	0.00426626	0.00141106	0.000860359	0.000164527	0.00248896	0.000977335	0.00124573	0.000155464	4.05556	0.18069		1.55047	0.44921		0.34567	0.098127		0.690644	0.042186	*	0.382307
P_0015	Phytosphingosine	Phytosphingosine	122121	HMDB0004610	318.299	11.0944	N.D.	N.D.	0.000149753	N.D.	N.D.	N.D.	0.000246149	0.000246301	N.D.	N.D.	N.D.	N.D.	N.D.	N.D.	N.D.	N.D.	N.D.	N.D.	0.000149753	N.A.	N.A.	N.A.	0.000246225	1.07785e-07	N.A.	N.A.	N.A.	N.A.	N.A.	N.A.	1<	N.A.		0.608198	N.A.		N.A.	N.A.		N.A.	N.A.		<1
C_0057	Pipecolic acid	Pipecolic acid	439227	HMDB0000070,HMDB0000716,HMDB0005960	130.087	8.30954	0.00205141	0.00170922	0.000623135	0.00253256	0.00271674	0.00215061	0.00181945	0.00246132	0.00216219	0.000414001	0.000277002	0.000122621	0.000627527	0.00093383	0.000853633	0.000479904	0.000661547	0.000618986	0.00146125	0.000745726	0.00246664	0.000288764	0.00214765	0.000321181	0.000271208	0.000145777	0.000804997	0.000158838	0.000586812	9.49997e-05	0.592408	0.13186		0.680396	0.24832		0.336906	0.012965	*	0.462172	0.04282	*	1.14853
C_0009	Piperidine	Piperidine	8082		86.097	5.93752	N.D.	N.D.	1.65993e-05	1.03622e-05	N.D.	1.4629e-05	1.13907e-05	1.42979e-05	1.72147e-05	N.D.	N.D.	N.D.	N.D.	N.D.	N.D.	N.D.	N.D.	N.D.	1.65993e-05	N.A.	1.24956e-05	3.01708e-06	1.43011e-05	2.91201e-06	N.A.	N.A.	N.A.	N.A.	N.A.	N.A.	1.32841	N.A.		1.1607	N.A.		N.A.	N.A.		N.A.	N.A.		0.873751
C_0035	Pro	Pro	614	HMDB0000162,HMDB0003411	116.071	8.75075	0.0123272	0.0129701	0.0109496	0.0254214	0.0289574	0.0314527	0.00876688	0.0109924	0.00885951	0.00143257	0.00149391	0.00134083	0.00390986	0.0070816	0.00768409	0.00117705	0.00159486	0.0015659	0.0120823	0.00103225	0.0286105	0.00303056	0.00953961	0.00125903	0.00142244	7.70398e-05	0.00622519	0.00202763	0.00144594	0.000233314	0.422303	0.0062008	**	1.26654	0.056034		0.228497	0.054399		0.983748	0.88121		2.99913
P_0012	Progesterone	Progesterone	5994	HMDB0001830	315.23	11.1257	0.000336663	8.37207e-05	0.000202132	N.D.	N.D.	N.D.	0.000188414	0.00045697	0.000491613	0.000136668	6.01828e-05	6.53056e-05	5.88861e-05	N.D.	6.46029e-05	0.000140199	0.000486325	0.000453953	0.000207505	0.000126557	N.A.	N.A.	0.000378999	0.000165958	8.73854e-05	4.27565e-05	6.17445e-05	4.04235e-06	0.000360159	0.000191177	1<	N.A.		0.547508	0.23249		1.41527	0.40819		0.24263	0.12595		<1
A_0133	Propionyl CoA_divalent	Propanoyl-CoA	92753		410.564	8.77142	N.D.	N.D.	2.21985e-05	3.07658e-05	N.D.	2.21862e-05	N.D.	2.31338e-05	5.25438e-05	N.D.	N.D.	N.D.	N.D.	N.D.	N.D.	N.D.	N.D.	N.D.	2.21985e-05	N.A.	2.6476e-05	6.06667e-06	3.78388e-05	2.0796e-05	N.A.	N.A.	N.A.	N.A.	N.A.	N.A.	0.838437	N.A.		0.586658	N.A.		N.A.	N.A.		N.A.	N.A.		0.699705
C_0145	Propionylcarnitine XC0061	Propionylcarnitine XC0061	188824 0	HMDB0000824	218.14	7.5345	0.000665161	0.000703117	0.000820741	0.0019274	0.00249286	0.00318775	0.000990252	0.00107304	0.00175783	7.72382e-05	0.000175735	0.000119763	0.000103025	0.000572401	0.00020991	7.15062e-05	0.000159416	0.000169777	0.000729673	8.11181e-05	0.002536	0.000631281	0.00127371	0.000421302	0.000124245	4.94013e-05	0.000295112	0.000246014	0.000133566	5.39947e-05	0.287725	0.036506	*	0.572872	0.15041		0.421011	0.35175		0.930215	0.83629		1.99104
P_0040	Prostaglandin D2-1	Prostaglandin D2	448457	HMDB0001403	370.252	10.2574	5.38141e-05	N.D.	N.D.	N.D.	N.D.	N.D.	N.D.	N.D.	N.D.	N.D.	N.D.	0.000213542	N.D.	3.65186e-05	N.D.	2.76134e-05	N.D.	N.D.	5.38141e-05	N.A.	N.A.	N.A.	N.A.	N.A.	0.000213542	N.A.	3.65186e-05	N.A.	2.76134e-05	N.A.	1<	N.A.		1<	N.A.		5.84747	N.A.		7.73326	N.A.		N.A.
P_0041	Prostaglandin D2-2	Prostaglandin D2	448457	HMDB0001403	370.256	10.1241	N.D.	N.D.	N.D.	N.D.	N.D.	N.D.	N.D.	N.D.	N.D.	N.D.	N.D.	0.000304025	N.D.	N.D.	N.D.	N.D.	8.02243e-05	N.D.	N.A.	N.A.	N.A.	N.A.	N.A.	N.A.	0.000304025	N.A.	N.A.	N.A.	8.02243e-05	N.A.	N.A.	N.A.		N.A.	N.A.		1<	N.A.		3.78969	N.A.		N.A.
A_0127	PRPP	PRPP	7339	HMDB0000280	388.945	13.6903	N.D.	2.9017e-05	N.D.	4.98191e-05	6.66552e-05	4.83803e-05	N.D.	3.92839e-05	N.D.	N.D.	9.53171e-06	N.D.	9.71173e-06	1.18212e-05	1.81197e-05	N.D.	N.D.	N.D.	2.9017e-05	N.A.	5.49515e-05	1.01611e-05	3.92839e-05	N.A.	9.53171e-06	N.A.	1.32175e-05	4.37443e-06	N.A.	N.A.	0.528046	N.A.		0.738648	N.A.		0.72114	N.A.		1<	N.A.		1.39883
C_0105	Pterin	Pterin	73000	HMDB0000802	164.057	8.50682	N.D.	N.D.	N.D.	1.04588e-05	N.D.	N.D.	N.D.	N.D.	N.D.	N.D.	N.D.	2.55304e-06	2.30112e-06	2.50456e-06	N.D.	N.D.	3.01013e-06	N.D.	N.A.	N.A.	1.04588e-05	N.A.	N.A.	N.A.	2.55304e-06	N.A.	2.40284e-06	1.43858e-07	3.01013e-06	N.A.	<1	N.A.		N.A.	N.A.		1.06251	N.A.		0.848148	N.A.		1<
C_0011	Putrescine	Putrescine	1045	HMDB0001414	89.108	3.86148	0.000276772	0.000337732	0.00026017	0.00123195	0.00143659	0.00141857	0.000143216	0.000209672	0.000233141	6.0298e-05	3.23924e-05	4.51572e-05	0.000169012	0.000282257	0.000322162	3.34813e-05	3.60391e-05	3.9094e-05	0.000291558	4.084e-05	0.00136237	0.000113306	0.000195343	4.66431e-05	4.59492e-05	1.39696e-05	0.000257811	7.94478e-05	3.62048e-05	2.81002e-06	0.214009	0.0014978	**	1.49254	0.055781		0.178229	0.040246	*	1.26915	0.3501		6.97422
C_0164	Pyridoxamine 5'-phosphate	Pyridoxamine-P	1053	HMDB0001555	249.065	8.4823	4.36093e-05	4.95283e-05	6.20455e-05	2.34598e-05	2.35073e-05	2.24192e-05	4.39507e-05	0.000105939	6.00618e-05	3.45382e-06	4.77232e-06	6.16583e-06	4.24508e-06	8.16514e-06	6.42495e-06	5.91943e-06	8.13342e-06	7.52559e-06	5.17277e-05	9.41283e-06	2.31288e-05	6.14925e-07	6.9984e-05	3.21634e-05	4.79733e-06	1.35618e-06	6.27839e-06	1.96414e-06	7.19281e-06	1.14389e-06	2.23651	0.033787	*	0.739136	0.4323		0.764101	0.34997		0.666961	0.081359		0.330487
A_0003	Pyruvic acid	Pyruvic acid	1060	HMDB0000243	87.0085	10.8896	0.00132562	0.00157266	0.00208463	0.0012115	0.00182728	0.00190415	0.001209	0.00147031	0.0015634	N.D.	N.D.	N.D.	0.000661087	0.000638766	0.00110468	N.D.	N.D.	N.D.	0.00166097	0.000387136	0.00164764	0.000379664	0.00141424	0.000183735	N.A.	N.A.	0.000801512	0.000262791	N.A.	N.A.	1.00809	0.96809		1.17446	0.39544		<1	N.A.		N.A.	N.A.		1.16504
A_0076	Quinic acid	Quinic acid	6508	HMDB0003072	191.056	7.09156	0.000135361	8.70509e-05	0.000131889	N.D.	8.53323e-05	N.D.	3.37322e-05	4.97596e-05	7.70225e-05	3.62624e-05	2.86264e-05	2.71337e-05	2.7871e-05	3.90482e-05	N.D.	2.38894e-05	2.4966e-05	3.33661e-05	0.0001181	2.69456e-05	8.53323e-05	N.A.	5.35047e-05	2.18868e-05	3.06742e-05	4.89681e-06	3.34596e-05	7.90351e-06	2.74072e-05	5.18859e-06	1.38401	N.A.		2.20729	0.034145	*	0.916753	0.71139		1.1192	0.47223		1.59485
A_0108	Retinoic acid	Retinoic acid	444795	HMDB0001852	299.201	6.34514	N.D.	4.87548e-05	N.D.	1.70738e-05	N.D.	N.D.	N.D.	2.37158e-05	3.63144e-05	N.D.	N.D.	N.D.	N.D.	N.D.	1.30723e-05	N.D.	1.43157e-05	2.09192e-05	4.87548e-05	N.A.	1.70738e-05	N.A.	3.00151e-05	8.90858e-06	N.A.	N.A.	1.30723e-05	N.A.	1.76174e-05	4.6694e-06	2.85554	N.A.		1.62434	N.A.		<1	N.A.		<1	N.A.		0.568839
P_0003	Retinol-1	Retinol	445354	HMDB0000305	269.224	13.7706	0.000161897	N.D.	N.D.	0.000109193	N.D.	0.000245981	0.000199388	0.000234734	0.000253544	N.D.	0.000201315	N.D.	9.00815e-05	N.D.	N.D.	N.D.	N.D.	N.D.	0.000161897	N.A.	0.000177587	9.67234e-05	0.000229222	2.74953e-05	0.000201315	N.A.	9.00815e-05	N.A.	N.A.	N.A.	0.911651	N.A.		0.70629	N.A.		2.23481	N.A.		1<	N.A.		0.774738
P_0004	Retinol-2	Retinol	445354	HMDB0000305	269.227	14.0209	0.000319635	0.000361886	0.000458843	0.000300679	0.000247741	0.000276362	0.000440408	0.000414889	0.000528906	0.000484795	0.000288051	0.000873784	0.00039494	0.000359169	0.000430116	0.000520225	0.000659081	0.000594209	0.000380121	7.13729e-05	0.000274928	2.64979e-05	0.000461401	5.98371e-05	0.000548877	0.000298078	0.000394741	3.5474e-05	0.000591172	6.94779e-05	1.38262	0.11202		0.823841	0.2073		1.39047	0.46541		0.928456	0.83117		0.595854
P_0047	Riboflavin	Riboflavin	493570	HMDB0000244	377.147	6.04536	8.2476e-05	8.05031e-05	0.000152926	N.D.	N.D.	N.D.	8.29641e-05	6.3686e-05	9.31543e-05	N.D.	N.D.	N.D.	0.000105225	N.D.	N.D.	N.D.	N.D.	N.D.	0.000105302	4.12556e-05	N.A.	N.A.	7.99348e-05	1.49659e-05	N.A.	N.A.	0.000105225	N.A.	N.A.	N.A.	1<	N.A.		1.31734	0.40307		<1	N.A.		N.A.	N.A.		<1
A_0091	Ribose 5-phosphate	R5P	439167	HMDB0001548	229.011	9.12931	7.48629e-05	6.78635e-05	9.26984e-05	0.000220557	0.000320253	0.000323275	8.73321e-05	N.D.	8.7334e-05	3.50611e-05	3.14078e-05	3.38127e-05	6.06265e-05	0.000116001	0.000119212	2.04898e-05	2.18193e-05	2.60793e-05	7.8475e-05	1.28054e-05	0.000288028	5.84515e-05	8.7333e-05	1.34066e-09	3.34272e-05	1.85693e-06	9.86131e-05	3.29366e-05	2.27961e-05	2.91997e-06	0.272456	0.020898	*	0.898572	0.35359		0.338973	0.075121		1.46635	0.0094332	**	3.29805
A_0112	Ribulose 1,5-diphosphate	Ribulose 1,5-diphosphate	123658		308.979	12.9801	4.83432e-05	3.68806e-05	3.478e-05	5.80673e-05	0.000118831	6.04754e-05	N.D.	3.52827e-05	N.D.	N.D.	N.D.	N.D.	1.03151e-05	2.84472e-05	2.97032e-05	5.32918e-06	N.D.	N.D.	4.00013e-05	7.30029e-06	7.91246e-05	3.4408e-05	3.52827e-05	N.A.	N.A.	N.A.	2.28219e-05	1.08493e-05	5.32918e-06	N.A.	0.505548	0.18328		1.13374	N.A.		<1	N.A.		<1	N.A.		2.24259
A_0090	Ribulose 5-phosphate	Ru5P	439184	HMDB0000618	229.011	9.47356	0.00083841	0.000763877	0.000978612	0.0012115	0.00145913	0.0015491	0.000860671	0.000917424	0.000798649	0.000224815	0.000174633	0.000212756	0.000289772	0.000685365	0.000726276	0.000192371	0.000418717	0.0002253	0.0008603	0.000109028	0.00140658	0.00017483	0.000858915	5.94072e-05	0.000204068	2.61944e-05	0.000567137	0.000241075	0.000278796	0.000122288	0.611627	0.015179	*	1.00161	0.98576		0.359821	0.11923		0.731962	0.40154		1.63762
N_0029	Ricinoleic acid-1	Ricinoleic acid	643684	HMDB0034297	297.242	12.623	N.D.	N.D.	N.D.	7.70876e-05	8.37299e-05	0.000103488	N.D.	N.D.	2.69901e-05	3.67791e-05	3.18174e-05	5.20701e-05	N.D.	N.D.	N.D.	1.72145e-05	4.10624e-05	6.00239e-05	N.A.	N.A.	8.8102e-05	1.37327e-05	2.69901e-05	N.A.	4.02222e-05	1.05563e-05	N.A.	N.A.	3.94336e-05	2.14511e-05	<1	N.A.		<1	N.A.		1<	N.A.		1.02	0.95813		3.26423
N_0030	Ricinoleic acid-2	Ricinoleic acid	643684	HMDB0034297	297.243	12.7734	0.000322217	0.000278443	0.000176791	0.000496166	0.000475025	0.000370132	0.000199689	0.000209713	0.000232951	0.000148631	0.00019823	0.000237846	0.000117523	0.000166307	0.000183887	0.000197499	0.000268099	0.000254405	0.00025915	7.46083e-05	0.000447108	6.74957e-05	0.000214118	1.70628e-05	0.000194902	4.47005e-05	0.000155906	3.43832e-05	0.000240001	3.74392e-05	0.579615	0.032258	*	1.21032	0.40657		1.25013	0.30116		0.812089	0.25342		2.08814
C_0211	S-Adenosylhomocysteine	SAHC	439155	HMDB0000939	385.131	7.09455	0.000105167	6.5129e-05	8.71172e-05	3.26635e-05	3.58828e-05	3.83565e-05	6.97185e-05	5.28373e-05	6.6375e-05	1.25253e-05	1.41043e-05	1.92522e-05	1.97968e-05	4.54617e-05	3.13976e-05	1.54507e-05	2.5699e-05	1.8189e-05	8.58045e-05	2.00514e-05	3.56343e-05	2.85462e-06	6.29769e-05	8.93892e-06	1.52939e-05	3.5177e-06	3.22187e-05	1.28521e-05	1.97796e-05	5.30603e-06	2.40792	0.046826	*	1.36247	0.17728		0.474691	0.14213		0.773218	0.29863		0.56583
C_0212	S-Adenosylmethionine	SAM	34755	HMDB0001185	399.146	5.80746	0.000437662	0.000428019	0.000521695	0.000506011	0.000568714	0.000593069	0.000330991	0.000424758	0.00039035	3.8578e-05	4.93651e-05	5.6381e-05	0.000102668	0.000141698	0.000140889	4.72981e-05	6.4451e-05	8.2444e-05	0.000462459	5.15261e-05	0.000555931	4.49146e-05	0.000382033	4.74332e-05	4.8108e-05	8.96782e-06	0.000128418	2.23042e-05	6.4731e-05	1.75746e-05	0.831863	0.078151		1.21052	0.11806		0.37462	0.01461	*	0.743199	0.24131		1.45519
C_0210	S-Lactoylglutathione	S-Lactoylglutathione	440018	HMDB0001066	380.115	11.1316	0.000100697	8.5098e-05	0.000159047	0.00040432	0.000325215	0.00042992	6.18957e-05	7.79615e-05	7.96569e-05	N.D.	4.90585e-06	5.67342e-06	1.66385e-05	2.54441e-05	2.06155e-05	N.D.	6.4385e-06	6.04368e-06	0.000114947	3.89799e-05	0.000386485	5.45833e-05	7.31714e-05	9.80173e-06	5.28963e-06	5.42756e-07	2.08994e-05	4.40968e-06	6.24109e-06	2.7918e-07	0.297418	0.0031387	**	1.57094	0.19931		0.2531	0.02352	*	0.84755	0.19965		5.28191
C_0202	S-Methylglutathione	S-Methylglutathione	115260		322.109	10.7935	3.22804e-05	3.60295e-05	3.66278e-05	2.80938e-05	2.98194e-05	2.94364e-05	2.27021e-05	2.74189e-05	2.76333e-05	3.60801e-06	4.59429e-06	5.60384e-06	1.12352e-05	1.71272e-05	1.48666e-05	1.97314e-06	N.D.	3.46483e-06	3.49793e-05	2.35633e-06	2.91165e-05	9.06165e-07	2.59181e-05	2.78717e-06	4.60205e-06	9.97937e-07	1.44096e-05	2.97246e-06	2.71899e-06	1.05478e-06	1.20135	0.036445	*	1.34961	0.013414	*	0.319373	0.020504	*	1.69256	0.17401		1.12341
C_0106	S-Methylmethionine	S-Methylmethionine	145692		164.075	5.97191	1.28985e-05	N.D.	N.D.	N.D.	N.D.	N.D.	N.D.	N.D.	N.D.	2.78053e-06	1.89904e-06	1.85189e-06	3.24504e-06	7.52002e-06	5.10701e-06	N.D.	2.53688e-06	N.D.	1.28985e-05	N.A.	N.A.	N.A.	N.A.	N.A.	2.17715e-06	5.23073e-07	5.29069e-06	2.1434e-06	2.53688e-06	N.A.	1<	N.A.		1<	N.A.		0.411506	0.12112		0.858202	N.A.		N.A.
C_0013	Sarcosine	Sarcosine	1088	HMDB0000271	90.0553	7.71945	0.000267866	0.000291718	0.000236482	0.000483999	0.000537713	0.000454896	0.000124611	0.000179841	0.00018981	3.28781e-05	3.44794e-05	2.44706e-05	9.31112e-05	0.000150002	0.000175093	3.19764e-05	3.85319e-05	3.82502e-05	0.000265355	2.77034e-05	0.000492203	4.20135e-05	0.000164754	3.51207e-05	3.06094e-05	5.37626e-06	0.000139402	4.20062e-05	3.62529e-05	3.7062e-06	0.539117	0.0025747	**	1.61061	0.019461	*	0.219576	0.044267	*	0.844331	0.21746		2.9875
C_0136	SDMA	SDMA	169148	HMDB0003334	203.15	6.32752	1.53212e-05	1.37615e-05	2.02015e-05	1.48675e-05	1.4179e-05	8.2957e-06	2.42614e-05	4.54824e-05	2.55979e-05	2.37964e-06	N.D.	2.88488e-06	4.7298e-06	5.04708e-06	7.32252e-06	4.66293e-06	5.43145e-06	5.90128e-06	1.64281e-05	3.35965e-06	1.24474e-05	3.61193e-06	3.17806e-05	1.1885e-05	2.63226e-06	3.57257e-07	5.6998e-06	1.41424e-06	5.33189e-06	6.25154e-07	1.3198	0.23509		0.516922	0.14649		0.461817	0.054283		0.493683	0.0087404	**	0.391667
A_0107	Sedoheptulose 7-phosphate	S7P	165007	HMDB0001068	289.032	8.36311	0.000153593	0.00014595	0.000164138	0.00237515	0.00264256	0.00217124	0.000104698	0.000101993	9.54038e-05	4.52095e-05	3.22203e-05	5.72242e-05	0.000194436	0.000303958	0.000425068	4.09796e-05	8.31278e-05	4.51506e-05	0.000154561	9.13283e-06	0.00239632	0.000236369	0.000100698	4.78056e-06	4.48847e-05	1.25051e-05	0.000307821	0.000115365	5.64193e-05	2.3224e-05	0.0644991	0.0036437	**	1.53489	0.0027769	**	0.145814	0.057018		0.795555	0.5027		23.797
C_0027	Ser	Ser	617	HMDB0000187,HMDB0003406	106.05	8.13992	0.0124283	0.0121665	0.0131227	0.0153257	0.0168365	0.0179519	0.0077815	0.010482	0.00784467	0.00190681	0.00193623	0.00204797	0.00477169	0.00766861	0.00825004	0.00162039	0.0022968	0.00220512	0.0125725	0.00049414	0.0167047	0.00131805	0.00870271	0.0015412	0.00196367	7.44729e-05	0.00689678	0.00186321	0.00204077	0.000366935	0.75263	0.021534	*	1.44466	0.038688	*	0.284723	0.044207	*	0.96222	0.75314		1.91949
C_0154	Ser-Glu	Ser-Glu			235.094	8.39899	0.000100834	9.37687e-05	0.000110546	0.000122609	0.000130658	0.000119411	0.000114462	0.000145567	0.000141547	1.20575e-05	5.42511e-06	7.16136e-06	8.38302e-06	2.4799e-05	3.89531e-05	9.5504e-06	1.2866e-05	1.50828e-05	0.000101716	8.42359e-06	0.000124226	5.79547e-06	0.000133859	1.69179e-05	8.21467e-06	3.43939e-06	2.4045e-05	1.5299e-05	1.24997e-05	2.78434e-06	0.818801	0.023532	*	0.759877	0.061902		0.341637	0.21085		0.657188	0.17189		0.928036
C_0120	Serotonin	Serotonin	5202	HMDB0000259	177.103	7.09209	8.28167e-05	7.64272e-05	7.60511e-05	5.49004e-05	5.48503e-05	4.96553e-05	6.11557e-05	5.85741e-05	6.85484e-05	1.70276e-05	1.83524e-05	2.82868e-05	2.80369e-05	3.54308e-05	3.33859e-05	1.71754e-05	3.20879e-05	3.29818e-05	7.84317e-05	3.80219e-06	5.31353e-05	3.01391e-06	6.27594e-05	5.17694e-06	2.12223e-05	6.15384e-06	3.22845e-05	3.81798e-06	2.74151e-05	8.87903e-06	1.47607	0.0010508	**	1.24972	0.016062	*	0.657351	0.069017		0.77411	0.38335		0.846652
P_0059	Sitosterol-1	Sitosterol	222284	HMDB0000852	397.386	16.553	6.96724e-05	9.26795e-05	7.80816e-05	7.57844e-05	9.1113e-05	7.08321e-05	0.000105211	7.77793e-05	0.000170215	2.83856e-05	4.2722e-05	4.99365e-05	N.D.	4.06684e-05	7.51054e-05	N.D.	7.15529e-05	N.D.	8.01445e-05	1.16415e-05	7.92432e-05	1.05736e-05	0.000117735	4.74737e-05	4.03481e-05	1.09698e-05	5.78869e-05	2.43506e-05	7.15529e-05	N.A.	1.01137	0.92574		0.680718	0.30219		0.697015	0.48481		0.563891	N.A.		0.673062
P_0060	Sitosterol-2	Sitosterol	222284	HMDB0000852	397.395	16.2393	0.000100804	N.D.	0.000120424	7.14938e-05	N.D.	N.D.	N.D.	N.D.	N.D.	N.D.	6.43155e-05	4.14914e-05	5.51652e-05	4.0046e-05	9.37902e-05	4.94307e-05	N.D.	0.000101856	0.000110614	1.38737e-05	7.14938e-05	N.A.	N.A.	N.A.	5.29034e-05	1.61391e-05	6.30005e-05	2.77156e-05	7.56435e-05	3.70705e-05	1.54719	N.A.		1<	N.A.		0.839731	0.64288		0.699379	0.54106		1<
C_0084	Spermidine	Spermidine	1102	HMDB0001257	146.166	3.72155	0.00228915	0.00221544	0.00275648	0.00310744	0.00336875	0.00406418	0.00183034	0.00208696	0.00228197	0.000268314	0.000103977	0.000370523	0.000344535	0.00077455	0.000958142	0.000134518	0.000207859	0.000331405	0.00242036	0.000293419	0.00351346	0.000494513	0.00206642	0.000226515	0.000247605	0.000134474	0.000692409	0.000314942	0.000224594	9.9505e-05	0.688881	0.040875	*	1.17128	0.17806		0.357599	0.11958		1.10245	0.82434		1.70026
C_0138	Spermine	Spermine	1103	HMDB0001256	203.224	3.68291	0.000177372	0.000162773	0.000304694	0.000199746	0.000193002	0.000172218	0.000149454	0.000217468	0.000159486	5.80777e-06	1.76007e-05	3.6706e-05	2.83124e-05	2.47041e-05	2.58873e-05	1.66977e-05	2.1126e-05	1.88799e-05	0.000214946	7.80659e-05	0.000188322	1.43486e-05	0.000175469	3.67165e-05	2.00381e-05	1.55926e-05	2.63013e-05	1.83944e-06	1.89012e-05	2.21423e-06	1.14138	0.61671		1.22498	0.4888		0.76187	0.55934		1.06015	0.91153		1.07325
P_0011	Sphinganine	Sphinganine	91486	HMDB0000269	302.308	11.3732	0.00263982	0.00142969	0.00114351	0.000823745	0.00110689	0.00116317	0.00115798	0.00135562	0.00175786	0.000315992	N.D.	0.000449953	0.000265096	0.000373382	0.00036649	0.000322502	0.000494213	0.000563657	0.00173767	0.000794274	0.00103127	0.000181909	0.00142382	0.000305701	0.000382973	9.4725e-05	0.000334989	6.06276e-05	0.000460124	0.000124139	1.68499	0.2606		1.22043	0.57513		1.14324	0.60571		0.832324	0.49313		0.724296
P_0093	Sphingomyelin(d18:1/16:0)	Sphingomyelin(d18:1/16:0)	9939941	HMDB0010169	703.59	16.4298	0.000234689	0.000113941	0.000138812	0.000222532	0.000141679	0.000119185	0.000161037	0.000219311	0.000243718	8.62506e-05	0.000130542	0.000140892	7.36401e-05	0.000130564	0.000163095	8.07076e-05	0.000186798	0.000164304	0.000162481	6.37589e-05	0.000161132	5.43504e-05	0.000208022	4.24804e-05	0.000119228	2.90247e-05	0.000122433	4.52783e-05	0.000143937	5.59012e-05	1.00837	0.97913		0.781074	0.36932		0.973825	0.92358		0.828339	0.54551		0.774592
P_0009	Sphingosine	Sphingosine	5280335	HMDB0000252	300.288	11.1884	0.00358676	0.00209163	0.00404419	0.0016823	0.00224184	0.00188179	0.00438058	0.0036079	0.00292964	0.000584588	0.000430992	0.000673094	0.000744319	0.000981126	0.000873238	0.000562493	0.00114608	0.00103213	0.00324086	0.0010212	0.00193531	0.000283585	0.00363937	0.00072598	0.000562891	0.000122501	0.000866228	0.000118559	0.000913566	0.000309331	1.67459	0.14931		0.8905	0.614		0.649819	0.036916	*	0.616147	0.17888		0.531771
N_0026	Stearic acid	Stearic acid	5281	HMDB0000827	283.264	15.3788	0.0157978	0.013036	0.0149764	0.0101016	0.0117862	0.0131568	0.0153258	0.0154847	0.0187547	0.00723968	0.040383	0.0115417	0.00562912	0.00612381	0.00648233	0.00880104	0.0124596	0.0142159	0.0146034	0.00141819	0.0116816	0.00153027	0.0165217	0.00193548	0.0197215	0.0180223	0.00607842	0.000428413	0.0118255	0.00276256	1.25012	0.072691		0.883889	0.2444		3.24451	0.32009		1.66771	0.52837		0.707042
N_0022	Stearidonic acid	Stearidonic acid	5312508	HMDB0006547	275.198	13.5853	N.D.	7.15658e-06	N.D.	N.D.	N.D.	N.D.	2.4206e-05	2.51218e-05	N.D.	N.D.	1.43402e-05	3.91276e-05	N.D.	N.D.	N.D.	3.82913e-05	5.79258e-05	5.58018e-05	7.15658e-06	N.A.	N.A.	N.A.	2.46639e-05	6.47552e-07	2.67339e-05	1.75273e-05	N.A.	N.A.	5.0673e-05	1.07753e-05	1<	N.A.		0.290164	N.A.		1<	N.A.		0.527577	0.26414		<1
P_0019	Stearoyl ethanolamide	Stearoyl ethanolamide	27902	HMDB0013078	328.321	14.5956	0.00560187	0.0044189	0.00673852	0.0018196	0.00209361	0.00195204	0.00410145	0.00315292	0.00444835	0.00355075	0.00281129	0.0030638	0.00220691	0.00200743	0.00249436	0.00261676	0.00303633	0.00324909	0.00558643	0.00115989	0.00195508	0.00013703	0.00390091	0.000670594	0.00314195	0.000375877	0.00223623	0.000244781	0.00296739	0.000321748	2.85739	0.030884	*	1.43209	0.11176		1.40502	0.031868	*	1.05882	0.57492		0.501186
P_0054	Stigmasterol-1	Stigmasterol	5280794	HMDB0000937	395.365	16.2398	0.000194849	0.000231163	0.000235734	9.60803e-05	0.000137797	0.00011339	0.000188891	0.00013741	0.000223369	7.07297e-05	9.17982e-05	N.D.	6.80587e-05	5.87721e-05	0.000109117	7.61692e-05	7.2504e-05	0.000123999	0.000220582	2.24024e-05	0.000115756	2.09589e-05	0.000183223	4.32589e-05	8.12639e-05	1.48977e-05	7.86491e-05	2.6791e-05	9.08907e-05	2.87311e-05	1.90558	0.0041394	**	1.20389	0.27608		1.03325	0.89774		0.894084	0.65808		0.631774
P_0055	Stigmasterol-2	Stigmasterol	5280794	HMDB0000937	395.367	16.3629	N.D.	N.D.	0.000188212	4.41594e-05	8.06222e-05	6.691e-05	0.000322492	0.00025255	0.000574941	7.39068e-05	N.D.	8.21959e-05	6.89241e-05	8.23744e-05	8.2677e-05	7.4146e-05	N.D.	8.64405e-05	0.000188212	N.A.	6.38972e-05	1.84172e-05	0.000383328	0.000169587	7.80514e-05	5.86131e-06	7.79918e-05	7.85437e-06	8.02933e-05	8.6935e-06	2.94554	N.A.		0.490994	N.A.		1.00076	0.99291		0.972078	0.79439		0.166691
A_0015	Succinic acid	Succinic acid	1110	HMDB0000254	117.019	16.1897	0.0303501	0.0195367	0.017958	0.0283549	0.0313019	0.0298317	0.0236017	0.0139522	0.0217017	0.000575362	0.000498774	0.00051641	0.0010297	0.00234549	0.0019964	0.000434298	0.000596314	0.000652889	0.0226149	0.00674516	0.0298295	0.00147348	0.0197519	0.00511174	0.000530182	4.01085e-05	0.00179053	0.000681621	0.000561167	0.000113455	0.758139	0.20092		1.14495	0.59155		0.296104	0.084713		0.944785	0.69144		1.51021
C_0048	Taurine	Taurine	1123	HMDB0000251	126.022	17.7414	0.0572336	0.0557916	0.0553685	0.0501479	0.0503491	0.0482182	0.0432984	0.0594833	0.0521989	0.00622234	0.00709159	0.0080024	0.00774115	0.00971611	0.00846579	0.00724974	0.00903545	0.00863086	0.0561312	0.000977844	0.0495717	0.00117653	0.0516602	0.00810587	0.00710544	0.00089011	0.00864102	0.000999074	0.00830535	0.000936303	1.13232	0.0019954	**	1.08655	0.44056		0.822292	0.11869		0.855526	0.18314		0.959572
N_0071	Taurochenodeoxycholic acid	Taurochenodeoxycholic acid	387316	HMDB0000951	498.286	12.5986	0.000112422	4.70866e-05	N.D.	2.29821e-05	6.29468e-06	N.D.	3.35831e-05	0.000140672	N.D.	1.73494e-05	N.D.	N.D.	N.D.	N.D.	N.D.	6.15901e-05	2.40905e-05	N.D.	7.97543e-05	4.61992e-05	1.46384e-05	1.17998e-05	8.71276e-05	7.57233e-05	1.73494e-05	N.A.	N.A.	N.A.	4.28403e-05	2.65162e-05	5.44829	0.28136		0.915374	0.9191		1<	N.A.		0.404978	N.A.		0.168011
N_0072	Taurocholic acid	Taurocholic acid	6675	HMDB0000036	514.287	11.7405	0.00403392	0.000893317	0.000129767	0.000769699	0.000145973	6.59013e-05	0.000620938	0.00224311	6.41409e-05	0.000431816	0.0001012	0.000149749	0.000222638	9.89782e-05	5.69348e-05	0.000873121	0.000466358	0.000172813	0.00168567	0.00206917	0.000327191	0.000385309	0.000976063	0.00113206	0.000227588	0.000178524	0.000126184	8.61364e-05	0.000504097	0.000351676	5.15194	0.37339		1.72701	0.63725		1.80363	0.44323		0.451477	0.31237		0.335215
C_0110	Taurocyamine	Taurocyamine	68340	HMDB0003584	168.043	17.7949	N.D.	5.7148e-05	N.D.	5.79254e-05	4.03914e-05	N.D.	6.42743e-05	6.82236e-05	N.D.	1.9289e-05	2.61118e-05	2.22334e-05	1.29036e-05	1.14982e-05	9.396e-06	2.39262e-05	2.89347e-05	3.51335e-05	5.7148e-05	N.A.	4.91584e-05	1.23984e-05	6.6249e-05	2.79262e-06	2.25447e-05	3.42203e-06	1.1266e-05	1.76531e-06	2.93314e-05	5.61418e-06	1.16253	N.A.		0.862625	N.A.		2.00114	0.01486	*	0.768619	0.16319		0.742026
N_0069	Taurodeoxycholic acid	Taurodeoxycholic acid	2733768	HMDB0000896	498.284	12.9029	0.00028388	7.48835e-05	1.24451e-05	4.32641e-05	2.0207e-05	1.2514e-05	4.6144e-05	0.00020202	1.8833e-05	4.44944e-05	8.02741e-06	1.34626e-05	2.11754e-05	1.29855e-05	N.D.	6.99793e-05	5.9228e-05	1.62643e-05	0.000123736	0.000142159	2.53284e-05	1.60019e-05	8.8999e-05	9.8827e-05	2.19948e-05	1.96738e-05	1.70805e-05	5.7911e-06	4.84905e-05	2.84217e-05	4.88528	0.35311		1.39031	0.74773		1.28772	0.71663		0.45359	0.26305		0.284592
N_0070	Tauroursodeoxycholic acid	Tauroursodeoxycholic acid	9848818	HMDB0000874	498.286	11.5426	0.000122315	5.54991e-05	N.D.	2.16625e-05	1.09464e-05	N.D.	4.7387e-05	0.000165196	1.2708e-05	2.30248e-05	N.D.	N.D.	N.D.	N.D.	N.D.	5.38861e-05	3.37701e-05	N.D.	8.89069e-05	4.72458e-05	1.63044e-05	7.57745e-06	7.50971e-05	7.99316e-05	2.30248e-05	N.A.	N.A.	N.A.	4.38281e-05	1.42241e-05	5.45294	0.26789		1.18389	0.82411		1<	N.A.		0.525343	N.A.		0.217111
P_0008	Testosterone	Testosterone	6013	HMDB0000234	289.214	10.1369	N.D.	N.D.	N.D.	0.00012057	N.D.	0.000309203	N.D.	N.D.	N.D.	9.85424e-05	0.000325865	0.000151908	0.000674703	0.000227152	0.000943153	0.000197449	N.D.	N.D.	N.A.	N.A.	0.000214887	0.000133383	N.A.	N.A.	0.000192105	0.000118873	0.000615003	0.000361715	0.000197449	N.A.	<1	N.A.		N.A.	N.A.		0.312365	0.1714		0.972934	N.A.		1<
C_0176	Thiamine	Thiamine	1130	HMDB0000235	265.114	5.35486	3.63069e-05	3.34349e-05	3.88468e-05	1.58651e-05	1.79414e-05	1.47777e-05	3.02079e-05	3.28909e-05	2.99791e-05	6.79458e-06	5.01959e-06	6.51373e-06	9.40857e-06	1.43001e-05	1.1958e-05	7.15683e-06	1.06153e-05	7.74708e-06	3.61962e-05	2.70768e-06	1.61947e-05	1.60742e-06	3.1026e-05	1.61912e-06	6.1093e-06	9.54105e-07	1.18889e-05	2.44648e-06	8.50639e-06	1.85003e-06	2.23506	0.0011027	**	1.16664	0.059451		0.513866	0.040777	*	0.718201	0.14025		0.521973
A_0135	Thiamine diphosphate	ThPP	1132	HMDB0001372	423.031	6.95123	0.00038251	0.000372502	0.000581498	0.000190121	0.000196967	0.000179064	0.000547934	0.000416118	0.000487151	N.D.	1.04067e-05	1.69759e-05	1.54871e-05	1.53676e-05	1.22008e-05	1.40274e-05	2.30642e-05	3.68178e-05	0.000445503	0.000117881	0.000188717	9.0334e-06	0.000483734	6.59742e-05	1.36913e-05	4.64512e-06	1.43518e-05	1.86378e-06	2.46365e-05	1.14763e-05	2.36069	0.062804		0.920967	0.65621		0.953979	0.87529		0.555735	0.24267		0.390126
C_0207	Thiamine phosphate	TMP	1131	HMDB0002666	345.08	8.62976	0.00010817	0.000128287	0.000156194	2.87374e-05	2.97883e-05	3.03284e-05	8.72143e-05	6.13689e-05	8.35897e-05	8.36216e-06	6.69114e-06	9.70904e-06	1.03219e-05	2.23197e-05	2.10302e-05	9.65073e-06	2.12911e-05	1.51145e-05	0.000130884	2.41172e-05	2.9618e-05	8.09024e-07	7.7391e-05	1.39934e-05	8.25412e-06	1.51185e-06	1.78906e-05	6.58635e-06	1.53521e-05	5.8238e-06	4.41906	0.018294	*	1.6912	0.040699	*	0.461366	0.12029		0.537654	0.16245		0.382707
C_0067	Thiaproline	Thiaproline	9934		134.028	11.2974	0.00014649	0.000115741	0.000116541	0.000154725	0.000231279	0.000189731	0.000152123	0.000182047	0.000157761	0.00014616	0.000101836	0.000138758	0.000142302	0.000157086	0.0001772	0.000171807	0.000251371	0.000200986	0.000126257	1.75268e-05	0.000191912	3.83235e-05	0.000163977	1.59012e-05	0.000128918	2.37441e-05	0.000158863	1.75169e-05	0.000208055	4.02503e-05	0.657893	0.079573		0.769969	0.051343		0.811507	0.15983		0.619636	0.055312		1.17036
C_0040	Thr	Thr	6288	HMDB0000167	120.066	8.54215	0.0165462	0.0167169	0.0175196	0.0175558	0.0182907	0.0219845	0.0108765	0.0130296	0.0102253	0.00219454	0.00222277	0.0022609	0.00393196	0.00649248	0.00732047	0.00174466	0.00276795	0.00261562	0.0169276	0.000519804	0.019277	0.0023734	0.0113771	0.00146764	0.00222607	3.33007e-05	0.00591497	0.00176653	0.00237608	0.000552104	0.878121	0.22498		1.48786	0.014368	*	0.376345	0.068611		0.936866	0.68447		1.69437
C_0156	Thr-Asp	Thr-Asp	3280446		235.095	8.57658	7.22727e-05	6.47349e-05	8.71172e-05	5.97919e-05	4.89424e-05	4.8347e-05	8.02371e-05	4.70122e-05	6.82034e-05	2.93472e-06	N.D.	N.D.	N.D.	4.7941e-06	5.16382e-06	N.D.	N.D.	3.08512e-06	7.47083e-05	1.13882e-05	5.23604e-05	6.44273e-06	6.51509e-05	1.68215e-05	2.93472e-06	N.A.	4.97896e-06	2.61437e-07	3.08512e-06	N.A.	1.42681	0.055856		1.1467	0.46672		0.589425	N.A.		0.95125	N.A.		0.803679
C_0089	threo-β-Methylaspartic acid	threo-b-Methylaspartic acid	440064		148.061	9.99632	0.000203783	0.000234635	0.000215416	0.000154114	0.000176087	0.000179562	0.000197369	0.000220705	0.000239488	2.68442e-05	5.25351e-05	6.67376e-05	4.91144e-05	6.75347e-05	5.0218e-05	4.43408e-05	7.60623e-05	8.0498e-05	0.000217945	1.55808e-05	0.000169921	1.37991e-05	0.000219187	2.11008e-05	4.87057e-05	2.02205e-05	5.56224e-05	1.03312e-05	6.6967e-05	1.972e-05	1.28262	0.016644	*	0.994331	0.93887		0.875648	0.63456		0.727308	0.32551		0.775232
A_0026	Threonic acid	Threonic acid	5460407	HMDB0000943	135.03	8.05604	0.0011188	0.000897166	0.00207899	0.000270129	0.000328392	0.000399567	0.00161421	0.000851369	0.000903736	0.00034277	9.3067e-05	0.000232897	0.00018731	0.000335037	0.000365371	0.000129125	0.000148205	0.000224114	0.00136499	0.000628198	0.000332696	6.48263e-05	0.00112311	0.000426117	0.000222912	0.000125151	0.000295906	9.5262e-05	0.000167148	5.02479e-05	4.1028	0.10293		1.21537	0.61416		0.753319	0.46952		1.33361	0.53221		0.296228
C_0158	Thymidine	Thymidine	5789	HMDB0000273	243.099	17.8508	0.00014417	0.000123952	0.000145906	N.D.	9.47442e-05	8.58412e-05	0.000123897	9.94965e-05	0.000109981	2.33698e-05	N.D.	2.74519e-05	1.80365e-05	3.17625e-05	3.10681e-05	2.05962e-05	2.69481e-05	2.62314e-05	0.000138009	1.22049e-05	9.02927e-05	6.29536e-06	0.000111125	1.22405e-05	2.54109e-05	2.88642e-06	2.69557e-05	7.73206e-06	2.45919e-05	3.47892e-06	1.52847	0.01088	*	1.24193	0.054438		0.94269	0.77579		1.0333	0.79585		0.812534
A_0087	Tridecanoic acid	Tridecanoic acid	12530	HMDB0000910	213.185	6.63164	4.53045e-05	2.90956e-05	2.98631e-05	N.D.	N.D.	N.D.	5.20276e-05	3.91384e-05	6.1869e-05	2.03285e-05	1.85946e-05	3.41258e-05	1.2269e-05	N.D.	N.D.	2.37669e-05	3.94892e-05	3.9363e-05	3.47544e-05	9.14472e-06	N.A.	N.A.	5.10117e-05	1.13993e-05	2.43496e-05	8.51068e-06	1.2269e-05	N.A.	3.42064e-05	9.04103e-06	1<	N.A.		0.681303	0.12962		1.98465	N.A.		0.711846	0.24138		<1
C_0092	Triethanolamine	Triethanolamine	7618		150.113	6.69307	1.22843e-05	4.36164e-05	2.30545e-05	1.21321e-05	N.D.	1.10907e-05	N.D.	1.0238e-05	N.D.	6.93335e-06	4.11458e-06	4.56015e-06	5.80127e-06	5.43921e-06	5.65805e-06	3.36342e-06	5.18381e-06	5.46884e-06	2.63184e-05	1.5919e-05	1.16114e-05	7.36424e-07	1.0238e-05	N.A.	5.20269e-06	1.51526e-06	5.63284e-06	1.82342e-07	4.67203e-06	1.14221e-06	2.2666	0.25044		2.57067	N.A.		0.923635	0.6725		1.11358	0.65525		1.13415
C_0074	Trigonelline	Trigonelline	5570	HMDB0000875	138.056	8.4971	8.08034e-05	9.54437e-05	6.16708e-05	0.000120356	0.00012786	0.000158183	1.55664e-05	2.22411e-05	2.85302e-05	2.1828e-05	1.27394e-05	9.92849e-06	4.216e-05	5.19887e-05	7.61451e-05	7.03739e-06	3.80807e-06	3.42264e-06	7.9306e-05	1.69362e-05	0.000135466	2.0028e-05	2.21126e-05	6.48284e-06	1.48319e-05	6.21961e-06	5.67646e-05	1.74887e-05	4.75603e-06	1.98509e-06	0.585429	0.021699	*	3.58646	0.017767	*	0.261289	0.041035	*	3.11855	0.095647		6.12621
P_0088	Trilaurin-1	Trilaurin	10851	HMDB0011188	656.576	17.5781	0.0015985	0.00186255	0.0018388	0.0140243	0.0188635	0.0208246	0.000621366	0.000581749	0.00102888	0.000253231	0.000181892	0.000181177	0.000410083	0.000889415	0.00148153	0.000242724	0.000285484	0.000293348	0.00176662	0.000146077	0.0179041	0.00350018	0.000743997	0.000247506	0.000205433	4.13956e-05	0.00092701	0.000536713	0.000273852	2.72429e-05	0.098671	0.015194	*	2.3745	0.0068243	**	0.221609	0.14448		0.75016	0.085163		24.0648
P_0089	Trilaurin-2	Trilaurin	10851	HMDB0011188	656.585	18.0275	0.00121894	0.00147044	0.00166561	0.0212918	0.0217309	0.0195834	0.00153469	0.000529232	0.000902452	0.000142345	0.000130801	0.000145771	0.000264317	0.000545134	0.00103798	0.000179405	0.000169456	0.000270645	0.00145167	0.000223926	0.0208687	0.00113457	0.00098879	0.000508258	0.000139639	7.84322e-06	0.000615811	0.000391645	0.000206502	5.5772e-05	0.0695618	0.00077618	***	1.46812	0.25245		0.226756	0.16978		0.67621	0.17119		21.1053
C_0001	Trimethylamine	Trimethylamine	1146	HMDB0000906	60.0811	4.8161	N.D.	N.D.	0.000343166	8.22219e-05	0.000121392	0.000118727	N.D.	N.D.	N.D.	N.D.	N.D.	N.D.	N.D.	N.D.	N.D.	N.D.	N.D.	N.D.	0.000343166	N.A.	0.000107447	2.18861e-05	N.A.	N.A.	N.A.	N.A.	N.A.	N.A.	N.A.	N.A.	3.19382	N.A.		1<	N.A.		N.A.	N.A.		N.A.	N.A.		1<
C_0007	Trimethylamine N-oxide	Trimethylamine N-oxide	1145	HMDB0000925	76.0762	5.39605	0.00144771	0.00126974	0.000179047	0.00114322	0.000795578	0.00111918	0.000965673	0.000799002	0.000936426	0.000428994	0.000304983	0.000330338	0.000354214	0.00032517	0.000440249	0.000259906	0.000275215	0.000246309	0.000965496	0.000686873	0.00101933	0.000194144	0.000900367	8.89944e-05	0.000354772	6.55164e-05	0.000373211	5.98451e-05	0.000260477	1.44618e-05	0.947191	0.90655		1.07234	0.88516		0.950593	0.73724		1.36201	0.12421		1.13212
C_0141	Trp	Trp	1148	HMDB0000929	205.098	8.90873	0.00181016	0.00187925	0.00185785	0.00133653	0.0015632	0.00166414	0.00181258	0.00139795	0.0018475	0.000324737	0.000369946	0.000556306	0.00036497	0.000541227	0.000602014	0.000370363	0.000429734	0.000563591	0.00184909	3.53681e-05	0.00152129	0.000167775	0.00168601	0.000250074	0.000416996	0.000122745	0.000502737	0.00012312	0.000454563	9.89778e-05	1.21547	0.071555		1.09672	0.37588		0.829452	0.44113		0.917357	0.70192		0.902303
C_0123	Tyr	Tyr	1153	HMDB0000158	182.082	9.18591	0.00498558	0.00492343	0.00482715	0.00345178	0.0038976	0.00466168	0.00284284	0.00330745	0.00305508	0.000971295	0.000908986	0.000899462	0.000901013	0.00132702	0.00150273	0.000535376	0.000748902	0.00088428	0.00491206	7.98258e-05	0.00400369	0.000611889	0.00306846	0.000232592	0.000926581	3.90153e-05	0.00124359	0.000309413	0.000722853	0.000175905	1.22688	0.12145		1.60082	0.0024859	**	0.745087	0.21649		1.28184	0.17777		1.30479
C_0111	Tyr-Arg_divalent	Tyr-Arg	123804		169.596	6.25353	0.000173448	0.000161	0.000229594	0.000135449	0.000132866	0.000147806	0.000163778	0.00013224	0.00015445	8.58316e-06	2.265e-06	7.27911e-06	3.8369e-06	9.53127e-06	1.39577e-05	3.7934e-06	6.40548e-06	1.07636e-05	0.000188014	3.65435e-05	0.000138707	7.98536e-06	0.000150156	1.62012e-05	6.04242e-06	3.33569e-06	9.10861e-06	5.0736e-06	6.98751e-06	3.52138e-06	1.35547	0.1388		1.25212	0.20738		0.663375	0.4383		0.864746	0.75277		0.923753
C_0201	Tyr-Glu	Tyr-Glu			311.126	8.98627	3.66823e-05	3.33363e-05	4.20745e-05	3.49161e-05	4.30967e-05	4.49871e-05	4.14136e-05	4.06576e-05	4.22951e-05	4.37896e-06	N.D.	N.D.	N.D.	5.82501e-06	8.35074e-06	2.48912e-06	N.D.	4.82545e-06	3.73644e-05	4.40883e-06	4.1e-05	5.35287e-06	4.14554e-05	8.19529e-07	4.37896e-06	N.A.	7.08787e-06	1.78596e-06	3.65728e-06	1.65203e-06	0.911327	0.41697		0.901314	0.24693		0.617809	N.A.		1.19732	N.A.		0.989013
C_0075	Tyramine	Tyramine	5610	HMDB0000306	138.092	6.74345	N.D.	N.D.	N.D.	N.D.	1.28419e-05	N.D.	N.D.	N.D.	N.D.	3.33047e-06	3.13539e-06	3.74125e-06	7.2197e-06	7.36823e-06	7.68609e-06	3.07199e-06	3.76404e-06	4.67778e-06	N.A.	N.A.	1.28419e-05	N.A.	N.A.	N.A.	3.40237e-06	3.09261e-07	7.42467e-06	2.38261e-07	3.83794e-06	8.05444e-07	<1	N.A.		N.A.	N.A.		0.458252	9.0562e-05	***	0.88651	0.4557		1<
C_0134	Tyrosine methyl ester	Tyrosine methyl ester	70652		196.096	7.44725	1.21478e-05	N.D.	1.4899e-05	1.25827e-05	N.D.	1.50155e-05	1.34521e-05	N.D.	1.62488e-05	N.D.	N.D.	N.D.	N.D.	N.D.	N.D.	N.D.	N.D.	1.90908e-06	1.35234e-05	1.94535e-06	1.37991e-05	1.72028e-06	1.48505e-05	1.97752e-06	N.A.	N.A.	N.A.	N.A.	1.90908e-06	N.A.	0.980021	0.89461		0.910639	0.56846		N.A.	N.A.		<1	N.A.		0.929204
A_0131	UDP	UDP	6031	HMDB0000295	402.995	9.95691	0.000353872	0.0005157	0.00068808	0.000446228	0.000586531	0.00106	0.000490189	0.000512218	0.000660205	6.28191e-05	0.000160226	0.000301671	0.000325199	5.42251e-05	2.83234e-05	0.000197241	0.000157611	0.000140298	0.000519217	0.000167132	0.000697587	0.000321604	0.000554204	9.24583e-05	0.000174905	0.000120101	0.000135916	0.000164435	0.00016505	2.91912e-05	0.744305	0.4565		0.93687	0.7711		1.28686	0.75826		1.05971	0.90161		1.25872
A_0153	UDP-glucuronic acid	UDP-GlcA	17473	HMDB0000935	579.024	9.49567	0.00119081	0.00130592	0.00186294	0.00138933	0.0018355	0.00164064	0.000610324	0.000353628	0.000218604	5.69071e-05	9.47858e-05	9.789e-05	0.000264372	0.000477273	0.000343039	7.62318e-05	0.000106157	0.000118995	0.00145322	0.00035946	0.00162182	0.000223681	0.000394185	0.000198985	8.31943e-05	2.28182e-05	0.000361561	0.000107652	0.000100462	2.19434e-05	0.896043	0.53515		3.68665	0.01925	*	0.230097	0.041296	*	0.828121	0.39836		4.11436
A_0115	UMP	UMP	6030	HMDB0000288	323.026	8.49394	0.00402879	0.00429742	0.00469262	0.00508683	0.00587302	0.00502525	0.00448831	0.00275344	0.00411743	0.000500245	0.000606029	0.00051307	0.00129655	0.00238453	0.00224096	0.000446794	0.000868208	0.000963364	0.00433961	0.000333924	0.00532837	0.000472687	0.00378639	0.000913585	0.000539781	5.77295e-05	0.00197401	0.000591079	0.000759456	0.000274921	0.814435	0.047474	*	1.14611	0.40934		0.273444	0.050982		0.710748	0.29907		1.40724
A_0065	Undecanoic acid	Undecanoic acid	8180	HMDB0000947	185.154	6.86247	N.D.	N.D.	N.D.	N.D.	N.D.	2.36176e-05	N.D.	3.07724e-05	N.D.	1.28357e-05	1.17818e-05	1.70803e-05	1.04588e-05	2.09732e-05	N.D.	1.33842e-05	2.34791e-05	1.85484e-05	N.A.	N.A.	2.36176e-05	N.A.	3.07724e-05	N.A.	1.38993e-05	2.80479e-06	1.5716e-05	7.43478e-06	1.84706e-05	5.0479e-06	<1	N.A.		<1	N.A.		0.884404	0.78975		0.752509	0.26046		0.767494
C_0032	Uracil	Uracil	1174	HMDB0000300	113.036	17.7806	0.000133421	0.00010014	0.000161554	N.D.	N.D.	7.65941e-05	0.000163804	0.000134123	0.000166007	3.15213e-05	1.51033e-05	3.85364e-05	3.02105e-05	5.21279e-05	6.31304e-05	3.18474e-05	4.76779e-05	4.39933e-05	0.000131705	3.0743e-05	7.65941e-05	N.A.	0.000154645	1.78062e-05	2.8387e-05	1.20269e-05	4.84896e-05	1.67588e-05	4.11729e-05	8.28355e-06	1.71952	N.A.		0.851664	0.34014		0.585425	0.17397		0.689459	0.21277		0.495291
C_0002	Urea	Urea	1176	HMDB0000294	61.0398	17.0426	0.0933438	0.0889978	0.0987086	0.0810218	0.0848413	0.0919235	0.0938445	0.122893	0.117953	0.018761	0.0170681	0.0243691	0.0240444	0.0290625	0.0405218	0.022819	0.0317598	0.0332514	0.0936834	0.00486431	0.0859289	0.00553161	0.111563	0.0155425	0.0200661	0.00382144	0.0312096	0.00844591	0.0292768	0.00564209	1.09024	0.14349		0.839732	0.1765		0.642946	0.1357		0.685393	0.088295		0.770225
A_0046	Uric acid	Uric acid	1175	HMDB0000289	167.021	7.7552	0.00134597	0.00107614	0.00145179	0.000566486	0.000759595	0.000563745	0.00132099	0.00117772	0.0011383	0.000283397	0.000172165	0.000404083	0.000360972	0.000528829	0.000630739	0.000341129	0.000546105	0.000575906	0.0012913	0.0001937	0.000629942	0.000112291	0.00121233	9.61374e-05	0.000286548	0.000115991	0.000506847	0.00013622	0.000487713	0.000127817	2.04987	0.012244	*	1.06514	0.57298		0.565355	0.10165		0.587534	0.11433		0.519611
C_0160	Uridine	Uridine	6029	HMDB0000296	245.079	17.8164	0.00079807	0.000626165	0.000770828	0.000439815	0.000408423	0.000409968	0.000927722	0.000660672	0.000759932	0.000226904	9.07928e-05	0.000236876	0.000191932	0.000341405	0.000434562	0.000215312	0.000363951	0.000278151	0.000731688	9.2395e-05	0.000419402	1.76948e-05	0.000782775	0.000134983	0.000184858	8.16149e-05	0.000322633	0.0001224	0.000285805	7.46147e-05	1.7446	0.024556	*	0.934735	0.62079		0.572965	0.19049		0.646797	0.18957		0.535789
C_0077	Urocanic acid	Urocanic acid	736715	HMDB0000301	139.051	6.73555	8.6502e-05	5.19587e-05	7.54747e-05	0.000322645	0.000114085	7.32936e-05	5.03464e-05	0.000126445	0.000101322	1.34812e-05	4.12447e-05	5.29876e-05	7.73197e-05	2.09663e-05	6.5113e-05	3.36056e-05	1.78792e-05	2.1675e-05	7.13118e-05	1.76439e-05	0.000170008	0.000133752	9.27043e-05	3.87741e-05	3.59045e-05	2.02874e-05	5.44663e-05	2.96469e-05	2.43866e-05	8.20634e-06	0.419462	0.32903		0.769239	0.45267		0.659206	0.42753		1.47231	0.43747		1.83387
N_0063	Ursodeoxycholic acid	Ursodeoxycholic acid	31401	HMDB0000946	391.286	11.0917	2.43248e-05	N.D.	N.D.	1.73381e-05	3.02572e-05	N.D.	N.D.	N.D.	N.D.	N.D.	N.D.	N.D.	N.D.	N.D.	N.D.	N.D.	N.D.	N.D.	2.43248e-05	N.A.	2.37976e-05	9.13515e-06	N.A.	N.A.	N.A.	N.A.	N.A.	N.A.	N.A.	N.A.	1.02215	N.A.		1<	N.A.		N.A.	N.A.		N.A.	N.A.		1<
A_0147	UTP	UTP	6133	HMDB0000285	482.961	10.654	0.000140333	0.000212398	0.000247871	0.000132136	0.000164325	0.000366645	0.00015301	0.00124894	0.000333555	1.46378e-05	5.62214e-05	0.000245386	0.000209463	1.36135e-05	N.D.	0.000134547	5.45656e-05	3.81078e-05	0.000200201	5.47964e-05	0.000221035	0.000127125	0.0005785	0.00058759	0.000105415	0.000122989	0.000111538	0.000138487	7.574e-05	5.15885e-05	0.90574	0.81282		0.346068	0.38079		0.945101	0.96414		1.3918	0.72845		0.382083
C_0038	Val	Val	1182	HMDB0000883	118.087	8.09429	0.0114319	0.0121396	0.0161169	0.0105556	0.0118572	0.0140144	0.0136344	0.0170831	0.0146519	0.00209683	0.0020361	0.00291738	0.00259	0.00370292	0.00377583	0.00282021	0.00429381	0.00373835	0.0132295	0.00252554	0.0121424	0.00174693	0.0151232	0.00177198	0.0023501	0.000492213	0.00335625	0.000664589	0.00361745	0.000744204	1.08953	0.5768		0.874782	0.35402		0.700217	0.10869		0.649657	0.07937		0.802901
A_0044	XA0012	XA0012			166.017	8.1678	0.000301293	0.000256985	0.000166597	0.000102113	0.000149246	0.000110359	0.00027679	0.000327293	0.000330506	1.98226e-05	1.76883e-05	2.21244e-05	2.31875e-05	2.982e-05	3.27171e-05	2.10717e-05	3.66537e-05	3.52837e-05	0.000241625	6.86493e-05	0.000120572	2.51719e-05	0.00031153	3.01284e-05	1.98785e-05	2.21854e-06	2.85749e-05	4.8853e-06	3.1003e-05	8.62802e-06	2.00398	0.078588		0.775609	0.2131		0.695662	0.073277		0.641177	0.14806		0.387034
A_0053	XA0013	XA0013			172.992	9.32345	0.000211329	N.D.	0.000137818	7.87703e-05	8.1734e-05	0.000122597	N.D.	6.78011e-05	5.55925e-05	8.672e-05	2.14385e-05	6.9991e-05	0.000105479	0.000106391	0.000228076	3.22201e-05	2.61417e-05	1.85484e-05	0.000174574	5.19798e-05	9.4367e-05	2.44926e-05	6.16968e-05	8.63279e-06	5.93832e-05	3.39089e-05	0.000146648	7.05195e-05	2.56367e-05	6.84985e-06	1.84994	0.2422		2.82954	0.19237		0.404936	0.15281		2.31633	0.2237		1.52953
A_0066	XA0017	XA0017			186.113	6.88514	2.7901e-05	3.97115e-05	5.452e-05	2.39198e-05	N.D.	2.99156e-05	4.2737e-05	3.79017e-05	4.32187e-05	N.D.	N.D.	N.D.	N.D.	N.D.	N.D.	N.D.	N.D.	N.D.	4.07108e-05	1.33376e-05	2.69177e-05	4.23969e-06	4.12858e-05	2.94059e-06	N.A.	N.A.	N.A.	N.A.	N.A.	N.A.	1.51242	0.21005		0.986074	0.94799		N.A.	N.A.		N.A.	N.A.		0.651985
A_0073	XA0019	XA0019			191.02	7.2814	0.00266256	0.00188091	0.0010293	0.00187424	0.000853837	0.00140532	0.00165859	0.00146973	0.00141026	0.000335088	0.00022823	0.000514879	0.000592617	0.000726739	0.000789677	0.000225173	0.000278326	0.000498365	0.00185759	0.00081688	0.0013778	0.000510757	0.00151286	0.000129667	0.000359399	0.000144863	0.000703011	0.00010065	0.000333955	0.000144843	1.34823	0.44561		1.22787	0.5422		0.511228	0.033321	*	1.07619	0.84019		0.910725
A_0093	XA0033	XA0033			242.08	6.68697	0.0031087	0.000651112	0.00159901	0.000276727	0.000476267	0.000399424	0.000821436	0.00107303	0.00163236	0.000248494	0.000192853	0.000301532	0.000432862	0.00101453	0.000645409	0.000323978	0.000397554	0.000353081	0.00178627	0.00123945	0.000384139	0.000100644	0.00117561	0.000415077	0.000247626	5.43445e-05	0.0006976	0.000294325	0.000358204	3.70549e-05	4.65007	0.1884		1.51945	0.48968		0.354969	0.11341		0.691299	0.050782		0.326758
A_0097	XA0035	XA0035			254.982	11.5363	2.29285e-05	4.24638e-05	4.70723e-05	5.00666e-05	4.12097e-05	3.05597e-05	7.77556e-05	7.8204e-05	6.51867e-05	2.72205e-05	2.51575e-05	2.96731e-05	5.53109e-05	5.04118e-05	0.000108246	5.24036e-05	4.02845e-05	5.89573e-05	3.74882e-05	1.28179e-05	4.0612e-05	9.76715e-06	7.37154e-05	7.38952e-06	2.73504e-05	2.26062e-06	7.13229e-05	3.207e-05	5.05485e-05	9.47364e-06	0.923082	0.75506		0.508553	0.021123	*	0.383472	0.14012		0.541072	0.044834	*	0.55093
A_0124	XA0055	XA0055			368.999	12.0234	3.81221e-05	3.98688e-05	5.58215e-05	0.00190764	0.00211343	0.00252522	3.35178e-05	0.00010563	2.84239e-05	N.D.	N.D.	1.71151e-05	9.20603e-05	0.000110624	0.00012357	1.95097e-05	2.37903e-05	2.44755e-05	4.46041e-05	9.75373e-06	0.0021821	0.000314463	5.58572e-05	4.31797e-05	1.71151e-05	N.A.	0.000108751	1.58379e-05	2.25918e-05	2.69109e-06	0.0204409	0.0070942	**	0.798539	0.69919		0.157378	N.A.		0.757578	N.A.		39.0657
A_0140	XA0065	XA0065			445.053	6.11798	0.00129099	0.00108063	0.00151904	0.00110369	0.00126979	0.00129102	0.00129883	0.00111108	0.00134866	7.45166e-05	0.00013385	0.000245942	0.00014174	0.000256559	0.000214241	0.000136568	0.00023856	0.000389551	0.00129689	0.000219266	0.0012215	0.000102577	0.00125286	0.000125284	0.000151436	8.70555e-05	0.00020418	5.80671e-05	0.000254893	0.00012728	1.06171	0.62908		1.03514	0.78134		0.741682	0.43866		0.594118	0.31762		0.974974
C_0095	Xanthine	Xanthine	1188	HMDB0000292	153.042	15.8193	0.000943673	0.000560773	0.00103054	0.000301438	0.000310414	0.000284106	0.000863104	0.0013016	0.00093822	0.000196148	8.10751e-05	0.000194652	0.000124225	0.000380606	0.00043125	0.000169853	0.000426647	0.000203808	0.000844994	0.000249945	0.000298652	1.33735e-05	0.00103431	0.000234511	0.000157292	6.60099e-05	0.000312027	0.000164601	0.000266769	0.000139495	2.82936	0.062823		0.816965	0.39309		0.504097	0.24026		0.589618	0.31082		0.288746
A_0105	Xanthosine	Xanthosine	64959	HMDB0000299	283.066	6.68105	9.57655e-06	N.D.	1.27985e-05	N.D.	N.D.	N.D.	N.D.	N.D.	N.D.	N.D.	N.D.	6.01811e-06	N.D.	N.D.	1.50332e-05	N.D.	N.D.	N.D.	1.11875e-05	2.27824e-06	N.A.	N.A.	N.A.	N.A.	6.01811e-06	N.A.	1.50332e-05	N.A.	N.A.	N.A.	1<	N.A.		1<	N.A.		0.400322	N.A.		1<	N.A.		N.A.
C_0004	XC0001	XC0001			72.081	5.20649	4.42235e-05	3.04133e-05	2.14407e-05	4.04191e-05	4.04847e-05	2.63441e-05	9.32929e-06	2.58303e-05	N.D.	8.12574e-06	4.67341e-06	2.74572e-06	2.13785e-05	1.64251e-05	4.46168e-05	3.07677e-06	2.67445e-06	2.85835e-06	3.20258e-05	1.14767e-05	3.57493e-05	8.14523e-06	1.75798e-05	1.1668e-05	5.18162e-06	2.72577e-06	2.74735e-05	1.50517e-05	2.86986e-06	2.01403e-07	0.895845	0.673		1.82174	0.29311		0.188605	0.11997		1.80553	0.27926		2.03355
C_0054	XC0016	XC0016			129.066	7.09332	7.31598e-05	6.37824e-05	9.19875e-05	0.000123928	0.000155191	0.000156964	6.73928e-05	6.47227e-05	5.33001e-05	2.08206e-05	1.60281e-05	1.34931e-05	3.0338e-05	3.70752e-05	3.99415e-05	2.1394e-05	2.38224e-05	2.03565e-05	7.63099e-05	1.4364e-05	0.000145361	1.85828e-05	6.18052e-05	7.48568e-06	1.67806e-05	3.72125e-06	3.57849e-05	4.93003e-06	2.18577e-05	1.77886e-06	0.524967	0.0082636	**	1.23468	0.21834		0.468929	0.0073021	**	0.767721	0.1269		2.35193
C_0080	XC0029 Stachydrine	XC0029 Stachydrine	0 115244	HMDB0004827	144.103	9.27175	0.000601897	0.000519291	0.000364405	0.00047708	0.000723719	0.000723957	7.326e-05	8.82877e-05	7.87255e-05	8.38991e-05	5.7619e-05	2.99353e-05	0.00011451	0.000221357	0.00017223	1.99751e-05	1.86771e-05	1.474e-05	0.000495198	0.000120565	0.000641585	0.000142466	8.00911e-05	7.60635e-06	5.71511e-05	2.69849e-05	0.000169366	5.3481e-05	1.77974e-05	2.72615e-06	0.771835	0.24767		6.18294	0.026588	*	0.337443	0.048686	*	3.2112	0.12603		8.0107
C_0114	XC0040	XC0040			174.088	9.73426	N.D.	N.D.	N.D.	N.D.	N.D.	N.D.	N.D.	N.D.	N.D.	N.D.	N.D.	N.D.	6.29109e-06	4.74982e-06	1.17535e-05	N.D.	N.D.	N.D.	N.A.	N.A.	N.A.	N.A.	N.A.	N.A.	N.A.	N.A.	7.59814e-06	3.68025e-06	N.A.	N.A.	N.A.	N.A.		N.A.	N.A.		<1	N.A.		N.A.	N.A.		N.A.
C_0168	XC0089	XC0089			255.099	7.69723	6.14215e-05	7.13036e-05	0.000144552	4.86895e-05	4.42471e-05	4.09731e-05	0.000112903	8.33746e-05	6.65475e-05	4.18879e-06	4.15415e-06	5.3844e-06	5.95434e-06	6.23612e-06	5.72622e-06	5.34134e-06	9.14046e-06	8.58561e-06	9.24256e-05	4.54122e-05	4.46366e-05	3.87295e-06	8.76083e-05	2.34659e-05	4.57578e-06	7.005e-07	5.97223e-06	2.55419e-07	7.68914e-06	2.05209e-06	2.07063	0.20919		1.05499	0.88072		0.766176	0.060846		0.595096	0.10729		0.509501
C_0192	XC0120	XC0120			298.054	7.67227	N.D.	N.D.	N.D.	N.D.	N.D.	N.D.	N.D.	N.D.	N.D.	2.28713e-06	N.D.	N.D.	N.D.	N.D.	N.D.	3.08632e-06	N.D.	N.D.	N.A.	N.A.	N.A.	N.A.	N.A.	N.A.	2.28713e-06	N.A.	N.A.	N.A.	3.08632e-06	N.A.	N.A.	N.A.		N.A.	N.A.		1<	N.A.		0.741054	N.A.		N.A.
C_0199	XC0126	XC0126			310.115	12.0885	N.D.	1.39586e-05	2.52735e-05	N.D.	N.D.	N.D.	1.25007e-05	N.D.	4.87463e-05	4.06544e-06	3.37772e-06	5.19172e-06	2.73991e-06	3.7442e-06	N.D.	3.67874e-06	4.90316e-06	5.50576e-06	1.9616e-05	8.00088e-06	N.A.	N.A.	3.06235e-05	2.56295e-05	4.21162e-06	9.15793e-07	3.24206e-06	7.10137e-07	4.69589e-06	9.30976e-07	1<	N.A.		0.640555	0.65233		1.29906	0.28303		0.896875	0.55566		<1
C_0203	XC0132	XC0132			325.163	7.03667	0.00022627	0.000233059	0.000350083	0.000143172	0.000164426	0.000163952	0.000266453	0.00025486	0.000305725	6.8028e-05	5.86724e-05	8.39613e-05	9.0009e-05	0.000119068	0.000118098	7.82426e-05	0.000108739	0.0001129	0.000269804	6.96064e-05	0.000157184	1.21363e-05	0.00027568	2.66581e-05	7.02205e-05	1.27862e-05	0.000109058	1.65043e-05	9.99604e-05	1.89229e-05	1.71649	0.10312		0.978687	0.90136		0.643881	0.035135	*	0.702484	0.096426		0.570168
C_0208	XC0137	XC0137			350.103	10.9021	0.000420737	0.000526353	0.000736909	0.000132649	0.000127549	0.000437353	0.000628551	0.000663849	0.000697041	3.22254e-06	1.18096e-05	1.68704e-05	2.68073e-05	2.82712e-05	2.15699e-05	1.02193e-05	1.74115e-05	2.66586e-05	0.000561333	0.000160962	0.000232517	0.000177412	0.000663147	3.42507e-05	1.06342e-05	6.89944e-06	2.55495e-05	3.52329e-06	1.80964e-05	8.24106e-06	2.41416	0.076805		0.846468	0.38804		0.41622	0.045077	*	0.58764	0.29736		0.350627
A_0123	XMP	XMP	73323	HMDB0001554	363.034	10.763	N.D.	2.2726e-05	3.948e-05	N.D.	N.D.	N.D.	N.D.	N.D.	N.D.	N.D.	N.D.	N.D.	N.D.	N.D.	N.D.	N.D.	N.D.	N.D.	3.1103e-05	1.18469e-05	N.A.	N.A.	N.A.	N.A.	N.A.	N.A.	N.A.	N.A.	N.A.	N.A.	1<	N.A.		1<	N.A.		N.A.	N.A.		N.A.	N.A.		N.A.
P_0079	α-Tocopherol	a-Tocopherol	14985	HMDB0001893	431.386	16.4061	0.00888745	0.00821548	0.0148896	0.0074394	0.0103251	0.00666718	0.00740033	0.0142093	0.0142511	0.00189887	0.000116491	0.00226466	0.00142698	0.0027639	0.00402718	N.D.	0.000144001	N.D.	0.0106642	0.00367469	0.00814389	0.00192803	0.0119536	0.00394329	0.00142667	0.0011493	0.00273935	0.00130027	0.000144001	N.A.	1.30947	0.36954		0.892131	0.69998		0.520807	0.26129		9.90739	N.A.		0.681293
C_0012	β-Ala	b-Ala	239	HMDB0000056	90.0553	5.98525	0.00067219	0.000660191	0.000805986	0.000430096	0.000435071	0.000479397	0.000413634	0.000802209	0.000581161	0.000118895	0.000175429	0.000267957	0.00031259	0.00036726	0.000407999	0.000202995	0.000260071	0.000286531	0.000712789	8.09335e-05	0.000448188	2.71418e-05	0.000599001	0.000194901	0.000187427	7.52518e-05	0.000362616	4.78736e-05	0.000249866	4.26931e-05	1.59038	0.020955	*	1.18996	0.42688		0.516873	0.035161	*	0.750109	0.29571		0.748226
C_0146	β-Ala-Lys	b-Ala-Lys	440638		218.151	5.55247	0.000313045	0.000276347	0.000383339	0.000269385	0.000247821	0.00025464	0.000365692	0.000198522	0.000305829	7.68373e-06	N.D.	5.78582e-06	5.38799e-06	1.46922e-05	2.57169e-05	4.48138e-06	7.29696e-06	1.1001e-05	0.000324244	5.43681e-05	0.000257282	1.10223e-05	0.000290014	8.46995e-05	6.73477e-06	1.34203e-06	1.52657e-05	1.01766e-05	7.5931e-06	3.26987e-06	1.26026	0.16195		1.11803	0.59261		0.441171	0.28241		0.88696	0.71378		0.887136
P_0005	β-Estradiol 17α-Estradiol	b-Estradiol 17a-Estradiol	5757 68570	HMDB0000151 HMDB0000429	273.19	10.0309	0.000614053	0.00036605	0.00036341	0.000334473	0.000336546	0.000772656	0.000476074	0.000605083	0.000406892	0.000476358	0.000399686	0.000474921	0.000230829	0.00015676	0.000314099	0.000287617	0.000212813	0.000651948	0.000447837	0.000143953	0.000481225	0.000252388	0.000496017	0.000100589	0.000450322	4.38576e-05	0.000233896	7.87144e-05	0.000384126	0.000234937	0.930619	0.8543		0.902867	0.6622		1.92531	0.023208	*	1.17233	0.67602		0.970179
A_0017	β-Hydroxyisovaleric acid	b-Hydroxyisovaleric acid	69362	HMDB0000754	117.056	7.97914	N.D.	3.01965e-05	4.7e-05	N.D.	N.D.	N.D.	N.D.	N.D.	4.24117e-05	N.D.	N.D.	1.44017e-05	1.29011e-05	1.84945e-05	2.0371e-05	N.D.	N.D.	2.08495e-05	3.85983e-05	1.18819e-05	N.A.	N.A.	4.24117e-05	N.A.	1.44017e-05	N.A.	1.72555e-05	3.88603e-06	2.08495e-05	N.A.	1<	N.A.		0.910086	N.A.		0.834614	N.A.		0.690747	N.A.		<1
C_0082	γ-Butyrobetaine	Actinine	134	HMDB0001161	146.118	6.57915	0.00179958	0.00178249	0.00244118	0.00106673	0.00136858	0.00126701	0.00113307	0.00125436	0.00135496	0.000194072	0.000294949	0.00028001	0.00015917	0.000220016	0.000193533	0.000182284	0.000204766	0.000229312	0.00200775	0.00037546	0.00123411	0.000153594	0.00124746	0.000111105	0.000256344	5.44438e-05	0.000190906	3.05078e-05	0.000205454	2.35213e-05	1.62689	0.054531		1.60947	0.062442		1.34277	0.16276		1.24769	0.2428		0.989295
C_0147	γ-Glu-Ala	g-Glu-Ala	440103	HMDB0006248	219.099	9.95617	2.92776e-05	2.60122e-05	2.59075e-05	2.15289e-05	2.80781e-05	3.55021e-05	1.27121e-05	N.D.	1.48688e-05	1.17646e-05	9.34188e-06	1.12505e-05	2.9236e-05	2.59754e-05	2.92162e-05	8.38944e-06	1.25578e-05	1.39859e-05	2.70658e-05	1.91622e-06	2.83697e-05	6.99112e-06	1.37905e-05	1.52502e-06	1.07857e-05	1.27649e-06	2.81425e-05	1.87682e-06	1.16444e-05	2.90789e-06	0.954038	0.78141		1.96264	0.00483	**	0.383251	0.0003937	***	0.926254	0.67421		2.05719
C_0094	γ-Glu-Arg_divalent	g-Glu-Arg	20719180		152.585	7.06456	2.55241e-05	2.02974e-05	1.72333e-05	1.36125e-05	1.68842e-05	1.58481e-05	1.04921e-05	1.02968e-05	N.D.	8.48551e-06	6.69609e-06	7.7287e-06	1.05005e-05	1.64062e-05	1.30374e-05	6.1392e-06	6.80169e-06	6.66597e-06	2.10182e-05	4.19214e-06	1.54482e-05	1.67211e-06	1.03945e-05	1.38131e-07	7.63677e-06	8.98247e-07	1.33147e-05	2.96261e-06	6.53562e-06	3.49954e-07	1.36056	0.13511		2.02206	0.047973	*	0.57356	0.069384		1.16848	0.15649		1.4862
C_0173	γ-Glu-Asn	g-Glu-Asn	131801686	HMDB0029144	262.104	10.3135	N.D.	N.D.	N.D.	N.D.	N.D.	N.D.	N.D.	N.D.	N.D.	2.60065e-06	2.42325e-06	4.1052e-06	4.43386e-06	6.28671e-06	5.81143e-06	N.D.	3.41735e-06	N.D.	N.A.	N.A.	N.A.	N.A.	N.A.	N.A.	3.04303e-06	9.24132e-07	5.51067e-06	9.62344e-07	3.41735e-06	N.A.	N.A.	N.A.		N.A.	N.A.		0.552208	0.03287	*	0.890465	N.A.		N.A.
C_0175	γ-Glu-Asp	g-Glu-Asp	161197	HMDB0030419	263.089	10.5124	2.84245e-05	2.29249e-05	3.19881e-05	1.4771e-05	1.32461e-05	1.35883e-05	2.63493e-05	4.33348e-05	2.78057e-05	4.21449e-06	4.28767e-06	4.63508e-06	7.60747e-06	9.44904e-06	9.61187e-06	5.09291e-06	6.75217e-06	7.44121e-06	2.77792e-05	4.56596e-06	1.38685e-05	8.00088e-07	3.24966e-05	9.41436e-06	4.37908e-06	2.24701e-07	8.88946e-06	1.11322e-06	6.42876e-06	1.20709e-06	2.00304	0.030897	*	0.854833	0.49375		0.492615	0.016622	*	0.68117	0.094105		0.426767
C_0196	γ-Glu-Citrulline	g-Glu-Citrulline			305.147	10.6566	N.D.	N.D.	N.D.	N.D.	N.D.	N.D.	N.D.	N.D.	N.D.	2.68802e-06	2.51227e-06	N.D.	3.35729e-06	4.21855e-06	N.D.	3.06243e-06	N.D.	3.41737e-06	N.A.	N.A.	N.A.	N.A.	N.A.	N.A.	2.60014e-06	1.24275e-07	3.78792e-06	6.09004e-07	3.2399e-06	2.50974e-07	N.A.	N.A.		N.A.	N.A.		0.686431	0.2099		0.802539	0.12455		N.A.
C_0166	γ-Glu-Cys	g-Glu-Cys	123938	HMDB0001049	251.072	10.3632	4.67827e-05	4.38791e-05	3.25357e-05	4.49566e-05	4.66725e-05	4.57007e-05	2.08257e-05	7.63728e-05	8.77295e-05	N.D.	4.65858e-06	N.D.	6.45946e-06	8.36753e-06	5.48763e-06	3.33953e-06	9.09644e-06	5.32645e-06	4.10658e-05	7.52865e-06	4.57766e-05	8.6048e-07	6.16427e-05	3.58017e-05	4.65858e-06	N.A.	6.77154e-06	1.46509e-06	5.92081e-06	2.92411e-06	0.897093	0.39177		0.666192	0.42549		0.687964	N.A.		0.786814	N.A.		0.742612
C_0179	γ-Glu-Gln	g-Glu-Gln	150914	HMDB0011738	276.12	10.5118	9.10745e-05	9.71844e-05	8.87887e-05	6.83198e-05	0.000110385	9.0896e-05	6.77628e-05	8.14918e-05	7.81735e-05	5.51224e-05	4.24069e-05	4.46059e-05	0.000123342	0.000140913	0.000144331	8.41811e-05	0.000125292	0.000109936	9.23492e-05	4.34061e-06	8.98668e-05	2.10513e-05	7.58094e-05	7.1633e-06	4.73784e-05	6.79603e-06	0.000136196	1.12619e-05	0.00010647	2.07735e-05	1.02762	0.85865		1.21818	0.036236	*	0.34787	0.00086424	***	0.444995	0.029117	*	1.18543
C_0140	γ-Glu-Gly	g-Glu-Gly	165527	HMDB0011667	205.083	9.75846	4.88301e-05	4.78861e-05	4.61667e-05	3.65574e-05	4.11999e-05	3.66022e-05	3.72907e-05	4.91893e-05	4.97467e-05	2.21929e-05	1.78381e-05	1.91558e-05	3.06646e-05	4.7669e-05	4.93318e-05	3.23682e-05	4.17457e-05	3.79602e-05	4.76276e-05	1.35039e-06	3.81198e-05	2.6675e-06	4.54089e-05	7.03609e-06	1.97289e-05	2.23324e-06	4.25551e-05	1.0331e-05	3.7358e-05	4.71767e-06	1.24942	0.012183	*	1.04886	0.64211		0.463609	0.056207		0.528105	0.01143	*	0.839479
C_0185	γ-Glu-His	g-Glu-His	7017195	HMDB0029151	285.12	7.07193	N.D.	N.D.	N.D.	N.D.	N.D.	N.D.	N.D.	2.25353e-05	N.D.	3.14545e-06	N.D.	3.37194e-06	4.01548e-06	5.94518e-06	4.26626e-06	2.43179e-06	3.88511e-06	N.D.	N.A.	N.A.	N.A.	N.A.	2.25353e-05	N.A.	3.25869e-06	1.60155e-07	4.74231e-06	1.04924e-06	3.15845e-06	1.02765e-06	N.A.	N.A.		<1	N.A.		0.687153	0.12971		1.03174	0.91297		<1
C_0172	γ-Glu-Ile γ-Glu-Leu	g-Glu-Ile g-Glu-Leu	22885096 151023	HMDB0011170 HMDB0011171	261.146	10.4302	5.15941e-05	4.01021e-05	6.19302e-05	2.58734e-05	3.54475e-05	3.69887e-05	5.4205e-05	7.14009e-05	6.60645e-05	1.141e-05	1.12854e-05	1.19249e-05	1.61282e-05	2.3844e-05	2.61997e-05	1.27992e-05	2.18744e-05	1.73927e-05	5.12088e-05	1.09191e-05	3.27698e-05	6.02205e-06	6.38902e-05	8.80177e-06	1.15401e-05	3.39013e-07	2.20573e-05	5.26809e-06	1.73554e-05	4.53773e-06	1.56268	0.080098		0.801513	0.19554		0.523187	0.073825		0.664927	0.1559		0.512909
C_0076	γ-Glu-Lys_divalent	g-Glu-Lys	65254		138.582	6.95783	3.92415e-05	2.77201e-05	3.83281e-05	1.75064e-05	2.14861e-05	2.57197e-05	1.45621e-05	1.90932e-05	2.16305e-05	1.56707e-05	1.18492e-05	2.20889e-05	1.54343e-05	1.98468e-05	2.05474e-05	9.17297e-06	1.30036e-05	1.14018e-05	3.50966e-05	6.40455e-06	2.15707e-05	4.10731e-06	1.84286e-05	3.58075e-06	1.65363e-05	5.17442e-06	1.86095e-05	2.77199e-06	1.11928e-05	1.92383e-06	1.62705	0.045767	*	1.90446	0.026912	*	0.888593	0.58317		1.47741	0.20834		1.1705
C_0181	γ-Glu-Met	g-Glu-Met	7009567	HMDB0034367	279.102	10.4728	N.D.	N.D.	N.D.	N.D.	N.D.	N.D.	N.D.	N.D.	N.D.	3.2174e-06	3.91182e-06	4.39958e-06	5.6482e-06	6.00211e-06	6.12387e-06	3.91762e-06	3.19173e-06	4.03966e-06	N.A.	N.A.	N.A.	N.A.	N.A.	N.A.	3.84293e-06	5.94091e-07	5.92473e-06	2.47096e-07	3.71634e-06	4.58402e-07	N.A.	N.A.		N.A.	N.A.		0.648626	0.015195	*	1.03406	0.78554		N.A.
C_0174	γ-Glu-Ornitine	g-Glu-Ornitine	189156	HMDB0002248	262.139	6.87668	3.16321e-05	3.03147e-05	3.83281e-05	N.D.	2.38182e-05	N.D.	2.95207e-05	5.2043e-05	N.D.	N.D.	5.61304e-06	N.D.	7.02581e-06	9.47434e-06	9.129e-06	N.D.	7.37951e-06	7.65216e-06	3.3425e-05	4.29704e-06	2.38182e-05	N.A.	4.07818e-05	1.59256e-05	5.61304e-06	N.A.	8.54305e-06	1.32527e-06	7.51583e-06	1.92793e-07	1.40334	N.A.		0.819604	0.63058		0.65703	N.A.		0.746829	N.A.		0.58404
C_0190	γ-Glu-Phe	g-Glu-Phe	111299	HMDB0000594	295.129	10.5287	N.D.	1.56993e-05	N.D.	N.D.	N.D.	N.D.	N.D.	N.D.	N.D.	4.5537e-06	4.79705e-06	4.32465e-06	6.02067e-06	8.72171e-06	6.97599e-06	5.1168e-06	7.14288e-06	5.55849e-06	1.56993e-05	N.A.	N.A.	N.A.	N.A.	N.A.	4.55847e-06	2.36238e-07	7.23946e-06	1.36966e-06	5.93939e-06	1.06539e-06	1<	N.A.		1<	N.A.		0.62967	0.073063		0.767497	0.14828		N.A.
C_0155	γ-Glu-Ser	g-Glu-Ser	22844748	HMDB0029158	235.094	10.1942	1.89724e-05	1.85238e-05	2.26222e-05	1.6734e-05	1.72573e-05	2.3668e-05	N.D.	2.19175e-05	1.62488e-05	8.393e-06	7.63077e-06	7.64842e-06	1.72048e-05	1.86261e-05	1.98316e-05	7.38137e-06	1.13802e-05	1.03839e-05	2.00395e-05	2.24793e-06	1.92198e-05	3.86118e-06	1.90831e-05	4.00838e-06	7.89073e-06	4.35069e-07	1.85542e-05	1.31485e-06	9.71516e-06	2.0816e-06	1.04265	0.77018		1.05012	0.79765		0.42528	0.002469	**	0.812207	0.266		1.00716
A_0095	γ-Glu-Taurine	g-Glu-Taurine	68759	HMDB0004195	253.051	7.11286	5.57098e-05	3.92397e-05	6.03769e-05	9.43594e-05	0.000111549	0.000154445	N.D.	4.06661e-05	4.6626e-05	N.D.	N.D.	N.D.	N.D.	2.79515e-05	1.49605e-05	1.39049e-05	1.84306e-05	N.D.	5.17755e-05	1.11043e-05	0.000120118	3.09456e-05	4.3646e-05	4.21427e-06	N.A.	N.A.	2.1456e-05	9.18599e-06	1.61677e-05	3.20016e-06	0.43104	0.049019	*	1.18626	0.34163		<1	N.A.		<1	N.A.		2.75209
C_0165	γ-Glu-Thr	g-Glu-Thr	53861142	HMDB0029159	249.11	10.2862	4.13913e-05	3.96752e-05	3.29391e-05	3.20199e-05	4.10755e-05	4.88228e-05	2.15393e-05	3.23908e-05	2.81852e-05	7.3291e-06	7.12634e-06	9.21128e-06	1.74089e-05	2.8423e-05	3.40846e-05	6.68384e-06	1.15178e-05	1.03523e-05	3.80019e-05	4.46762e-06	4.06394e-05	8.40993e-06	2.73718e-05	5.4713e-06	7.8889e-06	1.14969e-06	2.66389e-05	8.47982e-06	9.51797e-06	2.52265e-06	0.935099	0.66377		1.38836	0.062032		0.296143	0.059467		0.828844	0.3886		1.48472
C_0200	γ-Glu-Tyr	g-Glu-Tyr	94340	HMDB0011741	311.123	10.6952	4.825e-05	5.69838e-05	3.39766e-05	0.000102946	0.000112561	0.000102849	2.59264e-05	5.80151e-05	N.D.	6.09559e-06	1.02024e-05	4.94016e-06	1.16944e-05	1.65833e-05	1.34918e-05	6.11531e-06	7.7427e-06	7.14588e-06	4.64035e-05	1.16142e-05	0.000106119	5.57948e-06	4.19708e-05	2.26901e-05	7.07938e-06	2.76561e-06	1.39232e-05	2.47282e-06	7.0013e-06	8.23273e-07	0.437278	0.004696	**	1.10561	0.83195		0.50846	0.033635	*	1.01115	0.9663		2.5284
C_0162	γ-Glu-Val	g-Glu-Val	7015683	HMDB0011172	247.13	10.2694	N.D.	2.97892e-05	3.20746e-05	N.D.	N.D.	N.D.	3.17143e-05	3.98633e-05	N.D.	6.53759e-06	5.40533e-06	8.69746e-06	7.42379e-06	1.14793e-05	1.10491e-05	6.54052e-06	1.02301e-05	9.84602e-06	3.09319e-05	1.61601e-06	N.A.	N.A.	3.57888e-05	5.76224e-06	6.88013e-06	1.67258e-06	9.98405e-06	2.22766e-06	8.8722e-06	2.0284e-06	1<	N.A.		0.86429	0.4355		0.689112	0.13134		0.775471	0.26198		<1
P_0071	γ-Tocopherol	g-Tocopherol	92729	HMDB0001492	417.369	16.202	0.000279859	0.000241825	0.000460461	0.000226582	0.000289652	0.000151323	0.000213882	0.000549508	0.00050848	0.000116824	6.55037e-05	0.000132972	0.00013006	0.000203239	0.000265434	9.65648e-05	0.000122574	0.000123158	0.000327382	0.000116809	0.000222519	6.9254e-05	0.000423956	0.000183083	0.0001051	3.52289e-05	0.000199577	6.7761e-05	0.000114099	1.51879e-05	1.47125	0.26693		0.772206	0.4912		0.526611	0.12132		0.921127	0.71435		0.524863
ID consists of analysis mode and number. 'C', 'A', 'P' and 'N' showed cation, anion, positive and negative modes, respectively.
N.D. (Not Detected): The target peak or metabolite was below detection limits.
N.A. (Not Available): The calculation was impossible because of insufficience of the data.
† Putative metabolites which were assigned on the basis of m/z and MT/RT. FA and AC means fatty acid and acylcarnitine with carbon chain (carbon number : unsaturated bond number).
¶ The ratio is of computed by using averaged detection values. The latter was used as denominator.
|| The p-value is computed by Welch's t-test. (*<0.05, **<0.01, ***<0.001)
Ala, Creatine, Gln, Linoleic acid, Oleic acid, Palmitoylcarnitine: Peak intensity is saturated. Relative area was computed by using 13C isotope ion peak.
The data are sorted by Compound name in ascending order.
[truncated: 14 more columns]

## Sheet: Table3 Quantitative Estimation
Quantitative Estimation of Target Metabolites
ID	Metabolite	PubChem CID	HMDB ID	Concentration (nmol/g)																														Comparative Analysis
				B-AD (n=3)			B-Ref (n=3)			B-Fas (n=3)			e-AD (n=3)			e-Ref (n=3)			e-Fas (n=3)			B-AD		B-Ref		B-Fas		e-AD		e-Ref		e-Fas		B-AD vs B-Ref			B-AD vs B-Fas			e-AD vs e-Ref			e-AD vs e-Fas			B-Ref vs B-Fas			e-Ref vs e-Fas
				B-AD-1	B-AD-2	B-AD-3	B-Ref-1	B-Ref-2	B-Ref-3	B-Fas-1	B-Fas-2	B-Fas-3	e-AD-1	e-AD-2	e-AD-3	e-Ref-1	e-Ref-2	e-Ref-3	e-Fas-1	e-Fas-2	e-Fas-3	Mean	S.D.	Mean	S.D.	Mean	S.D.	Mean	S.D.	Mean	S.D.	Mean	S.D.	Ratio ¶	p-value ||		Ratio ¶	p-value ||		Ratio ¶	p-value ||		Ratio ¶	p-value ||		Ratio ¶	p-value ||		Ratio ¶
A_0008	2-Hydroxybutyric acid	440864	HMDB0000008	N.D.	2.70704	4.4457	5.01935	5.07412	6.82688	8.8832	19.2133	22.0682	N.D.	N.D.	1.21426	1.46879	N.D.	2.00004	2.32975	7.5262	7.09295	3.57637	1.22942	5.64012	1.02814	16.7216	6.93668	1.21426	N.A.	1.73442	0.375652	5.64963	2.88325	0.634095	0.19297		0.213878	0.075724		0.700098	N.A.		0.214927	N.A.		0.337296	0.10653		0.306996
A_0032	2-Oxoglutaric acid	51	HMDB0000208	5.42731	N.D.	N.D.	N.D.	N.D.	6.98454	N.D.	N.D.	N.D.	N.D.	2.30978	3.24414	9.72454	N.D.	2.97099	3.42149	N.D.	4.47603	5.42731	N.A.	6.98454	N.A.	N.A.	N.A.	2.77696	0.660697	6.34776	4.77547	3.94876	0.745676	0.777046	N.A.		1<	N.A.		0.43747	0.48011		0.703249	0.23993		1<	N.A.		1.60753
A_0012	2-Oxoisovaleric acid	49	HMDB0000019	N.D.	N.D.	N.D.	N.D.	N.D.	N.D.	N.D.	N.D.	N.D.	N.D.	N.D.	N.D.	N.D.	N.D.	N.D.	N.D.	N.D.	N.D.	N.A.	N.A.	N.A.	N.A.	N.A.	N.A.	N.A.	N.A.	N.A.	N.A.	N.A.	N.A.	N.A.	N.A.		N.A.	N.A.		N.A.	N.A.		N.A.	N.A.		N.A.	N.A.		N.A.
A_0064	2-Phosphoglyceric acid	439278	HMDB0003391	N.D.	N.D.	N.D.	N.D.	N.D.	N.D.	N.D.	N.D.	N.D.	0.908665	0.738576	N.D.	1.99295	5.11154	4.9546	N.D.	1.62592	1.11796	N.A.	N.A.	N.A.	N.A.	N.A.	N.A.	0.82362	0.120271	4.0197	1.75697	1.37194	0.359182	N.A.	N.A.		N.A.	N.A.		0.204896	0.086674		0.600334	0.25213		N.A.	N.A.		2.92995
A_0009	3-Hydroxybutyric acid	441	HMDB0000011,HMDB0000357,HMDB0000442	84.376	80.1509	129.033	42.3698	59.8548	51.536	413.592	693.718	534.243	5.53222	4.18586	8.56217	9.31291	17.4978	14.9765	108.701	239.242	193.929	97.8533	27.0849	51.2535	8.74596	547.184	140.511	6.09342	2.24148	13.9291	4.19178	180.624	66.2795	1.9092	0.084872		0.178831	0.027452	*	0.43746	0.063401		0.0337354	0.044718	*	0.0936678	0.025352	*	0.0771165
A_0063	3-Phosphoglyceric acid	439183	HMDB0000807	N.D.	4.41373	3.93625	4.14429	4.83195	5.75932	3.17036	4.57516	N.D.	8.31446	3.46168	7.15609	18.3171	35.9679	37.639	4.04705	7.06657	6.45314	4.17499	0.337629	4.91185	0.810472	3.87276	0.99334	6.31074	2.53443	30.6413	10.7058	5.85559	1.59599	0.849983	0.26141		1.07804	0.74332		0.205955	0.052198		1.07773	0.80767		1.26831	0.34907		5.23284
A_0104	6-Phosphogluconic acid	91493	HMDB0001316	3.25531	3.17135	3.7249	41.5169	49.8498	45.3325	2.18547	2.73976	2.59477	0.650481	N.D.	0.879949	5.7408	18.4016	27.2988	0.499729	0.894209	N.D.	3.38385	0.298323	45.5664	4.1714	2.50667	0.287457	0.765215	0.162258	17.1471	10.8336	0.696969	0.278939	0.074262	0.0031163	**	1.34994	0.021492	*	0.0446266	0.12003		1.09792	0.799		18.1781	0.0029986	**	24.6023
A_0132	Acetyl CoA_divalent	444493		8.00076	8.73983	27.5122	15.4759	16.0148	13.7553	5.77506	7.8943	9.29995	N.D.	0.341196	N.D.	N.D.	0.188451	N.D.	0.401513	0.698563	0.482302	14.7509	11.0577	15.082	1.18013	7.65644	1.77445	0.341196	N.A.	0.188451	N.A.	0.527459	0.153587	0.978047	0.96347		1.9266	0.3822		1.81053	N.A.		0.646867	N.A.		1.96985	0.0058811	**	0.35728
C_0069	Adenine	190	HMDB0000034	1.65155	1.43402	4.83113	2.05267	1.52063	2.65679	2.10204	1.94882	1.91186	0.113919	0.128123	0.234366	0.183171	0.241081	0.280962	0.161521	0.167809	0.321236	2.6389	1.90164	2.0767	0.568459	1.98757	0.10084	0.158803	0.065824	0.235071	0.049172	0.216855	0.0904507	1.27072	0.66568		1.3277	0.61334		0.675551	0.18883		0.732298	0.42401		1.04484	0.8129		1.084
C_0177	Adenosine	60961	HMDB0000050	24.1299	21.9597	35.6844	20.8465	22.9016	22.4147	16.1203	10.3544	21.9824	5.08032	6.38822	5.13678	10.7533	10.508	13.3819	8.4823	11.817	10.1189	27.258	7.37771	22.0542	1.0739	16.1524	5.81406	5.53511	0.739355	11.5477	1.59314	10.1394	1.66745	1.23595	0.34593		1.68755	0.11379		0.479325	0.011351	*	0.545901	0.026292	*	1.36539	0.21791		1.1389
A_0137	ADP	6022	HMDB0001341	326.447	327.614	427.046	199.756	254.752	285.199	248.194	493.437	565.007	11.9529	27.137	46.3361	38.851	20.3011	20.6593	36.6062	33.9047	37.7355	360.369	57.7473	246.569	43.3054	435.546	166.151	28.4754	17.2306	26.6038	10.6079	36.0821	1.96845	1.46154	0.056911		0.827396	0.52301		1.07035	0.88196		0.789181	0.52501		0.566114	0.1815		0.737312
C_0015	Ala	602	HMDB0000161,HMDB0001310	803.733	859.981	927.333	1142.32	1079.25	1164.19	413.705	631.564	514.633	81.8019	73.5865	78.0832	239.478	332.729	351.687	68.5425	80.1596	80.5178	863.682	61.8832	1128.59	44.1023	519.968	109.027	77.8239	4.11381	307.965	60.0639	76.4066	6.81293	0.765278	0.0052232	**	1.66103	0.015653	*	0.252704	0.02154	*	1.01855	0.77628		2.17049	0.0047849	**	4.0306
A_0120	AMP	6083	HMDB0000045	873.015	615.55	994.967	902.855	966.443	868.129	642.837	171.548	878.782	70.6139	99.7469	90.5222	112.217	179.023	177.877	76.5512	135.549	202.79	827.844	193.7	912.476	49.858	564.389	360.084	86.961	14.8894	156.372	38.2438	138.297	63.1643	0.907251	0.53203		1.4668	0.34412		0.556115	0.072937		0.6288	0.29265		1.61675	0.23449		1.1307
C_0073	Anthranilic acid	227	HMDB0001123	0.334154	0.303115	0.294967	0.386064	0.403697	0.336059	0.23992	0.270624	0.224294	0.0560203	0.0590798	0.0441712	0.0789265	0.101782	0.124581	0.036928	0.0627501	0.0565265	0.310745	0.0206781	0.375273	0.0350866	0.244946	0.0235703	0.0530905	0.00787433	0.101763	0.0228271	0.0520682	0.013476	0.828051	0.065254		1.26863	0.022714	*	0.521706	0.053622		1.01963	0.91638		1.53206	0.0085662	**	1.95442
C_0117	Arg	6322	HMDB0000517,HMDB0003416	62.3444	56.7998	76.7513	31.5562	44.5455	40.8194	45.7752	91.767	54.6984	14.1024	10.0744	14.6569	15.9758	26.2223	26.5172	10.23	13.6957	11.8989	65.2985	10.2986	38.9737	6.68848	64.0802	24.3891	12.9446	2.50102	22.9051	6.00278	11.9415	1.73324	1.67545	0.026955	*	1.01901	0.94202		0.565138	0.086721		1.08399	0.60212		0.608202	0.21112		1.9181
C_0063	Asn	236	HMDB0000168,HMDB0033780	24.8061	31.2169	39.9564	27.678	36.2063	32.7732	28.7347	59.1973	40.399	8.12851	8.70445	11.439	18.3998	33.2178	33.7279	9.61232	12.9951	12.9781	31.9931	7.60492	32.2192	4.29106	42.777	15.3699	9.42399	1.76865	28.4485	8.70615	11.8618	1.94815	0.992984	0.96692		0.747904	0.3576		0.331265	0.058045		0.79448	0.18448		0.753189	0.35661		2.39832
C_0068	Asp	424	HMDB0000191,HMDB0006483	302.729	287.158	284.966	403.489	374.594	435.211	241.323	522.121	306.076	36.6572	36.8914	47.2171	74.3409	95.8243	91.5785	40.0686	52.5692	48.6261	291.618	9.68447	404.431	30.3193	356.507	147.035	40.2552	6.03031	87.2479	11.3776	47.088	6.39064	0.721057	0.01606	*	0.817986	0.52471		0.461389	0.0076814	**	0.854894	0.24949		1.13443	0.63202		1.85287
A_0150	ATP	5957	HMDB0000538	76.8667	106.207	140.353	46.4164	47.6917	77.9512	57.5225	1038.66	202.821	3.59724	11.8957	44.3994	19.6434	4.3236	4.75694	27.6075	13.0959	12.0427	107.809	31.7736	57.3531	17.8499	433	529.521	19.9641	21.5645	9.57466	8.72252	17.582	8.69829	1.87974	0.091992		0.248982	0.39892		2.0851	0.50253		1.13548	0.87191		0.132455	0.3441		0.544571
C_0037	Betaine	247	HMDB0000043	311.526	197.394	305.967	227.022	312.194	249.05	232.443	169.181	317.896	35.9672	18.8909	12.0569	41.4522	72.959	60.8824	23.7718	34.9544	26.9884	271.629	64.3492	262.755	44.2088	239.84	74.6327	22.305	12.3154	58.4312	15.8958	28.5716	5.75696	1.03377	0.85469		1.13254	0.60675		0.381731	0.038871	*	0.780671	0.48609		1.09554	0.67615		2.04508
C_0043	Betaine aldehyde_+H2O	249		3.75019	3.85988	6.02648	0.978776	1.16619	1.01764	5.05347	7.8225	4.44354	0.134919	0.110708	0.179833	0.301274	0.59026	0.636465	0.185034	0.478529	0.294173	4.54552	1.28373	1.0542	0.0989099	5.77317	1.80078	0.14182	0.0350756	0.509333	0.18166	0.319246	0.148345	4.31181	0.04151	*	0.787352	0.3961		0.278442	0.067786		0.444234	0.1684		0.182604	0.044891	*	1.59543
A_0117	cAMP	6076	HMDB0000058	2.12797	1.55234	1.46638	1.142	1.07365	0.805254	1.84896	1.10525	1.12667	0.288621	0.327413	0.305857	0.200362	N.D.	N.D.	N.D.	0.322668	0.326515	1.71556	0.35973	1.00697	0.178	1.3603	0.423334	0.307297	0.0194361	0.200362	N.A.	0.324591	0.0027202	1.70369	0.05696		1.26117	0.33163		1.53371	N.A.		0.946719	0.26149		0.740255	0.28443		0.617273
C_0149	Carnosine	439224	HMDB0000033	1.87305	3.71975	3.66005	N.D.	1.0639	1.0186	1.91638	62.0969	20.5768	0.367627	0.314408	0.409832	0.445783	0.480847	0.5289	0.253649	0.540562	0.347972	3.08428	1.04938	1.04125	0.0320371	28.1967	30.8054	0.363956	0.0478175	0.485177	0.0417277	0.380728	0.146234	2.9621	0.077612		0.109385	0.29339		0.750151	0.030517	*	0.955947	0.8649		0.036928	0.26635		1.27434
A_0130	CDP	6132	HMDB0001546	1.58001	1.77231	2.75964	1.72295	2.83585	4.37815	1.21785	3.23632	2.30604	0.436956	0.753426	1.13915	2.84867	0.586933	N.D.	1.10396	1.19344	0.579076	2.03732	0.632894	2.97898	1.33337	2.2534	1.01027	0.776511	0.351666	1.7178	1.59929	0.958828	0.331904	0.683897	0.3534		0.904106	0.77206		0.452037	0.55617		0.809854	0.54948		1.32199	0.49715		1.79157
A_0119	cGMP	24316	HMDB0001314	N.D.	N.D.	N.D.	N.D.	N.D.	N.D.	N.D.	N.D.	N.D.	N.D.	N.D.	N.D.	N.D.	N.D.	N.D.	N.D.	N.D.	N.D.	N.A.	N.A.	N.A.	N.A.	N.A.	N.A.	N.A.	N.A.	N.A.	N.A.	N.A.	N.A.	N.A.	N.A.		N.A.	N.A.		N.A.	N.A.		N.A.	N.A.		N.A.	N.A.		N.A.
C_0026	Choline	305	HMDB0000097	195.345	166.725	282.509	23.8354	27.2045	27.8021	453.321	406.097	395.675	31.0338	20.1203	28.0727	23.895	35.1094	34.9572	36.4948	58.6813	46.804	214.86	60.3084	26.2807	2.13867	418.364	30.7185	26.4089	5.64379	31.3205	6.43116	47.3267	11.1025	8.17559	0.032303	*	0.513571	0.014081	*	0.843183	0.37726		0.558013	0.062836		0.0628177	0.001955	**	0.661794
A_0054	cis-Aconitic acid	643757	HMDB0000072	38.6852	38.8574	27.4722	24.0064	25.4614	20.5865	25.1802	28.7751	23.1298	3.8277	1.64792	3.3206	3.56891	7.46636	10.8787	2.39193	3.44219	3.77112	35.0049	6.52411	23.3514	2.50257	25.695	2.85762	2.93207	1.14065	7.30465	3.65757	3.20175	0.72035	1.49905	0.075705		1.36232	0.1169		0.401398	0.16571		0.915773	0.74964		0.908792	0.34641		2.28146
A_0075	Citric acid	311	HMDB0000094	352.861	336.182	283.465	152.596	157.369	113.33	249.486	326.456	232.558	50.5318	41.9696	59.7034	79.4479	98.5561	140.923	57.7803	69.7509	73.5706	324.169	36.2241	141.098	24.1659	269.5	50.046	50.7349	8.86868	106.309	31.4622	67.0339	8.23829	2.29747	0.003163	**	1.20285	0.2069		0.477241	0.08275		0.756855	0.080413		0.523556	0.030085	*	1.5859
C_0119	Citrulline	9750	HMDB0000904	63.5371	52.6588	62.694	74.6212	103.234	83.8206	37.2213	45.5879	34.0512	6.68847	6.8598	8.68996	12.7525	25.9392	21.2888	6.2179	9.19551	8.21167	59.63	6.05187	87.2252	14.6069	38.9535	5.9602	7.41274	1.10941	19.9935	6.6881	7.87503	1.51708	0.683632	0.065819		1.5308	0.013525	*	0.370757	0.078926		0.941297	0.69391		2.23921	0.017851	*	2.53885
A_0114	CMP	6131	HMDB0000095	28.8445	18.6939	25.6363	43.965	47.3572	46.3726	16.5742	11.8752	19.7375	4.38247	5.709	3.46754	12.3009	25.6031	22.4526	3.11812	5.71819	4.68463	24.3916	5.18851	45.8983	1.74515	16.0623	3.95604	4.51967	1.12701	20.1189	6.95139	4.50698	1.3091	0.531426	0.012043	*	1.51856	0.096253		0.224648	0.056865		1.00282	0.99047		2.85752	0.0018868	**	4.46393
A_0126	CoA_divalent	87642		46.1682	33.7748	22.881	20.1183	33.6708	28.2939	13.8424	54.4289	49.7732	N.D.	0.90943	0.204572	0.982312	1.7771	1.13804	0.283749	0.812593	1.58332	34.2747	11.6516	27.361	6.82428	39.3482	22.2109	0.557001	0.49841	1.29915	0.421174	0.89322	0.653526	1.25268	0.43627		0.871062	0.74906		0.428743	0.22792		0.623587	0.5647		0.695356	0.45275		1.45446
C_0065	Creatine	586	HMDB0000064	1183.18	1303.91	1491.14	1276.32	1454.1	1517.76	1156.9	4833.71	2528.31	60.0985	46.2049	61.0397	53.4443	81.3805	117.553	80.673	108.152	98.5352	1326.08	155.173	1416.06	125.133	2839.64	1858.07	55.781	8.30652	84.126	32.1424	95.7866	13.944	0.936455	0.47982		0.466988	0.29336		0.663066	0.26315		0.582347	0.019915	*	0.498676	0.31555		0.878264
C_0033	Creatinine	588	HMDB0000562	4.67878	4.89359	5.79525	5.43208	4.87753	4.54717	5.04979	12.9979	8.00044	1.74348	0.723071	1.63003	2.57506	2.02083	5.69394	1.98612	1.95692	2.04997	5.12254	0.592402	4.95226	0.447166	8.68271	4.01774	1.36553	0.559266	3.42994	1.98017	1.99767	0.0475891	1.03438	0.71283		0.589971	0.26323		0.398119	0.20693		0.683559	0.18856		0.570359	0.24811		1.71697
A_0146	CTP	6176	HMDB0000082	N.D.	1.18606	1.3699	N.D.	N.D.	2.66571	N.D.	8.07206	1.90903	N.D.	0.517344	0.444698	1.40053	N.D.	N.D.	0.521098	0.464302	N.D.	1.27798	0.129995	2.66571	N.A.	4.99054	4.35792	0.481021	0.0513686	1.40053	N.A.	0.4927	0.0401605	0.479413	N.A.		0.25608	0.44091		0.343457	N.A.		0.976296	0.8249		0.534153	N.A.		2.84256
C_0045	Cys	594	HMDB0000574,HMDB0003417	0.337768	0.298256	0.419948	N.D.	0.196166	0.163805	N.D.	0.289118	N.D.	0.126593	0.114076	0.204405	0.0918518	0.118691	0.0582504	0.21973	0.256515	0.189408	0.351991	0.0620802	0.179985	0.0228832	0.289118	N.A.	0.148358	0.04894	0.0895977	0.0302831	0.221884	0.0336052	1.95566	0.027887	*	1.21746	N.A.		1.65582	0.16583		0.668627	0.10736		0.622533	N.A.		0.403804
C_0159	Cytidine	6175	HMDB0000089	4.48741	3.57897	5.7371	2.59473	2.89756	3.03332	3.85961	3.62196	3.81494	0.903827	0.449527	1.35537	1.34356	2.08381	2.74561	1.02037	1.97888	1.51811	4.60116	1.08355	2.84187	0.224534	3.7655	0.126301	0.902909	0.452925	2.05766	0.701392	1.50579	0.479374	1.61906	0.10098		1.22192	0.31283		0.438805	0.085639		0.599626	0.18874		0.754712	0.0072762	**	1.3665
C_0030	Cytosine	597	HMDB0000630	N.D.	N.D.	0.453875	N.D.	0.338777	N.D.	N.D.	N.D.	N.D.	0.0385507	N.D.	0.0503043	0.125333	0.112308	0.177074	N.D.	N.D.	N.D.	0.453875	N.A.	0.338777	N.A.	N.A.	N.A.	0.0444275	0.00831109	0.138238	0.0342574	N.A.	N.A.	1.33974	N.A.		1<	N.A.		0.321383	0.033561	*	1<	N.A.		1<	N.A.		1<
A_0149	dATP	15993	HMDB0001532	N.D.	N.D.	N.D.	N.D.	N.D.	N.D.	N.D.	N.D.	N.D.	N.D.	N.D.	N.D.	N.D.	N.D.	N.D.	N.D.	N.D.	N.D.	N.A.	N.A.	N.A.	N.A.	N.A.	N.A.	N.A.	N.A.	N.A.	N.A.	N.A.	N.A.	N.A.	N.A.		N.A.	N.A.		N.A.	N.A.		N.A.	N.A.		N.A.	N.A.		N.A.
A_0144	dCTP	65091	HMDB0000998	N.D.	N.D.	N.D.	N.D.	N.D.	N.D.	N.D.	N.D.	N.D.	N.D.	N.D.	N.D.	N.D.	N.D.	N.D.	N.D.	N.D.	N.D.	N.A.	N.A.	N.A.	N.A.	N.A.	N.A.	N.A.	N.A.	N.A.	N.A.	N.A.	N.A.	N.A.	N.A.		N.A.	N.A.		N.A.	N.A.		N.A.	N.A.		N.A.	N.A.		N.A.
A_0048	Dihydroxyacetone phosphate	668	HMDB0001473	16.9032	14.2983	50.2228	388.361	528.019	470.178	20.888	24.9728	23.5057	1.19801	1.45602	1.19286	5.66351	22.3548	26.4371	N.D.	N.D.	N.D.	27.1414	20.0314	462.186	70.1713	23.1222	2.0692	1.2823	0.150473	18.1518	11.0061	N.A.	N.A.	0.058724	0.0054237	**	1.17383	0.76194		0.0706429	0.11739		1<	N.A.		19.9889	0.0083633	**	1<
A_0129	dTDP	164628	HMDB0001274	N.D.	N.D.	N.D.	N.D.	N.D.	N.D.	N.D.	N.D.	N.D.	N.D.	N.D.	N.D.	N.D.	N.D.	N.D.	N.D.	N.D.	N.D.	N.A.	N.A.	N.A.	N.A.	N.A.	N.A.	N.A.	N.A.	N.A.	N.A.	N.A.	N.A.	N.A.	N.A.		N.A.	N.A.		N.A.	N.A.		N.A.	N.A.		N.A.	N.A.		N.A.
A_0113	dTMP	9700	HMDB0001227	0.709983	N.D.	1.03573	N.D.	N.D.	N.D.	N.D.	N.D.	N.D.	N.D.	N.D.	N.D.	N.D.	N.D.	N.D.	N.D.	N.D.	N.D.	0.872855	0.230336	N.A.	N.A.	N.A.	N.A.	N.A.	N.A.	N.A.	N.A.	N.A.	N.A.	1<	N.A.		1<	N.A.		N.A.	N.A.		N.A.	N.A.		N.A.	N.A.		N.A.
A_0145	dTTP	64968	HMDB0001342	N.D.	N.D.	N.D.	N.D.	N.D.	N.D.	N.D.	N.D.	N.D.	N.D.	N.D.	N.D.	N.D.	N.D.	N.D.	N.D.	N.D.	N.D.	N.A.	N.A.	N.A.	N.A.	N.A.	N.A.	N.A.	N.A.	N.A.	N.A.	N.A.	N.A.	N.A.	N.A.		N.A.	N.A.		N.A.	N.A.		N.A.	N.A.		N.A.	N.A.		N.A.
A_0080	Erythrose 4-phosphate	122357	HMDB0001321	N.D.	N.D.	N.D.	N.D.	N.D.	N.D.	N.D.	N.D.	N.D.	N.D.	N.D.	N.D.	N.D.	N.D.	N.D.	N.D.	N.D.	N.D.	N.A.	N.A.	N.A.	N.A.	N.A.	N.A.	N.A.	N.A.	N.A.	N.A.	N.A.	N.A.	N.A.	N.A.		N.A.	N.A.		N.A.	N.A.		N.A.	N.A.		N.A.	N.A.		N.A.
A_0118	Fructose 1,6-diphosphate	172313	HMDB0001058	8.61609	12.3061	17.5036	242.531	310.264	369.174	4.05448	19.4936	7.26707	5.33811	4.41486	6.48157	50.4869	55.6149	53.3872	4.62406	7.08217	4.45836	12.8086	4.46499	307.323	63.3726	10.2717	8.1463	5.41151	1.03531	53.163	2.57136	5.3882	1.46936	0.0416779	0.014728	*	1.24698	0.66751		0.101791	0.00020979	***	1.00433	0.98327		29.9194	0.013699	*	9.86657
A_0100	Fructose 6-phosphate	603	HMDB0000124	10.3934	21.6692	14.0781	221.174	254.498	251.684	3.10552	54.8531	12.3829	1.06836	0.681152	1.16917	6.27179	24.007	23.8682	0.983095	1.51369	0.636991	15.3803	5.74958	242.452	18.4809	23.4472	27.5911	0.972892	0.257633	18.049	10.1996	1.04459	0.441571	0.0634364	0.00099685	***	0.655954	0.6657		0.0539028	0.1011		0.931361	0.82273		10.3403	0.00068645	***	17.2785
A_0011	Fumaric acid	444972	HMDB0000134	158.958	80.036	65.4454	251.619	269.814	337.531	88.9741	186.583	123.013	5.57745	6.15383	N.D.	26.1296	43.4732	51.7394	6.11648	10.1981	7.57808	101.48	50.3092	286.321	45.2726	132.857	49.5433	5.86564	0.407562	40.4474	13.0702	7.96423	2.06804	0.354426	0.0093491	**	0.763829	0.48443		0.145019	0.044281	*	0.736498	0.21689		2.15511	0.016932	*	5.07863
C_0023	GABA	119	HMDB0000112	1.99993	1.49138	2.05778	1.53178	2.00336	1.50991	1.11562	2.34745	N.D.	0.572194	0.854913	1.55241	N.D.	3.04924	7.88847	1.6848	1.78189	2.21036	1.8497	0.31166	1.68168	0.278795	1.73154	0.871035	0.993174	0.504525	5.46885	3.42185	1.89235	0.279648	1.09991	0.52523		1.06824	0.88052		0.181606	0.31205		0.524836	0.070646		0.971207	0.94903		2.88998
A_0139	GDP	8977	HMDB0001201	29.6885	26.6426	46.9679	37.1402	41.1343	40.369	34.3473	21.025	36.4938	5.42225	9.98578	13.9452	13.113	4.13978	3.22449	13.1699	17.1779	17.4049	34.433	10.9618	39.5478	2.11987	30.622	8.38029	9.78442	4.26506	6.82574	5.46408	15.9175	2.38223	0.870667	0.50563		1.12445	0.65897		1.43346	0.50302		0.614694	0.11402		1.29148	0.20115		0.428819
C_0090	Gln	738	HMDB0000641,HMDB0003423	643.642	749.321	897.023	1010.85	1265.42	1031.23	685.869	1028.92	717.458	121.642	124.507	156.469	262.216	449.09	394.674	144.843	211.64	201.748	763.328	127.27	1102.5	141.46	810.749	189.601	134.206	19.3336	368.66	96.1148	186.077	36.0507	0.69236	0.037216	*	0.94151	0.73973		0.364038	0.046877	*	0.721239	0.11375		1.35985	0.10509		1.98122
C_0087	Glu	611	HMDB0000148,HMDB0003339	707.711	657.967	1035.49	386.039	397.093	464.81	701.695	957.098	909.853	128.273	147.196	160.061	236.409	270.896	218.709	180.815	202.268	179.999	800.389	205.116	415.981	42.6471	856.215	135.888	145.177	15.9901	242.005	26.5393	187.694	12.6283	1.9241	0.077551		0.934798	0.71723		0.599893	0.0097564	**	0.773476	0.024563	*	0.485837	0.022225	*	1.28936
A_0079	Gluconic acid	10690	HMDB0000625	30.6642	24.1085	38.2067	37.7065	42.6289	38.7454	16.9086	15.7676	17.9509	2.65486	2.27355	3.62783	5.81007	8.66752	10.8041	3.41342	4.90814	5.4409	30.9931	7.05487	39.6936	2.59458	16.8757	1.09203	2.85208	0.698349	8.42721	2.50565	4.58749	1.05108	0.780809	0.15542		1.83656	0.070846		0.338437	0.052331		0.621709	0.085554		2.35212	0.0013654	**	1.837
A_0098	Glucose 1-phosphate	65533	HMDB0001586	6.18973	9.22355	7.32243	113.331	135.85	125.659	N.D.	14.5994	5.31971	1.83717	1.2726	N.D.	5.69627	19.4958	22.8487	1.81112	2.25027	1.47071	7.57857	1.53304	124.947	11.2768	9.95953	6.56171	1.55489	0.399211	16.0136	9.09097	1.84403	0.390819	0.0606543	0.0026468	**	0.760936	0.6981		0.0970981	0.10996		0.8432	0.49996		12.5455	0.00072872	***	8.68401
A_0102	Glucose 6-phosphate	5958	HMDB0001401	32.4076	73.5795	45.3239	1025.51	1016.62	1029.36	8.37834	169.482	46.9965	3.57411	2.11713	5.46573	26.5409	111.793	135.441	3.35181	4.3481	3.66807	50.437	21.0568	1023.83	6.5333	74.9522	84.1114	3.71899	1.67899	91.2584	57.2806	3.78933	0.509096	0.049263	4.2858e-05	***	0.672922	0.66798		0.0407523	0.11786		0.981438	0.95008		13.6598	0.0024819	**	24.083
C_0198	Glutathione (GSH)	124886	HMDB0000125	156.26	161.937	88.4512	457.944	521.377	499.816	50.5343	228.171	190.818	0.350416	16.6707	0.888818	28.4685	55.3326	30.0381	5.41312	16.6463	5.05364	135.549	40.8868	493.046	32.2538	156.508	93.6568	5.96998	9.27102	37.9464	15.0774	9.03769	6.59171	0.274922	0.00038469	***	0.866086	0.74802		0.157327	0.045353	*	0.660565	0.66721		3.15029	0.016545	*	4.19868
C_0197	Glutathione (GSSG)_divalent	65359		291.924	294.114	406.482	164.45	151.303	192.802	337.86	251.358	282.453	50.6394	47.9869	75.598	85.7696	119.736	119.412	46.7234	58.9791	72.6262	330.84	65.5172	169.518	21.2084	290.557	43.8167	58.0748	15.2334	108.306	19.5176	59.4429	12.9576	1.95165	0.040215	*	1.13864	0.43278		0.536211	0.026993	*	0.976984	0.91153		0.583425	0.024878	*	1.82201
C_0006	Gly	750	HMDB0000123	377.385	402.132	491.901	449.789	486.203	454.247	401.22	581.221	430.172	104.651	90.6919	115.62	155.901	223.334	220.13	124.428	155.492	155.68	423.806	60.2563	463.413	19.8619	470.871	96.6559	103.654	12.4937	199.788	38.0416	145.2	17.9894	0.914533	0.37511		0.900047	0.52085		0.51882	0.037776	*	0.713873	0.035951	*	0.984161	0.90699		1.37596
A_0047	Glyceraldehyde 3-phosphate	729	HMDB0001112	N.D.	N.D.	N.D.	13.3358	N.D.	21.5653	N.D.	N.D.	N.D.	N.D.	N.D.	N.D.	N.D.	5.50613	N.D.	N.D.	N.D.	N.D.	N.A.	N.A.	17.4506	5.81915	N.A.	N.A.	N.A.	N.A.	5.50613	N.A.	N.A.	N.A.	<1	N.A.		N.A.	N.A.		<1	N.A.		N.A.	N.A.		1<	N.A.		1<
A_0049	Glycerol 3-phosphate	439162	HMDB0000126	289.501	163.427	281.56	379.428	621.796	546.75	268.804	266.551	287.553	38.9199	13.4285	19.3973	41.1561	87.9873	39.1016	45.2523	75.489	44.9614	244.829	70.6086	515.991	124.077	274.302	11.5304	23.9152	13.3327	56.0817	27.6502	55.2342	17.5418	0.474484	0.042491	*	0.892553	0.54626		0.426436	0.1709		0.432978	0.074064		1.8811	0.076514		1.01534
A_0002	Glycolic acid	757	HMDB0000115	N.D.	N.D.	N.D.	N.D.	N.D.	N.D.	N.D.	N.D.	N.D.	N.D.	N.D.	N.D.	N.D.	N.D.	N.D.	N.D.	N.D.	N.D.	N.A.	N.A.	N.A.	N.A.	N.A.	N.A.	N.A.	N.A.	N.A.	N.A.	N.A.	N.A.	N.A.	N.A.		N.A.	N.A.		N.A.	N.A.		N.A.	N.A.		N.A.	N.A.		N.A.
A_0001	Glyoxylic acid	760	HMDB0000119	N.D.	N.D.	55.0517	N.D.	N.D.	N.D.	N.D.	N.D.	N.D.	N.D.	N.D.	N.D.	N.D.	N.D.	N.D.	N.D.	N.D.	N.D.	55.0517	N.A.	N.A.	N.A.	N.A.	N.A.	N.A.	N.A.	N.A.	N.A.	N.A.	N.A.	1<	N.A.		1<	N.A.		N.A.	N.A.		N.A.	N.A.		N.A.	N.A.		N.A.
A_0122	GMP	6804	HMDB0001397	215.662	181.512	210.936	211.74	211.59	180.27	270.615	197.054	252.93	15.9894	22.0636	15.0863	23.8885	61.7996	55.318	17.7277	37.6371	45.8765	202.703	18.5041	201.2	18.1264	240.2	38.3973	17.7131	3.79459	47.002	20.2776	33.7471	14.472	1.00747	0.92477		0.843895	0.2286		0.376858	0.12496		0.524877	0.18906		0.837637	0.2146		1.39277
A_0151	GTP	6830	HMDB0001273	13.9901	18.1409	21.3131	12.2494	16.8025	22.564	17.1871	56.9781	21.8414	2.36584	6.40056	17.2898	9.00707	1.30078	0.990256	12.3417	9.49868	7.7547	17.8147	3.67236	17.2053	5.16906	32.0022	21.7546	8.68539	7.71986	3.76603	4.54152	9.86502	2.31532	1.03542	0.87669		0.556671	0.37591		2.30624	0.40695		0.880424	0.82032		0.537628	0.35998		0.381756
C_0093	Guanine	764	HMDB0000132	N.D.	N.D.	N.D.	N.D.	N.D.	N.D.	N.D.	N.D.	N.D.	N.D.	N.D.	N.D.	N.D.	N.D.	N.D.	N.D.	N.D.	N.D.	N.A.	N.A.	N.A.	N.A.	N.A.	N.A.	N.A.	N.A.	N.A.	N.A.	N.A.	N.A.	N.A.	N.A.		N.A.	N.A.		N.A.	N.A.		N.A.	N.A.		N.A.	N.A.		N.A.
C_0184	Guanosine	6802	HMDB0000133	4.0612	5.1135	5.67732	3.6856	3.87429	2.77507	4.80077	3.08954	3.64352	1.34244	0.761414	1.04105	1.54093	2.44079	2.40969	1.62226	3.16006	1.65861	4.95067	0.820273	3.44499	0.587789	3.84461	0.873159	1.0483	0.290579	2.13047	0.510793	2.14697	0.877544	1.43707	0.067318		1.28769	0.18532		0.492051	0.046024	*	0.488269	0.15259		0.896056	0.55146		0.992314
C_0097	His	773	HMDB0000177	39.743	35.5512	49.8227	35.7441	46.1284	35.9285	39.9459	73.8191	46.0463	8.07461	7.16359	10.3949	12.9418	16.6453	16.932	7.99269	11.3339	10.2035	41.7057	7.33541	39.267	5.94284	53.2704	18.0552	8.54436	1.66607	15.5063	2.22563	9.84338	1.69949	1.0621	0.67868		0.782904	0.38876		0.551023	0.014499	*	0.868031	0.39801		0.737126	0.31034		1.57531
C_0041	Homoserine	12647	HMDB0000719	1.43172	1.26645	1.5083	1.49213	1.33745	1.52655	0.683208	0.721393	0.531204	0.146612	0.138498	0.182549	0.334691	0.527442	0.489597	0.10009	0.129369	0.132672	1.40215	0.123606	1.45205	0.100721	0.645268	0.100611	0.155886	0.0234441	0.450576	0.102128	0.12071	0.0179341	0.965639	0.61771		2.17298	0.001414	**	0.345971	0.032369	*	1.29141	0.11272		2.2503	0.00060397	***	3.73271
C_0059	Hydroxyproline	5810	HMDB0000725	31.5797	30.0756	35.9947	37.4277	39.4746	32.8729	15.3332	21.8134	15.5354	4.66903	3.90083	5.37894	7.32671	12.7086	11.3648	3.3498	4.16659	4.03999	32.55	3.07654	36.5917	3.37929	17.5607	3.68436	4.6496	0.739244	10.4667	2.80109	3.85213	0.439611	0.889545	0.20093		1.85357	0.0061867	**	0.444227	0.060997		1.20702	0.19946		2.08373	0.0028132	**	2.71712
C_0071	Hypoxanthine	790	HMDB0000157	27.2203	17.9908	27.1613	4.95503	4.47998	4.36621	22.0762	33.0345	24.5456	5.36505	2.22067	4.61154	2.75391	10.4504	10.5001	3.99156	12.3756	4.84234	24.1241	5.31174	4.6004	0.312337	26.5521	5.74809	4.06576	1.64171	7.90146	4.45798	7.06985	4.6146	5.24391	0.023472	*	0.908559	0.61971		0.514558	0.27185		0.575084	0.37985		0.17326	0.021834	*	1.11763
C_0060	Ile	791	HMDB0000172	36.3965	42.8107	68.8877	27.2874	34.952	38.0264	62.6041	81.9283	60.4882	5.78399	5.27393	9.66814	6.21251	10.1373	9.23856	12.6622	19.3522	15.007	49.365	17.2087	33.4219	5.53058	68.3402	11.8151	6.90868	2.40333	8.52946	2.05624	15.6738	3.39447	1.47702	0.24526		0.722342	0.19951		0.809979	0.42605		0.440778	0.026064	*	0.489052	0.021373	*	0.544185
A_0121	IMP	8582	HMDB0000175	254.103	679.329	662.242	34.0782	60.0888	47.1139	887.498	1155.58	433.531	45.673	42.9995	33.0048	41.3051	72.8792	41.3757	58.8452	110.431	75.5366	531.891	240.723	47.0937	13.0053	825.535	364.989	40.5591	6.67736	51.8533	18.2089	81.6044	26.3229	11.2943	0.072849		0.644299	0.31856		0.782189	0.39974		0.497021	0.10624		0.0570462	0.065918		0.635424
C_0178	Inosine	6021	HMDB0000195	22.6657	22.9143	32.9884	10.6504	10.9926	9.63926	24.8363	42.7036	24.9686	16.1047	5.1953	10.8899	8.37346	25.2284	30.8586	12.8464	29.7698	11.4928	26.1895	5.88934	10.4274	0.703676	30.8362	10.2777	10.73	5.45645	21.4868	11.7002	18.0363	10.184	2.5116	0.041803	*	0.849309	0.54296		0.499375	0.24982		0.594908	0.35199		0.338155	0.07446		1.19131
A_0074	Isocitric acid	1198	HMDB0000193	8.25162	5.78839	N.D.	5.26079	N.D.	N.D.	N.D.	4.56729	N.D.	2.20517	N.D.	N.D.	N.D.	3.59112	6.2994	1.14635	N.D.	N.D.	7.02	1.74176	5.26079	N.A.	4.56729	N.A.	2.20517	N.A.	4.94526	1.91505	1.14635	N.A.	1.3344	N.A.		1.53702	N.A.		0.445915	N.A.		1.92364	N.A.		1.15184	N.A.		4.31392
A_0005	Lactic acid	612	HMDB0000190,HMDB0001311	5059.52	4661.9	3916.94	13338.9	14855.9	13391.9	2226.81	5809.21	3522.53	478.258	320.711	610.99	1403.4	2368.95	2355	467.889	658.164	764.997	4546.12	580.026	13862.2	860.961	3852.85	1813.9	469.987	145.316	2042.45	553.476	630.35	150.494	0.32795	0.00023331	***	1.17994	0.58307		0.230109	0.032025	*	0.745597	0.25506		3.59792	0.0039283	**	3.24019
C_0061	Leu	857	HMDB0000687	80.4333	98.8131	122.199	84.4999	91.3722	105.627	109.483	122.622	98.6479	14.3073	12.634	16.8996	18.0514	27.5885	25.1371	19.3943	30.4077	23.9729	100.482	20.9327	93.833	10.7762	110.251	12.0055	14.6136	2.14923	23.5923	4.95268	24.5916	5.5327	1.07086	0.65838		0.91139	0.53093		0.619422	0.071154		0.594251	0.073964		0.851085	0.15356		0.959364
C_0085	Lys	866	HMDB0000182,HMDB0003405	111.625	105.212	163.412	46.0034	85.3789	87.4451	84.3019	195.612	101.621	29.0427	21.8618	39.817	31.2081	49.5892	50.855	21.2986	29.4009	27.3078	126.75	31.9117	72.9425	23.3528	127.178	59.8944	30.2405	9.03733	43.8841	10.996	26.0024	4.20594	1.73767	0.083895		0.996631	0.99195		0.6891	0.17486		1.16299	0.51781		0.573545	0.25349		1.68769
A_0025	Malic acid	525	HMDB0000156,HMDB0000744	357.641	181.533	70.4484	754.931	817.323	968.726	147.762	412.742	286.053	31.7277	28.834	31.4081	144.991	189.45	216.647	38.9526	50.8698	45.4238	203.208	144.818	846.993	109.942	282.185	132.533	30.6566	1.58651	183.696	36.1728	45.0821	5.96596	0.239916	0.0044878	**	0.720121	0.52457		0.166888	0.017962	*	0.680018	0.044685	*	3.00155	0.0052409	**	4.0747
A_0136	Malonyl CoA_divalent	644066		N.D.	N.D.	N.D.	N.D.	N.D.	N.D.	N.D.	N.D.	N.D.	N.D.	N.D.	N.D.	N.D.	N.D.	N.D.	N.D.	N.D.	N.D.	N.A.	N.A.	N.A.	N.A.	N.A.	N.A.	N.A.	N.A.	N.A.	N.A.	N.A.	N.A.	N.A.	N.A.		N.A.	N.A.		N.A.	N.A.		N.A.	N.A.		N.A.	N.A.		N.A.
C_0091	Met	876	HMDB0000696	39.3563	43.9276	38.8762	38.4216	39.134	55.5442	26.6323	33.6603	27.7409	6.24941	7.54468	7.72146	10.4956	14.4337	18.2849	4.98017	7.4284	6.46437	40.72	2.78818	44.3666	9.68665	29.3445	3.77847	7.17185	0.803729	14.4047	3.89477	6.29098	1.23329	0.917808	0.58684		1.38766	0.01635	*	0.497881	0.078963		1.14002	0.36729		1.51192	0.10068		2.28975
C_0025	N,N-Dimethylglycine	673	HMDB0000092	4.90088	3.79641	1.95324	5.19528	6.65038	6.847	4.06289	4.91901	3.80877	1.11846	0.86116	0.56249	1.73435	2.6274	2.98798	1.34192	1.73738	1.48537	3.55018	1.48917	6.23089	0.902237	4.26356	0.581681	0.847371	0.278242	2.44991	0.645385	1.52156	0.200201	0.569771	0.068722		0.832679	0.50379		0.345878	0.034606	*	0.55691	0.031491	*	1.46143	0.042005	*	1.61013
A_0155	NAD+	5893	HMDB0000902	561.768	564.77	826.844	290.866	244.426	286.568	613.225	493.962	549.332	12.1139	19.2748	35.6171	29.8238	11.6036	8.88773	28.6905	37.5795	42.9304	651.127	152.183	273.953	25.6618	552.173	59.6822	22.3353	12.0468	16.7717	11.3847	36.4001	7.19284	2.37678	0.046743	*	1.17921	0.38193		1.33173	0.59227		0.613605	0.17343		0.496136	0.007071	**	0.46076
A_0156	NADP+	5886	HMDB0000217	46.0931	46.043	76.4504	19.6116	15.1674	17.7014	58.6785	37.4559	39.9392	1.407	2.39322	3.34294	2.74768	2.3176	2.66444	2.98118	4.39223	4.89321	56.1955	17.5413	17.4935	2.22938	45.3578	11.6026	2.38106	0.968029	2.57657	0.228107	4.08887	0.991456	3.21237	0.059994		1.23894	0.42967		0.924117	0.76302		0.582326	0.099715		0.385677	0.048729	*	0.630143
C_0066	Ornithine	389	HMDB0000214,HMDB0003374	11.1904	12.1128	10.0882	10.4647	13.4426	12.373	5.81951	8.63746	6.58856	3.2409	3.64545	3.92511	5.42093	8.02533	9.40753	2.17325	3.30113	2.6578	11.1304	1.01363	12.0934	1.5085	7.01518	1.45661	3.60382	0.343999	7.61793	2.02429	2.71073	0.565799	0.92037	0.41752		1.58662	0.019896	*	0.473071	0.071427		1.32947	0.093611		1.72389	0.013792	*	2.81029
C_0109	Phe	994	HMDB0000159	46.0464	50.1592	59.5026	39.3954	46.8973	50.1297	48.7092	57.9069	51.6	9.1271	8.13422	9.83017	11.3117	17.3471	20.6968	9.45418	14.4193	14.7636	51.9027	6.89546	45.4742	5.50686	52.7387	4.70338	9.0305	0.852091	16.4519	4.75617	12.879	2.971	1.14137	0.27869		0.984149	0.87177		0.548904	0.10968		0.701178	0.14562		0.862255	0.15906		1.27741
A_0045	Phosphoenolpyruvic acid	1005	HMDB0000263	1.59094	1.91878	N.D.	1.3084	N.D.	0.965352	N.D.	N.D.	N.D.	3.10646	1.72719	3.29861	7.27809	12.5218	12.4668	1.97586	2.76183	2.31266	1.75486	0.231815	1.13688	0.242574	N.A.	N.A.	2.71076	0.857191	10.7556	3.01172	2.35011	0.394323	1.54358	0.12143		1<	N.A.		0.252033	0.035453	*	1.15346	0.55818		1<	N.A.		4.57662
C_0035	Pro	614	HMDB0000162,HMDB0003411	132.235	139.131	117.458	272.698	310.629	337.396	94.0432	117.917	95.0368	15.3673	16.0253	14.3832	41.9415	75.9651	82.428	12.6263	17.1083	16.7975	129.608	11.073	306.908	32.5091	102.332	13.5057	15.2586	0.826414	66.7782	21.7506	15.5107	2.50278	0.422303	0.0062008	**	1.26654	0.056034		0.228497	0.054399		0.983748	0.88121		2.99913	0.0033772	**	4.3053
A_0127	PRPP	7339	HMDB0000280	N.D.	1.77474	N.D.	3.04705	4.07678	2.95904	N.D.	2.40269	N.D.	N.D.	0.58298	N.D.	0.593991	0.723013	1.10824	N.D.	N.D.	N.D.	1.77474	N.A.	3.36096	0.621477	2.40269	N.A.	0.58298	N.A.	0.808414	0.26755	N.A.	N.A.	0.528046	N.A.		0.738648	N.A.		0.72114	N.A.		1<	N.A.		1.39883	N.A.		1<
C_0011	Putrescine	1045	HMDB0001414	6.3218	7.71418	5.94259	28.1391	32.8133	32.4017	3.27123	4.78916	5.3252	1.37728	0.739881	1.03144	3.86044	6.44708	7.35856	0.764753	0.823174	0.892953	6.65952	0.932834	31.118	2.58805	4.46186	1.06538	1.04953	0.319083	5.88869	1.81468	0.82696	0.0641841	0.214009	0.0014978	**	1.49254	0.055781		0.178229	0.040246	*	1.26915	0.3501		6.97422	0.00093943	***	7.12089
A_0003	Pyruvic acid	1060	HMDB0000243	99.1397	117.615	155.904	90.6049	136.658	142.407	90.4181	109.961	116.923	N.D.	N.D.	N.D.	49.4411	47.7718	82.6166	N.D.	N.D.	N.D.	124.22	28.953	123.223	28.3941	105.767	13.7411	N.A.	N.A.	59.9432	19.6535	N.A.	N.A.	1.00809	0.96809		1.17446	0.39544		<1	N.A.		N.A.	N.A.		1.16504	0.41101		1<
A_0091	Ribose 5-phosphate	439167	HMDB0001548	3.80094	3.44557	4.70649	11.1981	16.2599	16.4133	4.43402	N.D.	4.43412	1.78012	1.59464	1.71674	3.07813	5.88959	6.05265	1.04031	1.10781	1.3241	3.98433	0.650157	14.6238	2.9677	4.43407	6.80683e-05	1.69717	0.0942799	5.00679	1.67226	1.15741	0.148253	0.272456	0.020898	*	0.898572	0.35359		0.338973	0.075121		1.46635	0.0094332	**	3.29805	0.027129	*	4.32587
A_0090	Ribulose 5-phosphate	439184	HMDB0000618	48.6631	44.3371	56.8008	70.3179	84.6912	89.9132	49.9553	53.2493	46.3553	13.0487	10.1361	12.3488	16.819	39.7801	42.1547	11.1657	24.3032	13.0769	49.9337	6.32824	81.6408	10.1475	49.8533	3.44813	11.8446	1.52038	32.9179	13.9925	16.1819	7.09788	0.611627	0.015179	*	1.00161	0.98576		0.359821	0.11923		0.731962	0.40154		1.63762	0.022935	*	2.03424
C_0212	S-Adenosylmethionine	34755	HMDB0001185	8.93083	8.73405	10.6456	10.3255	11.605	12.102	6.75413	8.6675	7.96539	0.787213	1.00733	1.1505	2.09501	2.89145	2.87494	0.965154	1.31517	1.68233	9.43682	1.05143	11.3442	0.916516	7.79567	0.96791	0.98168	0.182995	2.62047	0.455133	1.32089	0.358623	0.831863	0.078151		1.21052	0.11806		0.37462	0.01461	*	0.743199	0.24131		1.45519	0.010019	*	1.98387
C_0013	Sarcosine	1088	HMDB0000271	3.77729	4.11363	3.33472	6.82507	7.58251	6.41468	1.75719	2.53601	2.67659	0.463628	0.486208	0.345071	1.313	2.11524	2.46905	0.450912	0.543354	0.539382	3.74188	0.390657	6.94075	0.59245	2.32326	0.495251	0.431636	0.0758129	1.96576	0.592346	0.511216	0.0522626	0.539117	0.0025747	**	1.61061	0.019461	*	0.219576	0.044267	*	0.844331	0.21746		2.9875	0.00057443	***	3.84527
A_0107	Sedoheptulose 7-phosphate	165007	HMDB0001068	6.73874	6.40339	7.2014	104.207	115.939	95.261	4.59353	4.47481	4.18574	1.98352	1.41363	2.51065	8.53066	13.3358	18.6494	1.79793	3.64714	1.98093	6.78117	0.400693	105.136	10.3705	4.41803	0.209742	1.96927	0.548649	13.5053	5.0615	2.47534	1.01893	0.0644991	0.0036437	**	1.53489	0.0027769	**	0.145814	0.057018		0.795555	0.5027		23.797	0.0035043	**	5.45594
C_0027	Ser	617	HMDB0000187,HMDB0003406	248.842	243.6	262.745	306.855	337.104	359.437	155.803	209.872	157.067	38.1786	38.7675	41.0049	95.5396	153.542	165.184	32.4438	45.987	44.1513	251.729	9.89376	334.465	26.3902	174.247	30.8582	39.317	1.49111	138.089	37.3055	40.8607	7.34684	0.75263	0.021534	*	1.44466	0.038688	*	0.284723	0.044207	*	0.96222	0.75314		1.91949	0.0026133	**	3.3795
C_0084	Spermidine	1102	HMDB0001257	32.6022	31.5524	39.2581	44.2564	47.978	57.8824	26.0678	29.7226	32.5	3.82135	1.48085	5.27701	4.9069	11.0312	13.6459	1.91581	2.96034	4.7199	34.4709	4.1789	50.0389	7.0429	29.4301	3.22605	3.5264	1.91519	9.86134	4.48543	3.19868	1.41716	0.688881	0.040875	*	1.17128	0.17806		0.357599	0.11958		1.10245	0.82434		1.70026	0.022253	*	3.08294
C_0138	Spermine	1103	HMDB0001256	11.4556	10.5128	19.6788	12.9007	12.4651	11.1228	9.65254	14.0453	10.3005	0.375098	1.13675	2.37067	1.82857	1.59553	1.67194	1.07843	1.36443	1.21937	13.8824	5.04193	12.1629	0.926711	11.3328	2.37135	1.29417	1.00706	1.69868	0.118801	1.22074	0.143007	1.14138	0.61671		1.22498	0.4888		0.76187	0.55934		1.06015	0.91153		1.07325	0.61732		1.39152
A_0015	Succinic acid	1110	HMDB0000254	1177.3	757.839	696.603	1099.9	1214.22	1157.19	915.526	541.213	841.821	22.3186	19.3477	20.0318	39.9428	90.9828	77.4414	16.8467	23.1314	25.3259	877.246	261.649	1157.1	57.1571	766.187	198.287	20.5661	1.55583	69.4557	26.4405	21.768	4.40098	0.758139	0.20092		1.14495	0.59155		0.296104	0.084713		0.944785	0.69144		1.51021	0.066332		3.19072
C_0040	Thr	6288	HMDB0000167	233.173	235.579	246.892	247.402	257.758	309.813	153.275	183.617	144.098	30.9261	31.3239	31.8612	55.4103	91.4939	103.162	24.5863	39.0068	36.8601	238.548	7.32522	271.657	33.4466	160.33	20.6825	31.3704	0.469283	83.3554	24.8945	33.4844	7.7804	0.878121	0.22498		1.48786	0.014368	*	0.376345	0.068611		0.936866	0.68447		1.69437	0.012625	*	2.48938
C_0158	Thymidine	5789	HMDB0000273	4.66711	4.01261	4.72331	N.D.	3.06708	2.77887	4.01083	3.22093	3.56033	0.756534	N.D.	0.888679	0.583882	1.02822	1.00575	0.666745	0.872372	0.849171	4.46767	0.395102	2.92298	0.203795	3.59736	0.396251	0.822607	0.09344	0.872617	0.250304	0.796096	0.11262	1.52847	0.01088	*	1.24193	0.054438		0.94269	0.77579		1.0333	0.79585		0.812534	0.089077		1.09612
C_0052	Thymine	1135	HMDB0000262	N.D.	N.D.	N.D.	N.D.	N.D.	N.D.	N.D.	N.D.	N.D.	N.D.	N.D.	N.D.	N.D.	N.D.	N.D.	N.D.	N.D.	N.D.	N.A.	N.A.	N.A.	N.A.	N.A.	N.A.	N.A.	N.A.	N.A.	N.A.	N.A.	N.A.	N.A.	N.A.		N.A.	N.A.		N.A.	N.A.		N.A.	N.A.		N.A.	N.A.		N.A.
C_0141	Trp	1148	HMDB0000929	21.6371	22.463	22.2072	15.9758	18.6852	19.8917	21.666	16.7099	22.0834	3.88163	4.42203	6.64961	4.36254	6.46937	7.19597	4.42701	5.13668	6.7367	22.1024	0.422761	18.1842	2.00544	20.1531	2.98918	4.98442	1.46719	6.0093	1.47168	5.43346	1.1831	1.21547	0.071555		1.09672	0.37588		0.829452	0.44113		0.917357	0.70192		0.902303	0.40419		1.10598
C_0123	Tyr	1153	HMDB0000158	63.8059	63.0105	61.7783	44.1761	49.8819	59.6606	36.3829	42.329	39.0992	12.4307	11.6333	11.5114	11.5312	16.9833	19.2321	6.85179	9.58451	11.3171	62.8649	1.02162	51.2395	7.83101	39.2704	2.97674	11.8585	0.499321	15.9155	3.95989	9.25113	2.25124	1.22688	0.12145		1.60082	0.0024859	**	0.745087	0.21649		1.28184	0.17777		1.30479	0.10403		1.72039
C_0075	Tyramine	5610	HMDB0000306	N.D.	N.D.	N.D.	N.D.	0.143647	N.D.	N.D.	N.D.	N.D.	0.0372541	0.0350719	0.0418489	0.0807582	0.0824197	0.0859751	0.0343627	0.0421039	0.0523248	N.A.	N.A.	0.143647	N.A.	N.A.	N.A.	0.0380583	0.00345934	0.083051	0.00266515	0.0429305	0.00900955	<1	N.A.		N.A.	N.A.		0.458252	9.0562e-05	***	0.88651	0.4557		1<	N.A.		1.93455
A_0131	UDP	6031	HMDB0000295	11.9125	17.3601	23.1629	15.0214	19.7445	35.683	16.5013	17.2429	22.2246	2.11469	5.39373	10.1552	10.9472	1.82539	0.953454	6.63976	5.30568	4.72288	17.4785	5.62618	23.483	10.8262	18.6563	3.11244	5.88787	4.04296	4.57536	5.5354	5.55611	0.982669	0.744305	0.4565		0.93687	0.7711		1.28686	0.75826		1.05971	0.90161		1.25872	0.52565		0.823484
A_0115	UMP	6030	HMDB0000288	157.423	167.92	183.362	198.765	229.485	196.359	175.379	107.589	160.887	19.5468	23.6803	20.048	50.6619	93.1745	87.5643	17.4582	33.9248	37.643	169.568	13.0479	208.203	18.47	147.951	35.6979	21.0917	2.25575	77.1336	23.0961	29.6754	10.7424	0.814435	0.047474	*	1.14611	0.40934		0.273444	0.050982		0.710748	0.29907		1.40724	0.080644		2.59925
C_0032	Uracil	1174	HMDB0000300	8.38846	6.29603	10.1573	N.D.	N.D.	4.81562	10.2987	8.43259	10.4372	1.98181	0.949574	2.42286	1.89939	3.27738	3.96914	2.00231	2.9976	2.76595	8.28058	1.93287	4.81562	N.A.	9.72282	1.11951	1.78475	0.756155	3.04864	1.05366	2.58862	0.520804	1.71952	N.A.		0.851664	0.34014		0.585425	0.17397		0.689459	0.21277		0.495291	N.A.		1.17771
C_0160	Uridine	6029	HMDB0000296	33.2484	26.0866	32.1134	18.3231	17.0153	17.0797	38.6498	27.5242	31.6595	9.45303	3.78251	9.86848	7.99606	14.2233	18.1043	8.97008	15.1625	11.5881	30.4828	3.84926	17.4727	0.737183	32.6112	5.6235	7.70134	3.40016	13.4412	5.09928	11.9069	3.10852	1.7446	0.024556	*	0.934735	0.62079		0.572965	0.19049		0.646797	0.18957		0.535789	0.041006	*	1.12886
A_0147	UTP	6133	HMDB0000285	4.21794	6.38394	7.45014	3.97156	4.93903	11.0201	4.59894	37.5387	10.0255	0.43996	1.68982	7.37545	6.29574	0.409174	N.D.	4.044	1.64005	1.14539	6.01734	1.64699	6.64356	3.82093	17.3877	17.6609	3.16841	3.69661	3.35246	4.16243	2.27648	1.55057	0.90574	0.81282		0.346068	0.38079		0.945101	0.96414		1.3918	0.72845		0.382083	0.40332		1.47265
C_0038	Val	1182	HMDB0000883	90.0666	95.6423	126.978	83.163	93.4176	110.413	107.419	134.59	115.436	16.5199	16.0416	22.9847	20.4055	29.1736	29.748	22.2191	33.829	29.4527	104.229	19.8976	95.6646	13.7633	119.149	13.9607	18.5154	3.87793	26.4424	5.236	28.5003	5.86325	1.08953	0.5768		0.874782	0.35402		0.700217	0.10869		0.649657	0.07937		0.802901	0.10666		0.927794
C_0012	β-Ala	239	HMDB0000056	12.7211	12.494	15.2532	8.13951	8.23365	9.07251	7.82795	15.1817	10.9984	2.25007	3.31996	5.07104	5.91572	6.95035	7.72132	3.84165	4.92181	5.42257	13.4894	1.53165	8.48189	0.513654	11.336	3.68847	3.54702	1.42413	6.86246	0.906001	4.72867	0.80796	1.59038	0.020955	*	1.18996	0.42688		0.516873	0.035161	*	0.750109	0.29571		0.748226	0.31143		1.45124
ID consists of analysis mode and number. 'C' and 'A' showed cation and anion modes, respectively.
N.D. (Not Detected): The target peak or metabolite was below detection limits.
N.A. (Not Available): The calculation was impossible because of insufficience of the data.
¶ The ratio is of computed by using averaged detection values. The latter was used as denominator.
|| The p-value is computed by Welch's t-test. (*<0.05, **<0.01, ***<0.001)
Ala, Creatine, Gln: Peak intensity is saturated. Relative area was computed by using 13C isotope ion peak.
The data are sorted by Compound name in ascending order.
[truncated: 11 more columns]

## Sheet: Figure 1 PCA Score
PCA Score
PC	Contribution(%)	B-AD-1	B-AD-2	B-AD-3	B-Ref-1	B-Ref-2	B-Ref-3	B-Fas-1	B-Fas-2	B-Fas-3	e-AD-1	e-AD-2	e-AD-3	e-Ref-1	e-Ref-2	e-Ref-3	e-Fas-1	e-Fas-2	e-Fas-3
PC1	41.9877	-15.0063	-11.1945	-22.5303	-8.27814	-8.94136	-10.3332	-12.9736	-18.7143	-17.9824	15.5788	15.9482	14.5991	15.2667	12.289	11.7783	15.3776	12.7925	12.3238
PC2	17.2071	-1.90645	0.560906	-1.86561	14.7151	16.4565	16.8618	-9.22416	-10.9322	-12.7925	-1.55323	-1.9746	-4.48173	5.23227	6.81919	8.25372	-4.21718	-9.62707	-10.3248
PC3	8.6862	-1.71091	-2.85308	-12.8757	7.45133	7.28901	8.40676	-0.0993486	-0.823982	3.45274	0.820237	2.37372	2.33468	-7.45495	-8.7362	-13.078	2.63859	5.8981	6.96706
PC4	5.8189	-7.73004	-3.99809	-10.3223	0.304116	1.88299	0.0979384	0.522674	14.6283	3.95685	-2.57889	-3.44499	-3.37742	1.99922	4.06703	6.94315	-0.842716	-0.386549	-1.72128
PC5	4.55354	16.5909	1.09443	-8.5724	-1.27606	0.325013	-2.5906	-2.85362	1.50658	-3.33161	-1.3542	-2.0642	-1.08551	-1.51209	0.848537	3.33879	-1.31521	1.26551	0.985727
PC6	3.39145	0.519076	-3.46857	-1.13823	-0.125761	1.2364	-0.673437	-0.515395	-9.11779	12.0155	-3.28155	-2.31188	-2.07086	0.321659	1.74737	4.92401	-1.8313	1.39658	2.37421
PC7	3.04282	-1.44607	-1.37858	5.9755	-2.97985	3.71936	1.05789	-8.736	2.60204	-2.35881	-2.49746	-4.53628	0.675725	-4.51535	1.29518	1.44295	0.138605	6.41618	5.12497
PC8	2.48349	2.69728	-10.4894	2.83644	3.44328	-5.53358	4.35123	1.20096	1.37255	-1.56469	-0.367947	-0.653955	1.50787	0.938553	-3.88722	2.92718	0.749543	-0.324265	0.79613
PC9	2.37212	-1.5064	-0.694349	-0.354992	-0.308646	2.70805	-1.25125	10.1931	-2.68376	-5.25475	-0.379883	-3.95439	-1.25863	-4.43118	1.04763	3.17199	0.0534754	2.9692	1.93477
PC10	2.07549	1.86708	-5.21429	0.382329	-9.14012	5.53943	3.18715	1.98546	0.27952	0.49076	1.37584	1.64738	0.915577	1.67376	1.68475	-2.8082	-0.305263	-1.70184	-1.85933
PC11	1.69684	-0.71934	1.52175	0.24486	-2.36559	3.20695	-0.807663	-0.674472	0.218476	-0.190299	0.360206	3.50823	-2.1964	-0.309946	-8.58509	5.6984	1.78526	-1.80157	1.10624
PC12	1.6044	-0.90151	4.39073	-1.9591	-4.18953	-4.96486	7.75533	0.311854	-0.785531	0.36991	0.363807	-1.47079	1.56747	-1.8993	-0.127286	2.28542	-1.14799	-0.429651	0.831014
PC13	1.44216	-0.0555606	-1.38262	0.127575	1.02101	0.463398	-1.46702	-1.02097	0.379565	1.56789	3.98908	2.28955	3.96337	-7.73351	1.6826	2.39579	-1.17178	-2.27411	-2.77427
PC14	1.26539	0.294501	-0.871741	0.660704	0.0167372	-1.74392	1.38414	-0.121898	0.310779	-0.527467	-0.095103	5.1285	-7.178	-2.76649	3.41421	-0.549631	0.708252	-0.802036	2.73846
PC15	0.988383	-0.371456	0.137899	-0.0725912	0.0468126	0.105921	-0.0521555	0.879319	0.235858	-0.958658	-5.76714	4.85393	2.84732	0.0415972	0.164644	0.581995	-4.19821	1.77138	-0.246465
PC16	0.776958	-0.246033	-0.0347599	-0.0480998	0.303643	0.652425	-0.828774	0.168966	0.386011	-0.476016	-0.154437	-0.854038	1.77993	0.541465	0.621444	-0.352575	-1.90212	-5.21438	5.65735
PC17	0.607007	-0.205512	-0.213142	0.139437	0.218906	0.0104602	-0.0710181	-0.107891	0.228045	-0.12535	3.9307	0.0929777	-1.43129	1.22839	-0.964609	0.063744	-5.41788	2.04867	0.575365

## Sheet: Figure 1 Factor Loading
Factor Loading
ID	HMT DB †			m/z	MT/RT	Factor loading (Correlation coefficient)
	Compound name	PubChem CID	HMDB ID			PC1	PC2	PC3	PC4	PC5	PC6	PC7	PC8	PC9	PC10	PC11	PC12	PC13	PC14	PC15	PC16	PC17
A_0001	Glyoxylic acid	760	HMDB0000119	72.993	10.0661	-0.379078	-0.0490331	-0.476297	-0.46653	-0.437975	-0.067384	0.373472	0.196229	-0.0251288	0.0289333	0.0204936	-0.168625	0.0115819	0.0640349	-0.00796055	-0.00594931	0.019512
A_0003	Pyruvic acid	1060	HMDB0000243	87.0085	10.8896	-0.888749	0.358947	-0.184474	0.0818543	-0.0513907	0.0953363	0.0499426	-0.0484899	-0.00505481	0.0666417	0.0833299	0.0860451	-0.0647742	-0.0270918	0.0139259	-0.00405723	0.00464388
A_0004	Butyric acid Isobutyric acid	264 6590	HMDB0000039 HMDB0001873	87.0449	8.5817	-0.723779	0.00230598	-0.366813	0.0140003	-0.22715	0.0821078	0.0537429	-0.0635252	0.0699234	0.0954234	-0.422149	-0.0806783	0.15947	0.196309	0.0533848	0.0456357	-0.0922677
A_0005	Lactic acid	612	HMDB0000190,HMDB0001311	89.0242	9.32838	-0.562409	0.711199	0.378018	0.12923	0.0151801	-0.0224006	0.10162	0.0112213	0.00238339	-0.0140623	0.0078046	-0.0735069	-0.00109899	-0.0261179	0.00707006	0.0253773	0.00803251
A_0006	Isovaleric acid DL-2-Methylbutyric Acid Valeric acid	10430 8314 7991	HMDB0000718 HMDB0002176 HMDB0000892	101.061	8.14318	-0.0613343	0.118174	-0.559194	-0.133914	-0.23258	0.044254	0.295849	-0.102142	0.0459305	0.123177	-0.581692	-0.112411	0.133432	0.312915	0.0100534	0.0599233	-0.0996762
A_0007	2-Hydroxyisobutyric acid	11671	HMDB0000729	103.04	8.60256	-0.786413	-0.247594	0.200102	0.420025	-0.0550342	0.088766	0.100282	-0.0681494	0.134281	0.0573718	-0.0739557	-0.0790848	-0.144383	-0.0732407	0.000458954	-0.0848462	-0.108277
A_0008	2-Hydroxybutyric acid	440864	HMDB0000008	103.04	8.5159	-0.553963	-0.439756	0.266808	0.549645	-0.212919	0.228834	0.0853413	0.0510773	-0.112456	-0.00950501	0.0151595	0.0304353	-0.0483266	-0.0157708	-0.00766663	-0.0186612	0.044361
A_0009	3-Hydroxybutyric acid	441	HMDB0000011,HMDB0000357,HMDB0000442	103.04	8.31032	-0.525249	-0.638788	0.132773	0.52808	-0.0797361	0.0133128	0.0103292	0.0452713	0.0407764	0.0355744	-0.017583	-0.0317346	-0.0615272	0.0334023	-0.00832405	-0.0397448	0.00899554
A_0010	Glyceric acid	439194	HMDB0000139,HMDB0006372	105.019	8.97917	-0.303415	0.021666	-0.614561	-0.35115	-0.369146	0.02767	0.389814	0.25421	0.0472003	-0.0396943	0.171678	-0.100401	0.0804552	0.044951	0.0126258	-0.0196381	0.0217058
A_0011	Fumaric acid	444972	HMDB0000134	115.003	18.4196	-0.66684	0.573128	0.3755	0.223153	0.0964022	-0.0182243	0.0220155	0.124285	-0.0343854	0.0718377	-0.0158191	0.0547041	-0.014664	0.0216758	0.000220375	-0.0136782	0.00598223
A_0013	Hexanoic acid	8892	HMDB0000535	115.076	7.80041	-0.914071	0.156666	-0.0716166	-0.109245	-0.249375	0.0701843	0.067071	0.106769	-0.036032	0.00679447	-0.00354817	-0.124018	0.0627737	-0.0179912	-0.0378861	0.121486	-0.0515619
A_0014	N-Acetylglycine	10972	HMDB0000532	116.035	8.29994	-0.389585	-0.694973	0.111391	0.443926	-0.198964	0.0896164	-0.142725	0.0798228	0.237774	0.088364	-0.0674736	-0.0342649	-0.0548405	0.0531223	-0.0271989	-0.010398	-0.068191
A_0015	Succinic acid	1110	HMDB0000254	117.019	16.1897	-0.861068	0.356071	0.255401	-0.0897658	0.147306	0.0835859	-0.135139	-0.00745186	0.0878723	0.0454026	-0.00518965	-0.0205471	-0.0150949	-0.0263194	-0.00474516	-0.0096528	-0.0146754
A_0016	2-Hydroxyvaleric acid	98009	HMDB0001863	117.056	8.08491	-0.667109	0.274173	0.345813	0.496552	-0.0940281	0.110763	0.0557962	-0.0282709	0.227247	0.0888398	-0.0421568	-0.14691	-0.0602796	-0.0187077	0.0387329	-0.0111369	0.0110186
A_0017	β-Hydroxyisovaleric acid	69362	HMDB0000754	117.056	7.97914	-0.262154	-0.211615	-0.498962	-0.191855	-0.342215	0.455541	0.237579	-0.221852	-0.226836	-0.170522	-0.00744675	0.151026	0.0139391	-0.0700003	0.0189421	0.246242	-0.0307666
A_0018	Isethionic acid	7866	HMDB0003903	124.991	9.90279	0.073616	-0.77452	0.15518	0.426521	-0.0720314	-0.120487	0.266816	0.0844803	-0.119638	-0.0863337	0.0487356	0.132202	0.135643	-0.0590715	0.0722703	0.125547	0.0785654
A_0019	5-Oxoproline	7405	HMDB0000267	128.035	8.24335	-0.88736	0.0202743	-0.109938	0.145048	-0.0165809	0.0317229	-0.0484266	0.130718	-0.0350513	-0.28446	-0.0349847	-0.257236	0.0277713	-0.067951	0.0500925	-0.0220104	0.020491
A_0020	4-Methyl-2-oxovaleric acid 3-Methyl-2-oxovaleric acid 2-Oxohexanoic acid	70 47 159664	HMDB0000695 HMDB0000491 HMDB0001864	129.055	8.33294	-0.230116	-0.488573	0.118209	0.38486	-0.0227985	-0.280015	-0.0921511	0.144709	0.440822	0.0378658	0.0236087	0.014741	-0.177301	0.15459	0.0662251	0.422843	0.0533227
A_0021	Heptanoic acid	8094	HMDB0000666	129.092	7.54107	-0.373079	0.0734895	-0.149237	-0.378433	0.228597	0.0355961	-0.205887	0.36339	0.242707	-0.251259	-0.33448	-0.359836	-0.148532	0.14429	0.0172241	0.233937	0.0257071
A_0022	N-Acetylalanine	88064	HMDB0000766	130.051	7.74089	-0.75395	0.0961693	0.116492	0.186431	-0.369096	-0.102205	0.0734069	-0.0843211	0.349628	-0.124859	0.21506	0.144929	-0.0603805	0.00265747	-0.0641478	-0.0127778	0.0423185
A_0023	2-Hydroxy-4-methylvaleric acid	439960	HMDB0000624	131.071	7.71429	0.27481	0.528709	0.34341	0.197568	-0.0990657	0.146128	0.12129	0.0996966	0.62088	0.0377195	-0.14528	-0.0251268	-0.0291802	-0.0391081	-0.133897	-0.056165	-0.00699789
A_0024	6-Hydroxyhexanoic acid	14490		131.072	7.41655	-0.84613	-0.411583	-0.2541	0.0265065	-0.0745509	-0.101779	-0.10133	0.0511227	-0.0123369	-0.0952795	-0.0319415	-0.0972959	0.0270506	0.0114609	-0.000536395	0.00302669	0.00237426
A_0025	Malic acid	525	HMDB0000156,HMDB0000744	133.014	16.4514	-0.500648	0.699536	0.405538	0.255704	0.0884666	0.0310608	0.0430048	0.108317	-0.0402606	0.0548929	-0.0228669	0.0443823	-0.0242925	0.00298832	0.00322693	-0.00259284	0.0062854
A_0026	Threonic acid	5460407	HMDB0000943	135.03	8.05604	-0.769056	-0.277261	-0.415035	-0.274633	-0.115418	-0.0352229	-0.0661278	0.0698006	0.223259	0.0864329	-0.0218388	0.00463034	0.0107781	0.0115377	-0.0270933	0.0231627	0.0293562
A_0027	p-Toluic acid o-Toluic acid m-Toluic acid	7470 8373 7418		135.045	7.98989	-0.801451	0.196314	0.271755	0.073735	0.172527	0.0412588	-0.182918	0.133749	-0.145926	-0.312904	-0.110421	-0.144996	0.0614291	-0.00662552	-0.0275718	-0.00454556	0.00389342
A_0028	Ethanolamine phosphate	1015	HMDB0000224	140.012	7.0188	-0.422716	-0.815295	0.131357	-0.0993686	0.149299	0.260922	0.0840838	-0.000717339	-0.00895617	0.006469	-0.0991617	0.0567891	-0.0327464	-0.0197103	0.0312483	0.113899	-0.0586951
A_0029	N-Ethylmaleimide_+H2O	4362		142.051	7.60391	0.0896172	0.115168	0.44911	-0.0298871	-0.0226909	0.0617282	0.127675	0.229719	0.122807	-0.723706	-0.183034	-0.326822	-0.117082	0.0741438	0.00194466	-0.0392517	0.0530943
A_0030	Octanoic acid	379	HMDB0000482	143.107	7.32816	-0.877925	-0.0111248	-0.238285	-0.0908766	-0.259846	-0.0689406	0.109666	0.0824799	0.0588971	-0.0115563	0.0123005	-0.228279	-0.0530457	0.107722	0.00423728	0.00958475	0.0508924
A_0031	4-Acetamidobutanoic acid	18189	HMDB0003681	144.066	7.51569	-0.313426	-0.290702	0.115976	0.577426	0.104346	0.249808	-0.190342	0.393774	0.184162	-0.372452	0.06532	-0.0891172	-0.120947	-0.00918699	-0.00300513	-0.07801	0.0123689
A_0032	2-Oxoglutaric acid	51	HMDB0000208	145.015	16.4349	0.299515	0.217436	-0.0256785	-0.111361	0.241048	0.0388355	-0.125168	0.401771	-0.312204	0.229185	0.110213	0.269916	-0.560402	-0.109128	0.0416691	0.195652	-0.110809
A_0033	Adipic acid	196	HMDB0000448	145.051	12.4847	-0.23612	0.632184	0.422685	0.0562341	-0.0987232	0.0124031	0.198091	0.0113053	0.0455254	0.457646	0.110199	0.285574	-0.083668	0.00601611	0.00246827	-0.0345407	-0.00727845
A_0034	Citramalic acid	1081	HMDB0000426	147.03	14.1507	-0.361556	0.439363	0.26953	-0.208059	0.557369	0.0397948	0.0947977	0.0974729	-0.0242225	0.46123	0.062496	0.0819044	-0.0545433	0.00424838	-0.0267879	-0.0355424	-0.0257747
A_0035	2-Hydroxyglutaric acid	43	HMDB0000606,HMDB0000694	147.03	13.8607	-0.644318	0.463688	0.315893	0.188444	0.11589	0.182179	0.108819	0.199981	0.0971283	0.325134	-0.0216757	-0.126171	0.0195029	0.0529944	-0.0110693	0.0325554	0.0137336
A_0036	Mevalonic acid	134965	HMDB0000227	147.066	7.27059	-0.375622	0.696514	0.463685	-0.102583	0.259739	0.0191473	-0.0216275	0.241935	-0.0246371	-0.0775135	-0.0769393	-0.0918535	0.0035597	0.0132156	-0.0123694	-0.00973919	0.00318488
A_0037	3-Phenylpropionic acid	107	HMDB0000764	149.061	7.69137	-0.222552	0.201753	0.0667253	0.192964	0.70967	-0.117052	0.153915	0.158237	-0.0494234	-0.0563914	-0.00227333	-0.438625	0.214959	-0.0936118	-0.0599213	0.209339	0.0401816
A_0038	Cysteinesulfinic acid	1549098	HMDB0000996	152.001	8.30455	-0.00605448	0.176011	-0.758777	-0.113375	0.244216	0.196419	0.272734	0.153499	0.108469	0.0393781	-0.215846	0.0173607	0.302028	0.0893983	0.0889988	0.0487413	-0.120429
A_0039	Phosphoglycolic acid	529	HMDB0000816	154.975	17.0778	-0.325212	0.762863	0.485812	0.00245103	-0.126511	-0.00243771	0.0917275	0.195188	0.00810728	0.0332709	-0.026538	0.0975046	-0.032384	0.0274143	0.00170686	-0.0213176	0.00968706
A_0040	Pelargonic acid	8158	HMDB0000847	157.124	7.14455	-0.924869	-0.180786	-0.0798537	-0.0256779	0.109882	0.0478075	-0.146413	-0.0970193	-0.0422142	-0.0891753	-0.0804382	-0.161483	0.00428959	-0.10389	0.0788179	0.0194792	-0.00214604
A_0041	8-Hydroxyoctanoic acid-2 2-Hydroxyoctanoic acid-2	69820 94180	HMDB0000711	159.103	6.98565	-0.595092	-0.317971	-0.365037	0.021914	-0.390389	-0.066513	0.340356	0.172073	-0.261007	0.0492606	0.0205633	-0.163843	0.0816518	0.0497008	-0.0331459	-0.00252643	0.0262109
A_0042	8-Hydroxyoctanoic acid-1 2-Hydroxyoctanoic acid-1	69820 94180	HMDB0000711	159.104	7.13218	-0.900874	-0.234695	-0.0439372	-0.0195251	-0.172469	0.0143685	-0.00948273	0.160141	-0.0841872	-0.0713193	-0.0755234	0.210066	-0.0575499	0.0808783	-0.00409428	-0.0502256	0.030779
A_0043	3-Hydroxy-3-methylglutaric acid	1662		161.044	12.8637	0.198173	0.216929	-0.483781	0.313803	0.170583	0.291506	0.0901849	0.202507	0.224535	-0.212515	0.476929	0.196713	0.217502	-0.0532698	0.0638231	-0.0436088	0.00891999
A_0044	XA0012			166.017	8.1678	-0.887168	-0.291613	-0.000509481	0.142039	0.215633	0.0211778	-0.182365	-0.148153	-0.0201963	0.0406775	0.0228904	0.0339503	-0.00514249	-0.0390714	-0.0092025	-0.00708617	-0.0118332
A_0045	Phosphoenolpyruvic acid	1005	HMDB0000263	166.974	16.3212	0.575229	0.283794	-0.594379	0.276014	0.177752	0.228514	0.0378977	-0.030839	0.0673292	-0.0785023	-0.201784	0.126778	0.0343326	0.0371408	0.0345165	0.0397873	0.00909294
A_0046	Uric acid	1175	HMDB0000289	167.021	7.7552	-0.879698	-0.281958	-0.270151	-0.0666121	0.147688	0.0531374	0.0388244	-0.0344771	0.189881	0.0200796	-0.00785626	-0.00864353	-0.0471525	-0.0403014	0.0116491	0.0351572	-0.00822086
A_0047	Glyceraldehyde 3-phosphate	729	HMDB0001112	168.99	10.0248	-0.179917	0.632235	0.346401	0.0519772	-0.140328	-0.0156822	-0.0246471	0.329684	-0.072201	-0.133718	-0.324316	0.383572	-0.0320081	0.190722	0.00179312	-0.0518038	-0.0221071
A_0048	Dihydroxyacetone phosphate	668	HMDB0001473	168.991	10.8229	-0.336473	0.77718	0.473912	0.0731361	-0.1165	0.0316353	0.120155	0.0485353	0.0733591	0.0909966	0.0412026	-0.0711499	0.00395136	-0.0262602	0.00983214	0.0127261	0.00915921
A_0049	Glycerol 3-phosphate	439162	HMDB0000126	171.006	10.3783	-0.749885	0.486951	0.353779	0.0617926	-0.0215748	0.0596555	0.0816462	0.0185927	0.090234	0.215628	0.00577648	-0.0627539	-0.025207	-0.013368	-0.022215	-0.0246134	0.00381006
A_0050	Glycerol 2-phosphate	2526		171.006	10.803	-0.280318	0.279928	0.1795	-0.221156	0.511012	0.0142522	-0.205571	0.316451	-0.0895533	-0.446463	-0.199838	-0.324223	0.0678885	0.0237919	-0.0231239	0.00779496	0.00435354
A_0051	Decanoic acid	2969	HMDB0000511	171.139	6.98874	-0.875953	-0.241526	-0.20211	-0.111836	-0.230967	0.0121802	-0.101143	0.0134213	0.184243	-0.0436722	-0.0815215	-0.109324	-0.00934541	-0.00318787	0.0339603	0.0345961	-0.0146222
A_0052	Isovalerylalanine N-Acetylleucine	129285 70912	HMDB0000747 HMDB0011756	172.097	7.10101	-0.522508	-0.504517	0.211018	0.349922	-0.111238	0.305389	-0.199783	0.115159	-0.0370526	-0.340226	-0.0564156	-0.144198	0.0282206	-0.00391515	-0.052507	0.0446237	0.00104098
A_0053	XA0013			172.992	9.32345	-0.110931	0.433767	-0.514191	-0.00499647	0.428862	0.192556	0.170865	0.442367	-0.133747	0.126905	0.0607242	0.0331167	0.161607	-0.0803294	-0.101661	-0.0180604	0.0850373
A_0054	cis-Aconitic acid	643757	HMDB0000072	173.009	19.4382	-0.916327	0.107444	-0.070748	-0.0641439	0.274314	-0.0800041	-0.0720103	-0.184804	0.0391838	-0.106274	0.0453934	0.0444212	-0.00433449	-0.0402373	-0.00650908	0.010011	-0.00710051
A_0055	N-Acetylasparagine	99715	HMDB0006028	173.056	7.43602	-0.379078	-0.0490331	-0.476297	-0.46653	-0.437975	-0.067384	0.373472	0.196229	-0.0251288	0.0289333	0.0204936	-0.168625	0.0115819	0.0640349	-0.00796055	-0.00594931	0.019512
A_0056	N-Acetylaspartic acid	65065	HMDB0000812	174.041	12.224	-0.943166	0.104746	0.0619324	0.0396541	0.14123	-0.106269	0.0451794	-0.108482	-0.0710442	0.0758016	0.0575961	0.178129	-0.0454903	0.000670657	-0.00479175	-0.024631	-0.0216632
A_0057	Ascorbic acid	54670067	HMDB0000044	175.024	7.41409	-0.0490793	0.594875	0.456507	0.0631978	-0.0625363	0.131086	0.315211	-0.394288	0.0936836	0.242623	0.186128	0.133345	-0.147336	-0.00519224	0.0788356	-0.0712666	-0.0480706
A_0058	N-Carbamoylaspartic acid	93072	HMDB0000828	175.036	12.8197	0.150629	0.237897	-0.603119	0.0905332	0.656574	0.264846	-0.0782959	0.179887	-0.0132692	0.0487007	-0.00739866	0.0131724	-0.0744433	0.00559789	0.0252754	0.00703422	0.00257369
A_0059	Hippuric acid	464	HMDB0000714	178.05	7.37704	-0.00464851	0.460973	-0.58565	0.20028	0.21689	-0.0153269	0.09744	0.408069	-0.0922018	-0.149887	0.16536	0.321591	0.114073	0.0694887	0.0318937	-0.0116006	0.0191965
A_0060	Homovanillic acid Hydroxyphenyllactic acid	1738 9378	HMDB0000118 HMDB0000755	181.051	7.23603	-0.677557	-0.082296	-0.396922	-0.179944	-0.0207691	-0.0374654	0.186501	-0.0931766	-0.402331	0.0570791	-0.160019	0.232167	-0.131401	0.108109	-0.102202	-0.0598574	-0.106299
A_0061	Homocysteic acid	177491	HMDB0002205	182.012	8.24337	-0.49612	0.696795	0.225192	-0.262566	0.0321872	0.00428077	0.192866	0.213009	-0.0301053	0.168758	0.01974	-0.162211	-0.0881389	-0.0187909	-0.0123385	0.000875047	0.0265269
A_0062	O-Phosphoserine	68841	HMDB0000272	184.002	10.5265	0.379012	0.316425	-0.629862	0.350537	0.0914932	0.243284	-0.00419083	-0.0898897	0.0464017	0.0479918	-0.356113	0.0244473	-0.053974	0.133366	0.0496492	0.0685931	-0.0350244
A_0063	3-Phosphoglyceric acid	439183	HMDB0000807	184.985	15.5016	0.467669	0.342223	-0.61382	0.382096	0.0692055	0.20521	0.106697	-0.0202913	0.159171	-0.0371772	-0.165442	0.12267	0.0603125	0.0656667	0.038798	0.0563548	0.0305466
A_0064	2-Phosphoglyceric acid	439278	HMDB0003391	184.986	15.1983	0.517715	0.213943	-0.560415	0.339187	0.135417	0.293756	0.138836	-0.0396496	0.163939	-0.0476995	-0.182626	0.0794412	0.0470833	0.206313	0.07568	-0.00746071	0.110591
A_0065	Undecanoic acid	8180	HMDB0000947	185.154	6.86247	0.367099	-0.197662	0.244258	0.381449	-0.0490866	-0.41154	0.363743	0.16162	-0.16434	0.188863	-0.348647	0.272226	-0.0883131	0.137348	0.0556278	-0.0378409	0.0356427
A_0066	XA0017			186.113	6.88514	-0.911204	-0.195623	-0.137978	-0.0945539	-0.165712	-0.0392392	-0.135412	0.0497495	-0.0222862	-0.124337	-0.0545181	0.17455	-0.0322679	0.0398232	-0.00537499	-0.0391527	-0.00795388
A_0067	N-Acetylglutamine	25561	HMDB0006029	187.071	7.07762	-0.379078	-0.0490331	-0.476297	-0.46653	-0.437975	-0.067384	0.373472	0.196229	-0.0251288	0.0289333	0.0204936	-0.168625	0.0115819	0.0640349	-0.00796055	-0.00594931	0.019512
A_0068	Azelaic acid	2266	HMDB0000784	187.098	10.4301	-0.359	-0.37594	-0.102139	0.305724	0.332279	-0.403351	-0.301819	0.166326	0.314053	0.236863	-0.237918	-0.0371601	0.103743	-0.0317749	0.0431691	0.087441	0.00513787
A_0069	10-Hydroxydecanoic acid	74300		187.133	6.71412	-0.604286	-0.413166	-0.1914	-0.205186	-0.233958	0.42358	-0.258259	0.132192	0.164166	0.168716	-0.0494294	-0.0725681	0.0415526	0.000439345	-0.0237839	-0.0366641	-0.0175144
A_0070	N-Acetylglutamic acid	70914	HMDB0001138	188.056	11.2247	-0.825571	0.174597	-0.155397	-0.463934	0.144979	-0.021002	0.017943	-0.120882	0.0614031	-0.0129718	0.0431817	-0.034163	-0.0666064	-0.0184233	0.00690039	-0.00260015	-0.0192507
A_0071	Indole-3-propionic acid	3744	HMDB0002302	188.072	7.25189	-0.16583	0.883858	0.0467348	0.090245	0.268299	0.0980548	0.067936	-0.253773	0.0685079	0.115142	-0.0583905	0.0728939	-0.0284681	0.0071002	-0.0334384	0.0354743	0.0210085
A_0072	N-Acetylmethionine	448580	HMDB0011745	190.054	7.10888	-0.419951	0.478728	0.0077299	-0.400919	0.00191649	-0.0742874	0.00866067	0.531681	-0.204714	-0.137483	-0.177297	0.0383146	-0.131521	0.0705052	-0.109447	-0.0458947	0.123763
A_0073	XA0019			191.02	7.2814	-0.794537	0.111263	-0.0131007	-0.0518237	0.447432	0.00129027	-0.27423	0.0243603	0.01461	-0.208392	-0.124096	0.109302	-0.0351049	-0.0336679	0.0157378	0.0616396	-0.0090067
A_0074	Isocitric acid	1198	HMDB0000193	191.02	19.7349	-0.20939	0.184749	-0.325326	0.126642	0.70338	-0.150723	-0.0808339	-0.0557969	-0.0440253	-0.450894	-0.00471546	0.0419808	0.208815	0.0678837	-0.13168	-0.0144312	-0.0158597
A_0075	Citric acid	311	HMDB0000094	191.02	18.8131	-0.868456	-0.1696	-0.274234	0.00408103	0.295697	-0.108994	-0.0516119	-0.152348	0.016481	-0.102677	0.04802	0.0266081	-0.0314302	-0.0339465	0.00781146	0.0162105	-0.0178186
A_0076	Quinic acid	6508	HMDB0003072	191.056	7.09156	-0.590511	-0.212548	-0.273558	-0.444346	0.249979	0.028823	0.180588	-0.295133	-0.154746	0.246273	0.0285927	-0.237087	0.0127294	-0.0189819	-0.0766045	0.0514564	0.0119769
A_0077	Phenaceturic acid	68144	HMDB0000821	192.067	7.18813	-0.618781	0.205573	-0.650377	0.0146892	0.26332	0.00614852	0.0668725	0.200632	0.0034263	-0.126004	0.136448	0.0200809	-0.037639	-0.0257734	-0.0123503	0.0138725	0.0144159
A_0078	Galacturonic acid Glucuronic acid	439215 94715	HMDB0002545 HMDB0000127	193.036	7.09372	0.467742	0.0764691	-0.361673	0.242554	0.093004	0.249913	0.0800701	0.235126	0.0980765	-0.180601	0.472308	0.0705936	-0.28213	-0.0239935	-0.159959	0.171297	-0.21802
A_0079	Gluconic acid	10690	HMDB0000625	195.051	7.14517	-0.792586	0.545396	0.110546	-0.177726	0.0151538	0.0349192	0.137518	0.0296769	0.0495132	-0.00849707	0.0251529	-0.0728975	-0.0243415	-0.0112692	0.00327952	0.009796	-0.00235625
A_0081	Lauric acid	3893	HMDB0000638	199.171	6.73907	-0.797325	-0.553551	-0.013654	-0.1063	0.146029	0.0684529	0.0334026	-0.000276079	0.103221	-0.014777	-0.0639871	-0.0385591	0.00344644	-0.0140195	0.0486095	0.00728058	-0.0127687
A_0082	N2-Acetylaminoadipic acid	443992		202.071	10.4808	-0.883301	-0.309929	0.158973	-0.0882023	0.0089965	0.0638384	-0.195714	-0.0430835	0.197746	-0.0162005	-0.006038	-0.00405679	-0.0122402	-0.0647139	0.0472418	0.016716	-0.00929899
A_0083	Indole-3-lactic acid 5-Methoxyindoleacetic acid	676157 18986	HMDB0000671 HMDB0004096	204.066	7.04006	0.286485	0.258173	-0.563837	0.331578	0.131489	0.28298	-0.0236075	0.216532	0.0912907	-0.152074	0.440952	0.122929	-0.0652175	-0.153817	0.0621079	-0.0153954	0.0747538
A_0084	Mucic acid	3037582	HMDB0000639	209.03	11.8598	-0.726201	-0.325086	-0.439968	-0.237872	-0.199996	-0.134148	-0.0245209	0.0818098	0.202602	0.0664551	-0.00523126	-0.0633861	-0.0230373	0.0194742	0.0233924	0.0221535	0.0071449
A_0085	Phosphocreatine	9548602	HMDB0001511	210.028	10.4765	0.508047	-0.0424135	0.374977	0.0400731	-0.0443257	-0.293163	-0.182632	0.186557	0.243055	0.152977	0.12417	0.0406634	-0.487087	-0.252704	-0.00184259	-0.19672	-0.0494382
A_0086	3-Indoxylsulfuric acid	10258	HMDB0000682	212.002	8.29927	-0.213141	0.513332	-0.517117	0.373978	0.312379	0.0762571	0.214578	0.228842	0.107366	-0.0309416	0.131486	0.0395322	-0.0165339	-0.0860996	0.109017	-0.0947438	0.148659
A_0087	Tridecanoic acid	12530	HMDB0000910	213.185	6.63164	-0.310919	-0.902509	0.110718	-0.130115	0.102659	0.12541	-0.100881	0.000651066	0.0146056	0.0467642	-0.0107012	0.0365392	-0.0467413	-0.129483	0.0155573	0.00116906	0.0114762
A_0088	Pantothenic acid	6613	HMDB0000210	218.103	6.73234	-0.827888	0.379883	-0.0551542	-0.0550413	-0.22727	-0.0793342	0.214248	0.0749422	0.137807	-0.00766251	-0.00766424	-0.0301661	0.00171781	-0.0215328	0.146869	0.112642	-0.00320093
A_0089	Myristoleic acid	5281119	HMDB0002000	225.186	6.57903	-0.547498	-0.770325	0.177671	-0.0473029	0.11316	0.107163	-0.0762469	-0.0104387	0.164565	-0.0175272	-0.00196723	0.0784123	-0.0543589	-0.016791	-0.0382513	-0.0302535	-0.0606019
A_0090	Ribulose 5-phosphate	439184	HMDB0000618	229.011	9.47356	-0.757836	0.5721	0.128045	0.158278	-0.0080649	0.0680544	0.112086	0.0356724	0.153359	0.0599921	-0.0427124	0.0553043	0.0183996	0.026798	0.0382872	-0.0588531	0.0204675
A_0091	Ribose 5-phosphate	439167	HMDB0001548	229.011	9.12931	-0.349265	0.836674	0.270813	0.035722	-0.093804	0.211136	0.0575711	0.0197345	0.138484	0.153006	-0.0040694	0.0530874	0.0161285	0.00150263	0.0211752	0.0125633	0.000885533
A_0092	Nalidixic acid	4421		231.079	6.91936	0.311589	0.263834	-0.571765	0.323275	0.107781	0.265411	-0.0728018	0.212179	0.027888	-0.117919	0.403535	0.0842913	-0.187122	-0.190802	0.0583209	-0.00216232	0.100236
A_0093	XA0033			242.08	6.68697	-0.590193	-0.225924	-0.33203	-0.196467	0.544612	0.215382	0.0141949	0.112841	-0.143226	0.177957	-0.155718	-0.0817393	0.042545	0.0657333	-0.0550135	-0.0298698	-0.0519636
A_0094	2-Deoxyglucose 6-phosphate	440992		243.028	8.82137	-0.874323	-0.351426	-0.235681	-0.0135453	0.16278	-0.133307	-0.0577719	0.0150045	0.0268971	0.0380596	-0.02604	0.00845263	-0.057362	0.0318061	-0.0246134	-0.0253356	0.00535379
A_0095	γ-Glu-Taurine	68759	HMDB0004195	253.051	7.11286	-0.594985	0.653457	0.327601	0.00510121	-0.0135993	0.0499287	0.232006	0.0781197	-0.103607	0.0700885	-0.0529899	0.112058	-0.00724221	0.0584445	-0.0344651	-0.10638	-0.0452324
A_0096	Ascorbate 2-sulfate	54676864		254.982	12.0429	0.307042	-0.482954	0.20618	0.105381	-0.116913	0.59161	0.203861	-0.0697648	-0.199642	-0.0182995	-0.257717	-0.0074442	-0.249171	-0.0904015	-0.067029	0.0729445	-0.148421
A_0097	XA0035			254.982	11.5363	-0.104384	-0.140882	-0.402418	0.656923	-0.102986	0.25125	-0.0174223	0.141239	0.347719	-0.242755	0.25771	0.0092307	-0.0900981	-0.00847938	-0.019531	0.124405	-0.106762
A_0098	Glucose 1-phosphate	65533	HMDB0001586	259.022	8.79668	-0.298484	0.818277	0.433606	0.141775	-0.0761056	0.0320149	0.125674	0.0476565	0.0586798	0.0255361	0.0199985	-0.0563624	0.0178897	-0.00627292	0.0102681	0.0118673	0.00744511
A_0099	myo-Inositol 2-phosphate	160886		259.022	9.10885	-0.636007	0.336358	0.125069	-0.336663	0.264761	0.36314	0.0731254	-0.207229	-0.27754	0.000281842	0.0336955	0.106611	0.011669	-0.03934	-0.0703342	-0.0831665	0.00615918
A_0100	Fructose 6-phosphate	603	HMDB0000124	259.022	8.64506	-0.351658	0.775332	0.467364	0.163448	-0.0880512	-0.0257583	0.11903	0.0605089	0.0304994	0.022524	0.01189	-0.0402758	0.00859363	-0.0102958	0.0124095	0.0134891	0.00949953
A_0101	myo-Inositol 1-phosphate myo-Inositol 3-phosphate	107737 440194	HMDB0000213 HMDB0006814	259.022	8.91973	-0.551396	-0.573093	-0.113045	0.186541	0.12482	0.0464238	-0.132758	-0.247585	-0.317528	0.0470292	-0.00222895	-0.0287379	-0.172843	-0.12118	0.212534	-0.139641	-0.100972
A_0102	Glucose 6-phosphate	5958	HMDB0001401	259.022	8.55596	-0.324442	0.792397	0.460851	0.151544	-0.090447	0.000418237	0.0951834	0.0858841	0.0374054	-0.0390657	-0.00375911	-0.0546452	0.0205653	-0.00692129	0.0133389	0.0145115	0.00962857
A_0103	2,3-Diphosphoglyceric acid	186004	HMDB0001294	264.95	14.8143	-0.350955	-0.441012	-0.112501	-0.16259	-0.0964317	-0.0483563	0.432892	0.138483	-0.206827	-0.0689891	-0.142883	0.0644112	-0.0297702	-0.442837	0.37799	0.0657636	-0.093503
A_0104	6-Phosphogluconic acid	91493	HMDB0001316	275.016	12.2981	-0.202014	0.889428	0.226559	0.22114	-0.0299384	0.148015	0.125924	0.0642707	0.136066	0.0025675	0.0234873	-0.0199393	0.06628	0.00209925	0.0320432	0.0126144	-0.00558391
A_0105	Xanthosine	64959	HMDB0000299	283.066	6.68105	-0.134484	0.0690972	-0.643457	-0.263877	0.226815	0.147119	0.264187	0.381175	0.0715674	-0.0504234	0.274943	0.0415063	0.264704	-0.186253	0.112222	0.0144314	-0.0524585
A_0106	Orotidine	92751	HMDB0000788	287.05	6.93539	0.138468	0.533793	-0.505581	0.386534	0.0800238	0.399707	0.129795	0.0507142	0.0958214	-0.00904746	-0.259304	0.0615358	-0.0143376	0.111761	0.0620264	0.091538	-0.00846867
A_0107	Sedoheptulose 7-phosphate	165007	HMDB0001068	289.032	8.36311	-0.281752	0.819078	0.438785	0.101765	-0.0778237	0.056447	0.090846	0.0520781	0.086196	-0.014344	0.0206193	-0.126868	0.0122222	-0.0381684	0.0171429	0.0186875	0.0150149
A_0108	Retinoic acid	444795	HMDB0001852	299.201	6.34514	-0.320591	-0.291084	0.0908043	0.25356	0.0234959	0.173484	0.076003	-0.47294	-0.19187	-0.589115	0.13937	0.246133	-0.0630077	-0.0238869	0.0107435	0.0682781	0.0816222
A_0109	N-Acetylglucosamine 6-phosphate	440996	HMDB0001062	300.048	7.99096	-0.873044	0.00445123	-0.0893842	0.134633	0.296966	0.268741	0.0153678	-0.0105029	0.078436	-0.045242	-0.0562909	0.156192	-0.0250096	0.0123435	-0.0351739	-0.112515	-0.0215318
A_0110	N-Acetylglucosamine 1-phosphate	440272	HMDB0001367	300.048	8.31894	-0.47889	0.582808	0.42653	0.186763	0.116958	0.085238	0.293093	0.152742	0.190436	-0.0736912	-0.0406687	-0.109996	-0.0813302	-0.117545	0.0165967	0.0148938	-0.0873738
A_0111	N-Acetylneuraminic acid	439197	HMDB0000230	308.099	6.33927	-0.967936	0.151891	0.089579	-0.0400371	-0.0599081	-0.00131677	0.112284	0.0104632	0.00649386	-0.043052	0.0188624	-0.0400416	-0.0318591	-0.0186753	-0.0278775	-0.0822606	-0.0364829
A_0112	Ribulose 1,5-diphosphate	123658		308.979	12.9801	-0.477419	0.739289	0.12189	0.0744855	0.19246	-0.0774367	0.253902	-0.161628	0.0534038	0.124806	0.102066	-0.194285	0.0154083	-0.0364275	0.00416624	0.0427855	-0.0385351
A_0113	dTMP	9700	HMDB0001227	321.049	8.30166	-0.468456	-0.0707414	-0.440907	-0.598998	0.121394	-0.0392978	0.264296	0.275009	-0.083336	0.106722	-0.0176273	-0.188193	0.00689274	0.0709283	-0.0304446	-0.0227456	-0.000170951
A_0114	CMP	6131	HMDB0000095	322.044	8.32751	-0.567626	0.774727	0.104289	0.0246053	0.0711313	0.189085	0.0557146	0.0359497	0.0738165	0.0243727	-0.0920241	-0.0403597	0.013768	0.0588343	0.0332873	0.00167702	0.00242254
A_0115	UMP	6030	HMDB0000288	323.026	8.49394	-0.858603	0.437364	0.0507468	-0.0243831	-0.0134679	0.155523	-0.0467961	-0.10028	0.166921	-0.00642451	-0.0237194	-0.0246918	-0.0280106	0.00518979	0.0364047	0.0227232	-0.000138083
A_0116	N-Glycolylneuraminic acid	440001	HMDB0000833	324.093	6.31474	-0.904783	-0.269814	-0.173027	-0.0821963	-0.22769	0.0469343	0.0856012	0.0372175	0.052817	0.041122	0.0134071	-0.0607424	-0.00110383	-0.00835623	0.0260917	0.000234829	-0.00376277
A_0117	cAMP	6076	HMDB0000058	328.044	6.59298	-0.878487	-0.0856529	0.0435101	-0.267871	0.230601	-0.0796758	-0.220978	-0.0588112	0.139066	-0.0147247	0.0105531	-0.0561526	-0.0436	-0.048659	0.0592214	0.0185159	0.0672487
A_0118	Fructose 1,6-diphosphate	172313	HMDB0001058	338.989	12.2246	-0.25117	0.83345	0.415427	0.125147	-0.108451	0.0366506	0.110061	0.0975764	0.0338731	0.106039	-0.00778499	0.0579199	-0.0553716	-0.00291863	0.0150766	0.000249602	0.0135772
A_0120	AMP	6083	HMDB0000045	346.054	8.06956	-0.837281	0.336763	0.139815	-0.285692	-0.0164899	0.276421	-0.00985345	0.00178798	0.050971	0.00605358	-0.000699657	-0.0688772	-0.00694427	-0.00124231	-0.00741595	0.00983101	-0.00462764
A_0121	IMP	8582	HMDB0000175	347.038	8.29006	-0.697944	-0.474859	-0.232064	0.23686	-0.103893	-0.338633	-0.0911194	-0.123717	0.140679	-0.0230907	0.0192311	0.0505396	-0.0538787	0.0101093	0.0445062	0.00749811	0.00791175
A_0122	GMP	6804	HMDB0001397	362.049	7.96334	-0.958929	0.0644362	0.0870471	0.0376804	0.0210644	0.121495	-0.152747	-0.0333271	0.152038	-0.00538889	-0.0287765	-0.0536139	0.000231572	0.0116827	0.0205039	0.0156187	-0.00333843
A_0123	XMP	73323	HMDB0001554	363.034	10.763	-0.433673	-0.0360702	-0.477754	-0.507551	-0.360985	-0.165096	0.288115	-0.197036	-0.0475233	-0.176327	0.0834507	0.0435181	-0.0539735	0.0137002	0.00066223	-0.00749403	0.00208454
A_0124	XA0055			368.999	12.0234	-0.290802	0.7875	0.4968	0.087883	-0.112858	0.0118723	0.0924054	0.116713	0.0398927	0.0481536	-0.000602527	0.0288737	-0.028064	-0.0037965	0.00915628	-0.00114596	0.00860416
A_0125	NADPH_divalent	5884	HMDB0000221	371.539	9.67919	-0.494998	0.641634	0.390771	0.196439	0.0593169	0.172168	0.0073474	-0.182817	0.0109895	0.249439	0.0332311	0.0272362	-0.10952	-0.0805915	0.0272432	0.0354612	-0.0260698
A_0126	CoA_divalent	87642	HMDB0001423	382.548	9.16139	-0.885542	-0.0463662	0.121343	0.194443	0.247588	0.00454949	0.0233576	-0.123449	-0.270832	0.0711509	0.0496279	0.0103669	0.0300708	-0.0248949	-0.0372256	-0.00652414	-0.00963544
A_0127	PRPP	7339	HMDB0000280	388.945	13.6903	-0.351804	0.718044	0.307315	0.378389	-0.0224544	-0.210246	0.114455	-0.17218	-0.0246896	-0.0590548	0.129937	-0.0569867	-0.00438506	-0.00967105	0.0952304	0.0416502	0.0207016
A_0128	FAD_divalent	643975	HMDB0001248	391.57	6.89366	-0.94069	-0.160052	-0.151979	-0.201387	0.0454274	-0.016644	-0.123267	-0.0409312	0.0722244	-0.00843848	0.00208864	-0.0074398	-0.0259083	-0.00463394	-0.00446134	-0.0148604	-0.018433
A_0130	CDP	6132	HMDB0001546	402.012	9.81314	-0.627815	0.279261	0.185864	0.126654	-0.21858	-0.158569	0.115864	0.105069	-0.334705	0.28303	-0.0340906	0.111515	-0.381743	-0.144216	0.0260832	-0.0833788	-0.000483539
A_0131	UDP	6031	HMDB0000295	402.995	9.95691	-0.781225	0.241219	0.24601	-0.0520041	-0.284537	-0.00480616	0.00410496	0.0821721	-0.149583	0.184655	0.00465427	0.264909	-0.178082	-0.114991	0.0537798	-0.0369817	-0.0682291
A_0132	Acetyl CoA_divalent	444493	HMDB0001206	403.554	8.87012	-0.818919	0.309603	-0.013894	-0.260762	-0.276085	-0.0199654	0.231397	0.0734835	-0.0338042	-0.0276564	0.0342386	-0.161763	0.00933809	0.0133613	-0.009653	-0.00785566	0.00972541
A_0133	Propionyl CoA_divalent	92753	HMDB0001275	410.564	8.77142	-0.613414	-0.0566606	0.166905	0.229323	-0.336936	0.343904	0.000669527	0.22957	-0.41885	-0.198296	-0.116542	0.00125211	0.130132	0.0379471	-0.0782793	-0.0500126	0.0149986
A_0134	Isobutyryl CoA_divalent	3036931	HMDB0001243	417.569	8.66199	-0.883351	0.0441188	-0.137753	-0.156192	-0.293054	0.00772956	0.200302	0.115647	-0.0750929	0.0358977	0.00457139	-0.158961	0.0384768	0.0221756	-0.0175517	-0.0153438	0.0143376
A_0135	Thiamine diphosphate	1132	HMDB0001372	423.031	6.95123	-0.933478	-0.258685	-0.143007	-0.0854331	-0.0792715	0.016267	-0.126393	-0.0287436	0.0930197	0.0252195	0.00523398	-0.0189097	-0.0223735	-0.00948933	0.0100521	0.00280866	-0.0151158
A_0137	ADP	6022	HMDB0001341	426.022	9.35605	-0.946572	-0.163392	0.0130766	0.105825	-0.0463877	0.0629345	0.0192594	-0.0552282	-0.221909	0.0458989	0.0311928	0.0330429	0.0184933	-0.0336348	-0.025877	-0.0170497	-0.0234935
A_0138	3',5'-ADP	159296	HMDB0000061	426.022	11.2742	0.0852804	-0.207045	-0.787391	0.327995	0.197905	0.237151	0.0867269	-0.0207532	0.103119	-0.143336	0.137199	0.185083	0.106021	0.0814709	0.11968	0.0489249	0.00903478
A_0139	GDP	8977	HMDB0001201	442.017	9.15692	-0.852954	0.173826	0.268315	-0.255172	-0.201349	0.115801	0.0601016	0.0686831	0.0644536	0.0437934	0.0190826	-0.0836222	-0.143935	-0.0744258	0.0447122	-0.00301315	-0.0342592
A_0140	XA0065			445.053	6.11798	-0.978371	0.0974589	0.10113	-0.0846762	-0.0153271	0.0667853	-0.00521615	0.00516822	0.0704733	0.0454552	-0.00740803	0.00688468	-0.0268874	-0.00986446	0.0296385	0.0444139	-0.0184389
A_0141	Octanoyl CoA_divalent	445344	HMDB0001070	445.601	8.34964	-0.674257	-0.00532092	-0.355553	-0.306089	-0.324996	-0.304596	0.222375	0.238866	0.026641	-0.0893941	-0.0312952	-0.0189289	-0.0401918	0.0885468	0.0203266	-0.00791258	0.0190184
A_0142	FMN	643976	HMDB0001520	455.099	7.30269	-0.60777	-0.100114	-0.264604	-0.52294	0.206337	-0.122852	-0.213176	0.0646435	0.324363	0.101558	-0.0287516	0.175221	-0.132679	0.0431558	0.0338162	-0.0346812	-0.0308726
A_0143	Adenylosuccinic acid	447145	HMDB0000536	462.067	11.5942	-0.769554	0.376716	0.215548	0.146568	0.422022	0.0662694	0.0350592	0.0167048	-0.0870994	0.00758376	-0.0248209	-0.0625232	0.0163801	0.0323967	-0.00444659	-0.000502968	-0.020486
A_0146	CTP	6176	HMDB0000082	481.979	10.4929	-0.426475	-0.231596	-0.0123812	0.586138	-0.0958199	-0.435692	0.157294	0.11032	-0.379179	0.0804606	0.019324	0.147988	-0.0985965	0.00766481	0.0331574	-0.0365524	0.0104586
A_0147	UTP	6133	HMDB0000285	482.961	10.654	-0.514723	-0.234656	0.0407975	0.560251	-0.0459985	-0.45391	0.116772	0.113508	-0.312003	0.0916164	-0.00187992	0.0538646	-0.04422	-0.115041	0.0454021	0.0334447	-0.0525885
A_0148	CDP-choline	13804	HMDB0001413	487.101	5.9819	-0.959413	-0.137187	0.0606888	-0.131924	-0.00606759	0.124025	-0.0915574	-0.0860286	-0.0217302	-0.0598441	0.00454067	0.0381832	-0.00283839	-0.0323751	-0.00794693	0.0242522	-0.0343205
A_0150	ATP	5957	HMDB0000538	505.988	10.0326	-0.480914	-0.324049	-0.0340781	0.603768	0.0288952	-0.447678	0.152312	0.0686259	-0.251758	0.0205562	0.0197639	-0.0364642	0.041669	-0.000106933	0.0165052	0.0357887	0.00659062
A_0151	GTP	6830	HMDB0001273	521.988	9.8031	-0.662138	-0.262962	0.131043	0.408895	-0.0731661	-0.42343	0.140956	0.0774041	-0.212261	0.0898293	0.0261695	0.0419233	-0.0471641	-0.148358	0.0730036	0.01516	-0.110413
A_0152	ADP-ribose	445794	HMDB0001178	558.064	7.41394	-0.873106	0.393921	0.0254269	-0.172573	-0.0122241	0.17036	0.00327083	0.0251883	0.098889	0.0489537	-0.021122	-0.0881815	0.0358456	0.0189181	0.00540016	0.00633303	-0.01256
A_0153	UDP-glucuronic acid	17473	HMDB0000935	579.024	9.49567	-0.690882	0.606371	-0.00384294	-0.312255	-0.0221447	-0.0767585	0.172967	-0.0729858	0.0926125	0.0113597	0.0140828	-0.0299794	-0.0696062	0.00819124	0.0281539	0.0151107	-0.0107733
A_0154	GDP-fucose ADP-glucose	10918995 16500	HMDB0001095 HMDB0006557	588.077	7.26359	-0.940573	-0.134844	0.125507	0.170745	-0.0380161	0.0114139	-0.131503	0.118038	0.0596093	0.0743556	-0.0495852	0.0812689	-0.0101631	0.00635756	0.0240816	0.0206769	-0.0116684
A_0155	NAD+	5893	HMDB0000902	662.099	5.78213	-0.941614	-0.183283	-0.163989	-0.195062	-0.0470923	-0.0376986	-0.0759238	-0.0312672	0.0426902	-0.0243562	0.00566755	0.00971883	-0.0382701	-0.00956224	0.00301191	-0.0103432	-0.0152588
A_0156	NADP+	5886	HMDB0000217	742.064	8.13772	-0.882546	-0.23905	-0.253225	-0.253994	-0.0757998	-0.0577437	-0.0816548	-0.0088646	0.127532	-0.0186825	0.00286328	-0.00358002	-0.0475826	0.00460608	0.0182435	-0.00657734	-0.0144719
C_0001	Trimethylamine	1146	HMDB0000906	60.0811	4.8161	-0.488712	0.325262	-0.192655	-0.401144	-0.458689	-0.0530417	0.403333	0.206364	0.00632301	0.088242	0.0414669	-0.162881	0.00241153	0.0474448	-0.00427582	-0.00359735	0.0222424
C_0002	Urea	1176	HMDB0000294	61.0398	17.0426	-0.981579	-0.0247141	0.0544548	0.163565	0.0286212	0.0357057	-0.00689176	-0.00660526	-0.0149211	-0.010514	0.0246005	0.049828	-0.00756994	-0.0221907	0.00172246	0.00147176	-0.00355856
C_0003	Ethanolamine	700	HMDB0000149	62.0607	5.18948	-0.839116	-0.459622	-0.250893	-0.0411922	0.066661	-0.0544168	-0.0619565	-0.0286099	0.0590753	0.00564858	-0.0102276	0.0180705	-0.049011	0.00636884	-0.00879732	-0.0378676	0.00438838
C_0004	XC0001			72.081	5.20649	-0.411861	0.670904	-0.253397	0.103019	0.453569	-0.090561	0.0442407	0.0268552	0.0496432	-0.173637	0.193539	-0.0950724	-0.0195887	-0.0606304	0.015678	0.0321323	0.0662011
C_0005	Aminoacetone	215	HMDB0002134	74.0611	5.24608	-0.228961	0.605926	0.428176	0.012998	-0.145602	-0.0352875	-0.0810653	0.394363	-0.0821262	-0.304364	-0.190123	0.249742	-0.0352466	0.102268	-0.000703262	-0.050877	0.0140397
C_0006	Gly	750	HMDB0000123	76.0398	6.78727	-0.950945	0.187024	0.0244922	0.2101	-0.0284743	-0.0649242	0.0805698	-0.0195612	0.0327474	-0.0192448	-0.0157214	-0.037151	-0.0209076	0.000552174	0.00907397	0.0221514	-0.00193272
C_0007	Trimethylamine N-oxide	1145	HMDB0000925	76.0762	5.39605	-0.681807	0.232008	0.262789	0.0207418	0.437661	0.008274	-0.368322	-0.11508	-0.0103615	-0.14833	-0.020579	0.205792	-0.0086059	-0.0590568	-0.0344198	-0.03396	0.0228079
C_0008	Isopropanolamine	4	HMDB0012136	76.0765	5.70769	-0.307257	-0.201454	-0.485568	0.346102	-0.182866	-0.44244	0.319008	0.271954	-0.154317	0.00402439	0.196263	-0.130185	0.0458723	0.0145619	-0.138948	-0.00339643	0.0599697
C_0009	Piperidine	8082		86.097	5.93752	-0.757794	-0.100498	0.0411488	0.177472	-0.450858	0.0809563	-0.0403016	0.356376	-0.0957513	-0.017044	-0.113152	0.105079	0.0368068	0.0828824	-0.0169989	-0.0438992	0.0161248
C_0010	Morpholine	8083	HMDB0031581	88.0765	5.41905	0.334179	0.232402	-0.437759	0.20426	-0.0181265	0.0935562	-0.126647	-0.166238	-0.153109	0.184723	-0.578316	-0.118518	-0.353034	0.0779341	0.017162	0.105048	0.010264
C_0011	Putrescine	1045	HMDB0001414	89.108	3.86148	-0.403229	0.819031	0.374011	0.0969549	-0.0513727	0.059262	0.0886056	0.019859	0.0426676	0.0157998	0.0110588	-0.00855933	-0.00471012	-0.0183814	0.00575957	0.0125694	0.00982015
C_0012	β-Ala	239	HMDB0000056	90.0553	5.98525	-0.888557	-0.0421814	-0.31138	0.0755292	0.124879	-0.0790876	0.198972	-0.0297343	-0.141246	-0.0764886	-0.0142979	0.056433	-0.0647786	-0.0211393	0.0748272	0.0472015	-0.0451738
C_0013	Sarcosine	1088	HMDB0000271	90.0553	7.71945	-0.635382	0.721551	0.210116	0.0383387	0.0638535	0.0623724	0.0758931	-0.0829508	0.0150427	-0.0695142	0.0276759	-0.0547426	-0.00595664	-0.0174821	0.00817424	0.0140302	0.000954428
C_0014	Dimethylaminoethanol	7902	HMDB0032231	90.0919	5.64755	-0.957461	-0.190943	-0.0722822	0.108217	-0.0180516	0.0145021	-0.154998	-0.0211007	0.0613872	-0.00240894	-0.00156375	0.0084579	-0.000334894	-0.0108329	0.0172145	0.0136481	-0.0204879
C_0015	Ala	602	HMDB0000161,HMDB0001310	91.0584	7.32255	-0.796156	0.579489	0.0849221	-0.0503192	0.0325137	-0.0355324	0.07823	-0.021953	-0.0338967	-0.0947149	-0.0100145	0.012313	-0.0349464	0.000931254	0.00576964	0.00471345	0.00371873
C_0016	Glycerol	753	HMDB0000131	93.055	17.777	-0.742616	0.309874	0.293631	-0.052006	0.317846	0.221362	-9.43723e-05	-0.221443	0.00214076	-0.211027	-0.105459	-0.0226766	0.0214234	-0.00248257	-0.0725978	-0.0476832	-0.0181653
C_0017	Phenol	996	HMDB0000228	95.0474	4.33916	-0.975645	-0.0801794	-0.0654965	0.0383589	0.126192	0.0118651	0.0435542	-0.0964469	-0.0697563	0.0367585	-0.0207274	0.00848605	-0.00142951	-0.0334607	0.00296312	-0.010483	-0.0265269
C_0018	Cyclohexylamine	7965		100.113	6.22583	-0.754213	0.125607	-0.0123143	0.0490359	0.0832372	-0.152523	-0.0449803	0.237413	-0.200301	-0.392863	-0.158163	-0.309386	0.063743	0.0332838	-0.0114925	0.0442248	0.042357
C_0019	Homoserinelactone	73509		102.055	5.79021	-0.966875	0.214318	0.00523717	-0.0104661	0.0820889	-0.073785	0.0220569	-0.0333336	0.0371308	0.0135167	-0.00889199	-0.0436632	-0.0252544	0.00235141	0.0161409	0.0280212	-0.0081569
C_0020	Acetoacetamide	80077		102.056	17.7423	0.198173	0.216929	-0.483781	0.313803	0.170583	0.291506	0.0901849	0.202507	0.224535	-0.212515	0.476929	0.196713	0.217502	-0.0532698	0.0638231	-0.0436088	0.00891999
C_0021	Cadaverine	273	HMDB0002322	103.124	4.07878	-0.221139	0.844162	0.419712	0.132063	-0.0851246	0.0658671	0.106196	0.0866376	0.0950388	0.0309997	0.0055689	0.00236876	0.0602501	0.0138641	-0.0113538	0.00576873	0.0225181
C_0022	3-Aminobutyric acid	10932		104.071	6.37952	0.572028	0.270893	-0.615012	0.275105	0.0679183	0.18152	-0.0943781	0.0319643	-0.0152949	0.0359166	-0.0215575	0.0880119	0.221664	0.0115546	0.180602	0.0612597	0.0511321
C_0023	GABA	119	HMDB0000112	104.071	6.26206	0.12605	0.246668	-0.467284	0.303204	0.27873	0.119912	0.367338	0.155491	0.351222	-0.205539	0.273394	0.152322	0.257335	0.0666201	0.106063	0.0350818	-0.122904
C_0024	2-Aminoisobutyric acid 2-Aminobutyric acid	6119 6657	HMDB0001906 HMDB0000452	104.071	7.80881	-0.814898	-0.146875	0.140578	0.501746	0.106953	-0.0901215	0.0199098	0.125837	-0.0125551	0.0401222	-0.0303774	0.0277947	-0.0138894	0.0283832	0.0100183	-0.0383162	0.0321816
C_0025	N,N-Dimethylglycine	673	HMDB0000092	104.071	8.87602	-0.709525	0.498971	0.277076	0.289594	0.227802	0.038733	-0.0248603	-0.0236238	0.113931	0.0804238	0.00879424	0.0796269	-0.0658456	0.0330019	-0.0146334	-0.0298537	-0.000268315
C_0026	Choline	305	HMDB0000097	104.107	5.59096	-0.733327	-0.568546	-0.165147	0.193425	-0.0808697	0.0176055	-0.207074	0.0177862	0.126445	0.0862836	-0.0232858	-0.00273937	0.00500162	-0.00108564	0.00211762	-0.0154382	-0.00169877
C_0027	Ser	617	HMDB0000187,HMDB0003406	106.05	8.13992	-0.771867	0.617647	0.0223055	0.0379913	0.0754361	-0.00790351	0.0921047	-0.016217	0.0294123	-0.0181514	-0.0161291	0.0506081	-0.0296317	0.0183799	0.0310467	0.00958168	0.00257877
C_0028	Diethanolamine	8113	HMDB0004437	106.087	6.21723	0.0740256	0.0823048	0.219186	0.142726	-0.0640079	0.60803	-0.184469	0.0374052	-0.444755	-0.142972	0.117023	-0.333726	-0.31939	0.0550016	-0.0560796	0.220846	-0.099193
C_0029	Hypotaurine	107812	HMDB0000965	110.027	14.3746	-0.406766	0.437317	-0.382496	-0.315767	0.504142	-0.010563	0.0646081	-0.271537	-0.0516612	-0.116079	0.0650864	0.195454	-0.0754538	0.00771538	0.0128911	-0.00950987	-0.0226828
C_0030	Cytosine	597	HMDB0000630	112.051	5.91914	-0.19822	0.346811	-0.496834	-0.193718	-0.312006	0.0831761	0.421577	-0.0406469	0.102292	0.279561	0.166877	-0.360592	0.0346628	-0.12504	0.0099949	0.0797559	0.0512341
C_0031	Histamine	774	HMDB0000870	112.088	3.9198	-0.800298	-0.204957	-0.263155	0.30595	-0.0143795	-0.0924818	0.270328	-0.0233529	-0.140178	0.166693	-0.141207	-0.01346	0.0133089	-0.0293395	-0.0140473	-0.018251	0.0561409
C_0032	Uracil	1174	HMDB0000300	113.036	17.7806	-0.722659	-0.496739	-0.334279	-0.0114123	0.0162275	0.117429	-0.0830093	0.0893822	0.0710472	0.115401	-0.0610404	0.253794	-0.0161653	0.0245288	-0.0213938	-0.0460605	-0.0162674
C_0033	Creatinine	588	HMDB0000562	114.067	5.94466	-0.76827	-0.119555	-0.116376	0.560561	0.031916	-0.086675	0.0738396	0.0869742	-0.108084	-0.097491	0.125568	-0.0200012	0.0502823	-0.0624874	-0.040826	0.0178388	0.0194116
C_0034	3-Amino-2-piperidone	5200225	HMDB0000323	115.086	6.1814	0.324587	0.262979	-0.566615	0.310641	0.087646	0.246862	-0.108787	0.204721	-0.0208707	-0.0896403	0.367192	0.0532618	-0.276163	-0.215196	0.0543008	0.00794285	0.117654
C_0035	Pro	614	HMDB0000162,HMDB0003411	116.071	8.75075	-0.615068	0.718973	0.296248	0.0864247	0.00458405	0.00930781	0.0577504	0.00837423	0.047291	0.0172154	0.00252634	0.0514191	-0.0215908	0.00374775	0.0186959	0.00316687	0.0014325
C_0036	5-Aminovaleric acid	138	HMDB0003355	118.086	6.52262	0.805841	-0.0657901	-0.233694	0.0948902	0.0272537	0.0917491	0.219068	0.0162454	0.08146	0.0186207	-0.354675	0.0779959	0.0458474	-0.24891	-0.0966372	0.1106	-0.0277552
C_0037	Betaine	247	HMDB0000043	118.087	9.1254	-0.933384	0.200488	0.0559711	-0.114081	0.0598886	0.207383	-0.0356264	-0.0345586	0.0183586	0.114688	0.000601664	-0.0822166	0.015127	-0.0088603	-0.0463836	-0.0258809	0.00385317
C_0038	Val	1182	HMDB0000883	118.087	8.09429	-0.985483	-0.000509763	0.0429228	0.099896	-0.077839	-0.0484585	0.0381054	0.00848701	0.0241347	0.0347421	-0.00166276	0.061314	-0.0295886	-0.00105321	0.0143797	-0.0201715	-0.00524668
C_0039	4-Amino-3-hydroxybutyric acid	2149		120.066	6.59307	0.92829	-0.124612	-0.178356	0.0779124	0.0250158	0.110495	0.207725	0.0248078	0.0692332	-0.0216288	-0.101437	0.0220084	0.000163257	0.0997947	-0.0038569	0.0158039	-0.0448243
C_0040	Thr	6288	HMDB0000167	120.066	8.54215	-0.855627	0.484402	0.050516	-0.0605121	0.071351	-0.053299	0.0631619	-0.01783	0.0226721	-0.032551	0.000463392	0.103433	-0.0382077	0.0209855	0.0233558	-0.00846819	0.0038712
C_0041	Homoserine	12647	HMDB0000719	120.066	8.18801	-0.793163	0.539754	-0.0200341	-0.212247	0.111731	-0.0721258	0.0662821	0.00525459	0.0104559	-0.0865871	-0.0429697	0.021566	-0.0383837	0.0123131	0.0200416	0.00720174	-0.00216662
C_0042	2-Methylserine	439656		120.067	8.41652	-0.661231	0.570995	-0.0667045	-0.0992978	0.246878	-0.233553	0.289919	-0.0212845	-0.0728357	-0.0308905	0.061279	-0.0731337	0.00325704	-0.0154042	-0.00647513	0.0777804	0.0269192
C_0043	Betaine aldehyde_+H2O	249	HMDB0001252	120.103	6.05601	-0.845765	-0.391073	-0.25807	0.157345	-0.0195833	-0.195348	-0.013964	-0.0125093	0.00596483	0.0232457	0.00821557	-0.0197338	-0.00336157	0.0115998	0.0169996	-0.000558704	0.00481467
C_0044	Anserine_divalent	112072	HMDB0000194	121.069	5.56513	-0.481266	-0.404287	-0.0107664	0.650324	0.00425901	-0.256063	0.100687	0.0123808	-0.31043	0.0256687	0.021782	-0.0374007	0.07749	0.00561041	-0.0135737	0.0195929	0.0227668
C_0045	Cys	594	HMDB0000574,HMDB0003417	122.027	9.17949	-0.244056	-0.172349	-0.18008	-0.395779	0.215573	-0.465255	0.616645	-0.106665	-0.142624	0.119877	0.0482899	0.0318196	-0.102782	-0.0408177	-0.0185193	-0.0833004	-0.0976284
C_0046	2-Amino-2-(hydroxymethyl)-1,3-propanediol	6503		122.082	6.72123	-0.493997	0.0417062	0.132983	0.0015697	-0.160775	-0.00972141	-0.345034	0.341141	0.102629	-0.49477	-0.177639	-0.398822	0.134628	0.0559693	0.0692131	0.0391491	0.0405833
C_0047	Nicotinamide	936	HMDB0001406	123.056	6.04676	-0.931987	0.323544	0.119531	-0.0657451	0.067497	0.0363619	-0.00911842	-0.0339336	-0.00867505	-0.0275231	0.00319563	-0.00357257	0.00306593	-0.00366625	-0.00633763	-0.00765865	-0.00431234
C_0048	Taurine	1123	HMDB0000251	126.022	17.7414	-0.978881	0.104816	0.083967	-0.000508791	0.082789	-0.0682968	-0.0228152	-0.0769413	-0.0508397	-0.0470022	0.0112768	-0.0108642	-0.0117402	-0.0224984	0.00140253	-0.00345963	-0.0099291
C_0049	5-Methylcytosine	65040	HMDB0002894	126.067	6.33595	0.0883774	0.566195	-0.162021	0.301213	0.0901997	0.240851	0.191662	-0.279312	0.213749	0.322807	0.291192	-0.319256	-0.00502091	-0.165006	0.0478795	0.0849927	0.0189353
C_0050	1-Methylhistamine	3614	HMDB0000898	126.103	4.03583	-0.783055	-0.270405	-0.399303	0.0619502	0.302124	-0.0533654	0.136222	0.138647	-0.0467654	0.119259	-0.0143629	0.00879451	-0.025742	0.0209092	-0.014584	-0.0225849	0.0017519
C_0051	Imidazole-4-acetic acid	96215	HMDB0002024	127.051	6.52419	0.838028	0.0187703	-0.369588	0.177258	0.0626703	0.152143	0.114337	0.0901274	0.087507	-0.0521492	0.0806533	0.0679339	0.0935183	-0.0397182	-0.0169109	-0.167464	0.144636
C_0053	Melamine	7955		127.073	6.19477	0.471287	0.0176211	-0.100987	-0.050113	-0.15273	-0.121104	-0.380609	0.0414163	-0.403304	0.160661	0.233707	-0.242695	-0.424574	0.151217	0.136501	-0.122846	-0.203613
C_0054	XC0016			129.066	7.09332	-0.684883	0.652328	0.258724	0.00933073	-0.0595499	-0.00654586	0.0955155	0.0549909	0.104041	0.088766	0.0237005	-0.0143472	-0.0523249	0.00750673	-0.00759097	-0.0140621	0.0110007
C_0055	4-Oxopyrrolidine-2-carboxylic acid	107541		130.05	8.88774	-0.949572	-0.217604	-0.176556	0.0739506	-0.0484548	-0.012756	0.00302328	-0.00454538	-0.0918665	0.0329082	-0.02696	0.00536037	-0.0234892	0.0191991	-0.00924971	-0.00698242	-0.0211438
C_0056	N-Methylproline	557		130.086	10.0436	0.206764	0.179226	-0.323169	0.183814	0.0433529	0.103446	0.0809495	-0.268924	0.0741586	0.127496	-0.718532	-0.0109559	0.152755	0.330903	0.0180553	0.0768644	-0.134982
C_0057	Pipecolic acid	439227	HMDB0000070,HMDB0000716,HMDB0005960	130.087	8.30954	-0.773139	0.300256	0.318462	0.352284	0.220172	0.0617011	-0.107621	-0.1004	0.0499094	-0.0359425	-0.0219169	-0.0754783	-0.0359866	0.00511436	-0.0344944	0.0022896	0.0125982
C_0058	N-Acetylputrescine	122356	HMDB0002064	131.117	6.83767	0.267795	0.179433	-0.443322	0.294838	0.146858	0.252814	0.0903928	0.212324	0.219922	-0.21378	0.507925	0.163201	0.181278	-0.0321086	-0.0706471	-0.110389	-0.210076
C_0059	Hydroxyproline	5810	HMDB0000725	132.067	9.73557	-0.809886	0.530558	0.030376	-0.133511	0.0788213	-0.0756377	0.116523	-0.0628386	0.00297672	-0.072681	-0.00776565	-0.0889456	0.0043609	-0.0190895	0.0123531	0.0240736	0.00235115
C_0060	Ile	791	HMDB0000172	132.102	8.24539	-0.920806	-0.274527	-0.0436421	0.171347	-0.145482	-0.110166	0.0493974	0.0141162	0.0644805	0.0552673	0.00339666	0.0099198	-0.0332926	0.000901726	0.011918	-0.027035	-0.0155381
C_0061	Leu	857	HMDB0000687	132.102	8.34163	-0.979067	0.0483388	0.0393542	0.0712601	-0.101034	-0.0869552	0.012664	-0.0241344	0.0832639	0.00498905	-0.00737734	0.0591286	-0.0502261	0.00364367	0.0162639	-0.025251	-0.0026229
C_0062	6-Aminohexanoic acid	564	HMDB0001901	132.103	6.75526	-0.803046	0.355916	-0.273658	-0.207364	-0.116401	0.0129928	0.190843	-0.0644236	-0.106529	-0.104358	0.143706	0.0769698	0.0261246	-0.0694172	0.021125	0.0261172	0.0285912
C_0063	Asn	236	HMDB0000168,HMDB0033780	133.062	8.55017	-0.776378	0.107972	-0.27187	0.514281	-0.038447	9.8025e-05	0.171494	-0.0565705	-0.0364471	0.0296225	-0.0463884	0.0181092	0.0449413	0.0334764	0.0545121	0.0460155	-0.0133177
C_0064	Gly-Gly	11163	HMDB0011733	133.062	6.78541	-0.977516	-0.0512475	-0.0827367	-0.122616	0.0840904	0.0143447	-0.0892903	-0.0403787	0.0434148	0.0194464	0.0115246	0.00996948	-0.0089884	-0.00170256	-0.00519919	-0.0156488	-0.0149813
C_0065	Creatine	586	HMDB0000064	133.079	7.14011	-0.796618	-0.166134	0.0834661	0.479974	-0.00971698	-0.213022	0.0725598	0.013095	-0.21185	0.0263763	0.0285066	-0.0233157	0.0465285	-0.00168216	-0.011281	0.0110709	0.0140613
C_0066	Ornithine	389	HMDB0000214,HMDB0003374	133.098	5.56329	-0.694495	0.630804	-0.135121	0.0371806	0.205032	-0.00547435	0.110415	-0.164861	-0.00419674	-0.0188289	0.0377883	0.0902146	0.0221582	-0.028264	0.0840792	0.00688125	0.0184326
C_0067	Thiaproline	9934		134.028	11.2974	0.0828851	0.0719532	0.453397	0.398017	0.156337	0.196319	0.553593	0.0481027	0.363582	0.122119	0.0139712	-0.0616575	-0.211866	-0.0806442	-0.0964732	-0.177869	0.0936338
C_0068	Asp	424	HMDB0000191,HMDB0006483	134.045	9.41871	-0.889027	0.262379	0.180582	0.265339	0.0450154	-0.153393	0.030151	0.0400125	-0.0884477	-0.030845	-0.021356	0.011638	-0.0100232	-0.0011569	0.0112977	0.00781673	0.00717648
C_0069	Adenine	190	HMDB0000034	136.063	6.21106	-0.880094	0.104456	-0.125128	-0.22242	-0.288935	-0.0468867	0.127762	0.207952	0.0227597	0.0114564	-0.0235602	0.00196911	-0.0183777	0.0507865	0.00429566	-5.80971e-05	0.00185615
C_0070	Acetanilide	904	HMDB0001250	136.075	17.5504	0.404742	0.32988	-0.670083	0.366913	0.0905042	0.261128	-0.0570753	-0.000101486	0.00593961	0.017769	-0.157619	0.0230569	-0.176574	0.0150179	0.0545479	0.0590775	0.0222266
C_0071	Hypoxanthine	790	HMDB0000157	137.047	9.23531	-0.753765	-0.48579	-0.340538	0.111936	0.195695	-0.0477674	0.058665	0.0088559	0.0182718	0.00466283	-0.0770244	-0.000815631	0.0551837	0.0212127	-0.00143441	-0.108819	0.040303
C_0072	1-Methylnicotinamide	457	HMDB0000699	137.072	5.99756	-0.442963	0.0185819	-0.39395	0.0830305	0.590506	0.017122	-0.141245	0.416097	0.153167	-0.109082	0.0624761	-0.0424958	0.047133	-0.0965295	-0.16559	-0.0550724	0.12732
C_0073	Anthranilic acid	227	HMDB0001123	138.054	8.76555	-0.870809	0.435928	0.130399	-0.0137193	0.119494	-0.0343926	-0.00869145	-0.0581422	0.0522481	-0.0616249	0.0320374	-0.0790584	-0.00839646	-0.0163608	0.0241026	0.00821033	0.0275398
C_0074	Trigonelline	5570	HMDB0000875	138.056	8.4971	-0.456836	0.851499	0.0737471	-0.0503766	0.114701	0.0488334	0.056409	-0.0486744	-0.0325606	-0.063521	0.0426775	0.168112	-0.0305049	-0.00401248	-0.012762	-0.0133092	0.0267777
C_0075	Tyramine	5610	HMDB0000306	138.092	6.74345	0.522486	0.398281	-0.102344	0.224742	0.0504753	0.20325	0.256917	-0.279616	0.166904	0.344185	0.146242	-0.327962	-0.0517156	-0.127326	0.0464473	0.147128	0.037304
C_0076	γ-Glu-Lys_divalent	65254	HMDB0029154	138.582	6.95783	-0.652146	0.186391	-0.378569	-0.411283	0.279357	0.0177407	0.19601	0.0310945	-0.178924	0.0980224	-0.079067	0.144558	0.126032	-0.148355	0.0383311	0.0159042	0.0369951
C_0077	Urocanic acid	736715	HMDB0000301	139.051	6.73555	-0.452715	0.410401	0.222543	0.182941	-0.00910819	0.00321476	-0.154844	0.242289	-0.163173	-0.493886	-0.0547764	-0.403358	0.0532324	-0.117755	0.0637255	0.0616668	-0.00662219
C_0078	1-Methyl-4-imidazoleacetic acid	75810	HMDB0002820	141.067	6.69126	-0.342998	-0.365822	-0.586971	0.121059	0.127111	-0.293651	0.150532	0.391744	0.265534	0.116682	0.0104898	-0.130598	-0.0369684	0.049665	0.0635753	0.0308111	0.0266865
C_0079	1H-Imidazole-4-propionic acid	10105257		141.067	6.58813	0.452075	0.456867	-0.312746	0.231257	-0.0414444	0.0745669	0.0124822	0.149211	-0.0105773	0.199566	-0.272156	0.439763	0.0894312	0.0528369	-0.250443	-0.0430878	-0.15214
C_0080	XC0029 Stachydrine	0 115244	HMDB0004827	144.103	9.27175	-0.548006	0.724331	0.116949	-0.231198	0.245655	-0.0344804	0.104251	-0.139195	-0.022032	0.0683749	0.0186093	0.0919419	-0.0408203	0.0132015	-0.0141828	-0.00914852	0.0062765
C_0081	4-Guanidinobutyric acid	500	HMDB0003464	146.094	6.73247	0.37515	0.706064	-0.354938	0.261235	0.067245	0.0960479	-0.0862059	-0.088253	-0.0819051	0.176177	0.0101569	-0.0668604	0.13043	0.159354	0.126448	0.035916	0.188519
C_0082	γ-Butyrobetaine	134	HMDB0001161	146.118	6.57915	-0.937902	0.0666226	-0.100332	-0.286124	0.00808906	-0.0593065	0.0748005	-0.0917417	-0.0542261	0.0100007	0.0538112	-0.0018494	-0.00289708	-0.00654946	0.0117238	-0.00687497	-0.0140625
C_0083	Acetylcholine	187	HMDB0000895	146.118	6.1898	-0.768394	-0.457914	-0.242883	0.18146	-0.0450945	-0.282572	-0.11422	-0.0458822	0.094823	0.00852193	0.0192826	-0.0118385	-0.0173906	0.000714348	0.0267622	0.0184156	0.000471032
C_0084	Spermidine	1102	HMDB0001257	146.166	3.72155	-0.852144	0.477317	0.172459	0.00513386	-0.03308	0.0430626	0.0540145	0.0353882	0.0102059	0.019172	-0.000916004	0.0914653	0.00989515	-0.00997653	-0.00214638	0.00958206	0.000507655
C_0085	Lys	866	HMDB0000182,HMDB0003405	147.113	5.6045	-0.873792	-0.138089	-0.25299	0.164905	0.0233937	-0.24258	0.19353	-0.0043004	-0.107274	0.114978	0.0196856	0.0363943	0.0405113	-0.0164774	0.0193939	0.0219413	0.0121225
C_0086	N-Acetylserine	65249	HMDB0002931	148.061	18.5869	-0.956418	0.229772	0.0437544	-0.0212736	0.138371	0.00166564	-0.0173982	-0.0226154	-0.00513105	-0.0856779	0.00646843	0.0416937	-0.0162355	-0.0172652	-0.0157522	0.0128359	0.00426667
C_0087	Glu	611	HMDB0000148,HMDB0003339	148.061	8.88838	-0.934501	-0.248208	-0.218224	0.0437367	-0.0559035	-0.00942463	0.012171	-0.00256377	-0.0899071	0.035712	-0.0314895	-0.000374607	-0.026712	0.0157134	-0.00621234	-0.0210972	-0.0200586
C_0088	Isoglutamic acid	73064		148.061	7.42479	-0.807781	-0.0895808	-0.16995	-0.106488	-0.425129	0.177529	0.174168	0.155476	0.0608825	0.130075	-0.00678303	-0.104926	0.0143062	0.0156552	-0.00404369	-0.0182445	0.00189786
C_0089	threo-β-Methylaspartic acid	440064		148.061	9.99632	-0.97428	-0.0654486	0.0659808	-0.002864	0.0321666	0.0244925	-0.0142351	-0.154052	-0.0184312	-0.0236412	-0.0107165	0.0797811	-0.0485445	-0.0275399	0.0710968	0.0163559	-0.0273723
C_0090	Gln	738	HMDB0000641,HMDB0003423	148.08	8.72111	-0.858148	0.420333	0.114144	0.199236	-0.0493686	-0.0496528	0.108646	-0.0661227	0.0585174	0.0244829	-0.00488609	-0.0821754	-0.0103714	-0.0118114	0.0317348	0.0323104	0.000856424
C_0091	Met	876	HMDB0000696	150.059	8.6927	-0.862784	0.434169	0.0590802	-0.035351	0.0770421	-0.0652295	0.0259875	-0.0340654	-0.0247092	-0.0325866	0.0162027	0.210251	-0.044628	0.012611	0.0367042	-0.0263789	0.000964863
C_0092	Triethanolamine	7618		150.113	6.69307	-0.365942	0.0997277	-0.27768	-0.352982	0.0286881	-0.354617	0.114297	-0.39114	-0.166146	-0.458485	0.0404674	0.3262	-0.116172	-0.000253821	-0.0168122	-0.00462138	0.0463715
C_0094	γ-Glu-Arg_divalent	20719180	HMDB0029143	152.585	7.06456	-0.403161	0.52472	-0.317855	-0.303501	0.481859	-0.265069	0.0892456	-0.132715	0.131448	0.0124379	-0.106378	0.0603924	-0.067373	0.0403986	0.0263212	0.040509	0.00755335
C_0095	Xanthine	1188	HMDB0000292	153.042	15.8193	-0.80892	-0.417328	-0.289909	0.186415	0.139001	-0.0437257	0.0740319	0.0762698	0.0380049	0.0341415	-0.0622128	-0.0367517	0.0664726	0.0115921	-0.00151533	-0.0823748	0.0313944
C_0096	N1-Methyl-4-pyridone-5-carboxamide	440810	HMDB0004194	153.067	14.9013	-0.185877	-0.502991	0.0269873	0.513009	-0.0255387	-0.399845	-0.131082	0.179589	0.480587	0.0559293	0.0377758	-0.00435362	-0.0478916	-0.00878485	0.000268851	-0.0227791	0.0123524
C_0097	His	773	HMDB0000177	156.078	5.95634	-0.934364	-0.00735129	-0.0310307	0.28897	0.0120511	-0.140558	0.0740764	-0.00637413	-0.0373158	0.062645	0.0127131	-0.0957041	0.0160444	-0.0297878	0.0195207	0.0257795	0.0136064
C_0098	Imidazolelactic acid	793		157.062	7.15054	0.920026	-0.041202	-0.266803	0.0526581	-0.0165952	0.04282	0.0314805	0.0514077	-0.0672465	0.0646855	-0.10595	0.0410254	0.119491	-0.114235	0.0993679	0.111983	0.0282583
C_0099	Daminozide Ala-Ala	15331 5460362	HMDB0003459	161.093	7.48149	-0.961957	-0.0209214	-0.0103961	-0.14122	-0.0168647	0.0449717	-0.178278	-0.0600049	0.116171	-0.0113523	0.00149768	0.039354	-0.0239531	-0.0187013	-4.57173e-05	-0.0120545	-0.0146466
C_0100	N6-Methyllysine	164795	HMDB0002038	161.13	5.7804	-0.854281	0.0509715	-0.198803	0.146398	0.27041	-0.213575	0.130265	-0.179698	-0.185871	0.0158835	-0.0333746	0.0188543	0.0359088	0.00840433	-0.00670518	0.0167015	0.0264832
C_0101	N-Methylglutamic acid	439377		162.076	10.3613	-0.103339	0.674481	0.240677	0.0984842	-0.135922	0.0243605	-0.159972	0.441414	-0.141884	-0.309545	-0.111287	0.207685	-0.222061	0.000115915	0.0123837	-0.0330845	0.0723875
C_0102	O-Acetylhomoserine 2-Aminoadipic acid	439389 92136	HMDB0000510	162.078	8.88034	-0.660389	0.626579	0.325883	-0.124398	-0.127735	-0.00540812	0.0769972	0.0658357	0.103911	-0.0759536	-0.00520597	0.0115027	-0.0523908	-0.0414653	0.0350107	0.0153282	-0.0187603
C_0103	Carnitine	85	HMDB0000062	162.114	6.88515	-0.974883	-0.0598889	-0.0243438	-0.10662	0.0325049	0.0652781	-0.144832	-0.0574161	0.056618	0.0112329	0.00999149	-0.00830309	-0.0112852	-0.0216567	-0.000715167	-0.0109761	-0.015755
C_0104	5-Hydroxylysine	3032849	HMDB0000450	163.108	5.82672	-0.146297	0.0848363	-0.448849	-0.589521	-0.0218382	-0.0332938	0.373829	0.438658	-0.123945	0.215585	-0.0811922	0.119028	0.0128557	0.0747536	0.015507	0.00284836	-0.0066728
C_0105	Pterin	73000	HMDB0000802	164.057	8.50682	0.0849815	0.343502	0.212275	0.0338882	-0.0639752	0.0147484	-0.0989467	0.198525	-0.0329352	-0.626371	-0.444806	-0.361288	0.00308036	-0.163264	0.136682	-0.0586484	0.0668562
C_0106	S-Methylmethionine	145692		164.075	5.97191	0.163278	0.0810865	-0.386941	-0.149019	0.791244	0.130686	-0.0609187	0.110244	-0.0635158	0.16682	-0.267887	-0.0415496	0.10006	0.0785983	0.0188054	-0.0892089	0.0772721
C_0107	Methionine sulfoxide	158980	HMDB0002005	166.053	9.61415	-0.639745	0.638186	-0.104812	-0.279459	0.0289064	-0.199357	0.138758	0.126482	0.0709364	-0.075096	-0.00206078	0.020988	-0.0566953	0.0423983	0.0225841	0.00518611	0.0431982
C_0108	7-Methylguanine	11361	HMDB0000897	166.074	6.70014	0.50085	0.209933	-0.568519	0.363812	0.128771	0.292778	0.112929	0.0858674	0.145449	-0.110622	0.0617648	0.0483977	-0.158655	-0.0273409	0.0075864	-0.236295	-0.0756033
C_0109	Phe	994	HMDB0000159	166.087	8.96368	-0.988473	0.0707646	-0.0217895	0.0668092	-0.0197542	-0.0189977	0.0379007	-0.0473425	0.0457019	0.0134855	0.0272985	0.0689709	-0.0240529	0.00536329	0.0119027	0.0002931	0.00504926
C_0110	Taurocyamine	68340	HMDB0003584	168.043	17.7949	-0.160593	-0.132101	0.299764	0.337858	-0.0638136	-0.504535	-0.190957	-0.292603	0.381733	-0.368643	0.0696386	-0.209989	-0.0608495	-0.0448716	0.131004	0.135444	0.0160819
C_0111	Tyr-Arg_divalent	123804		169.596	6.25353	-0.977535	0.079188	-0.0244225	-0.178476	-0.0255287	-0.00876302	-0.0400919	-0.00723024	0.0490404	-0.0104855	0.0123375	0.0152442	-0.0147273	-0.00648866	-0.0109514	-0.0056855	-0.00227742
C_0112	Noradrenaline 6-Hydroxydopamine	439260 4624	HMDB0000216 HMDB0001537	170.082	7.28492	-0.847129	-0.116778	0.188738	0.133213	0.187475	0.112442	-0.347899	-0.162266	0.0745758	-0.000645665	-0.00858883	0.0989693	-0.0247773	-0.0528563	-0.0129366	-0.0188423	-0.0291948
C_0113	1-Methylhistidine 3-Methylhistidine	92105 64969	HMDB0000001 HMDB0000479	170.094	6.11015	-0.634567	-0.40579	0.140514	0.623558	-0.0366842	-0.0735354	0.0453316	0.0226037	-0.0491005	0.0751603	-0.0124815	-0.0770849	-0.00204491	0.0157506	-0.0168131	0.00424493	-0.00781304
C_0114	XC0040			174.088	9.73426	0.365736	0.316658	-0.664777	0.38077	0.12803	0.299681	-0.0245641	0.11218	0.0755627	-0.0813049	0.150643	0.0914154	-0.0842415	-0.0550158	0.0641767	0.0203279	0.0404611
C_0115	N5-Ethylglutamine	439378		175.108	9.19704	-0.74482	0.461046	0.35123	0.263638	0.0690692	-0.0673111	0.0525051	-0.00810871	0.0795366	0.117266	-0.00795652	-0.0804713	-0.0234725	-0.0144893	0.0173825	0.00142067	0.00257955
C_0116	N-Acetylornithine	439232	HMDB0003357	175.109	7.70216	-0.970687	0.0971177	0.0373518	-0.143284	-0.0504425	0.058709	-0.101812	-0.0180973	0.0943146	-0.00270729	0.0102725	-0.0146824	-0.00958962	-0.0147654	-0.00835498	-0.00654157	-0.00886817
C_0117	Arg	6322	HMDB0000517,HMDB0003416	175.12	5.79701	-0.918135	-0.0986369	-0.239726	0.149357	0.0871065	-0.181266	0.115704	-0.0402974	-0.0853662	0.0567691	0.0082978	0.000753059	0.0346168	-0.00211678	0.000758069	0.00975665	0.0137121
C_0118	Guanidinosuccinic acid	439918	HMDB0003157	176.068	8.19462	0.417728	0.194826	-0.484372	0.274107	0.0543488	0.183715	-0.0917091	0.215428	-0.00999628	-0.0984728	0.415634	0.00969762	-0.291428	-0.165457	-0.157694	-0.100963	-0.237193
C_0119	Citrulline	9750	HMDB0000904	176.104	8.95627	-0.765881	0.585097	0.169515	-0.0407958	0.0778616	-0.0299716	0.116037	-0.0592881	0.0636362	0.0755656	0.0133683	-0.0750005	-0.0089161	-0.0176712	0.0210315	0.0176952	-0.00605335
C_0120	Serotonin	5202	HMDB0000259	177.103	7.09209	-0.931861	-0.0108643	-0.119913	-0.147849	0.204969	0.0947931	0.0114579	-0.131897	0.0267997	-0.0922021	-0.0593727	0.0272754	-0.0637369	-0.0550588	0.0673628	0.039081	0.0102578
C_0121	Alliin	87310		178.054	12.1735	-0.0173857	-0.326008	0.0505836	-0.0284117	-0.168946	-0.0711931	-0.510959	0.072703	0.728331	0.175033	-0.124822	0.0297335	-0.00448118	-0.0209323	0.102634	0.00845749	-0.037994
C_0122	Gluconolactone	7027	HMDB0000150	179.056	18.4509	-0.827522	0.490269	0.0741165	-0.211763	0.0218544	0.0147655	0.105578	-0.0109341	0.0770848	-0.048937	0.0228855	-0.0404618	-0.043975	-0.00892561	-0.00374171	-0.00391533	-0.0021197
C_0123	Tyr	1153	HMDB0000158	182.082	9.18591	-0.90843	0.282368	-0.0248519	-0.193773	0.142881	-0.0716954	0.0337079	-0.0910215	-0.0388053	-0.0154259	0.0342922	0.135325	-0.0156912	0.00916495	0.00803519	-0.00109303	0.0158848
C_0124	Phosphorylcholine	1014	HMDB0001565	184.074	16.4028	-0.621859	-0.197576	-0.329286	-0.208257	0.533719	0.212092	0.0203369	0.0904607	-0.124069	0.184	-0.129304	-0.0882471	0.0371549	0.0580655	-0.053551	-0.0268813	-0.0438294
C_0125	N8-Acetylspermidine	123689	HMDB0002189	188.176	5.22023	-0.894314	-0.254867	0.040717	0.276753	0.123182	0.0321826	-0.0524056	-0.10419	-0.0345405	0.117573	0.01826	-0.0885703	0.0249348	-0.0165427	-0.0270067	0.00205241	-0.0485735
C_0126	N1-Acetylspermidine	496	HMDB0001276	188.177	5.15816	-0.752125	-0.384063	0.00960961	0.507285	-0.0924829	-0.0894945	-0.0745471	-0.00905252	-0.0442899	0.0435089	0.0216416	-0.0121435	0.043312	-0.0190022	-0.0125037	0.0150928	0.00895966
C_0127	N6-Acetyllysine	92832	HMDB0000206	189.124	9.2423	-0.543563	-0.556132	-0.270764	0.313431	-0.361699	0.0290332	-0.0519692	0.155589	0.157595	0.130708	-0.0715924	-0.103504	-0.00680838	0.0616449	-0.0530897	-0.00131146	0.0264633
C_0128	Gly-Leu			189.125	7.80942	-0.916182	-0.0269991	-0.0944116	-0.242106	-0.0695665	-0.0412755	-0.140379	-0.0176165	0.242715	0.0181251	0.0102325	-0.0210852	-0.0655684	-0.0134941	0.0335987	-0.00688954	-0.0186171
C_0129	N-Acetyllysine	92907	HMDB0000446	189.125	7.90203	-0.975839	-0.0318854	-0.0173044	-0.0902655	-0.0464072	0.0151198	-0.115938	0.020518	0.132493	0.0276985	0.0490234	-0.0159113	-0.0186033	-0.0254462	-0.000634875	0.0058909	0.00474562
C_0130	N6,N6,N6-Trimethyllysine	440120	HMDB0001325	189.161	5.84624	-0.679256	-0.356399	-0.100704	0.483587	0.000363948	-0.296847	0.147438	0.0159345	-0.225268	0.01418	0.0046734	-0.0313433	0.054109	-0.026854	0.011584	0.0362973	0.0207983
C_0131	Homocitrulline	65072	HMDB0000679	190.12	9.04364	-0.617079	-0.645377	-0.187741	0.222092	-0.0142961	0.13909	-0.013657	0.206572	-0.0694327	0.159762	-0.085695	-0.109043	0.0427483	-0.00935188	-0.0628842	0.0163824	0.0019887
C_0132	Gly-Asp	97363		191.066	8.00573	-0.745848	0.0726928	-0.0432724	0.301562	0.0757762	-0.555065	0.0982231	0.0630871	0.0871817	-0.00687287	0.01973	-0.0263891	-0.0454696	0.0311415	0.0620409	0.0484184	0.0135609
C_0133	2,6-Diaminopimelic acid	439283	HMDB0001370	191.102	7.21329	0.439952	-0.140765	0.0187631	-0.0631038	-0.0483151	-0.0288225	0.0847993	0.0983763	-0.130111	0.0516019	-0.226242	-0.0220082	-0.273778	-0.684583	0.32714	-0.162097	0.118716
C_0134	Tyrosine methyl ester	70652		196.096	7.44725	-0.710624	0.0324988	0.0965706	-0.272707	-0.126897	0.349281	-0.208089	0.421214	0.0224615	-0.0200077	-0.165198	0.105404	-0.00474202	0.0987175	-0.0379757	-0.0299218	-0.0054272
C_0135	N-Acetylhistidine	75619		198.088	7.93097	-0.139779	-0.285363	-0.577432	0.311128	-0.226105	-0.195903	-0.02789	0.303741	0.521771	0.0599936	0.0765848	-0.0362264	-0.0498243	-0.00880417	-0.0106754	0.0174185	0.0162687
C_0136	SDMA	169148	HMDB0003334	203.15	6.32752	-0.808441	-0.301209	-0.0576526	0.453925	-0.00427652	-0.157518	0.000403847	0.0447285	0.0076759	-0.0202788	0.00648556	-0.127097	0.0021056	-0.0308697	-0.0175141	0.0395427	-3.856e-05
C_0137	ADMA	123831	HMDB0001539	203.151	6.22584	-0.891117	-0.0438694	-0.349585	0.064905	0.112392	-0.144278	0.194678	0.00928233	-0.0101792	0.0270624	0.0594634	-0.0278237	0.00897809	-0.0179253	0.0173158	0.0069555	0.0153095
C_0138	Spermine	1103	HMDB0001256	203.224	3.68291	-0.956844	0.149034	-0.0300988	-0.085362	-0.0968192	-0.115452	0.099571	0.052322	-0.0313281	-0.0307916	0.00858864	-0.117291	-0.000386863	-0.0372743	0.0342403	0.0152051	-0.0117443
C_0139	O-Acetylcarnitine	439756	HMDB0000201	204.124	7.29971	-0.926926	0.229485	0.163145	0.071868	-0.206431	-0.0429124	0.0811011	0.0199606	-0.0387474	0.0410246	0.0259046	0.0269329	-0.00821009	0.00210125	-0.00753786	-0.0141696	0.00474581
C_0140	γ-Glu-Gly	165527	HMDB0011667	205.083	9.75846	-0.60674	-0.0179395	-0.327162	0.291345	0.296431	0.304342	0.342535	-0.17038	0.133866	-0.167318	-0.081042	0.0579026	-0.148901	0.136836	-0.0842142	-0.0743157	-0.0585455
C_0141	Trp	1148	HMDB0000929	205.098	8.90873	-0.965838	0.0691915	0.0343928	-0.111053	0.0398367	0.0788902	-0.0806025	-0.102544	0.0774017	0.01204	0.018942	0.111921	-0.0109882	-0.0419878	0.0307354	0.0269335	-0.038164
C_0142	Carboxymethyllysine	123800		205.12	7.49817	-0.526619	-0.359865	-0.0405823	0.606499	0.0565244	-0.346922	0.119923	0.0393086	-0.275938	0.0181191	0.0218877	-0.0433113	0.0628186	0.00891469	-0.000924785	0.0274572	0.0244936
C_0143	Kynurenine	846	HMDB0000684	209.093	8.14608	-0.889802	0.135781	0.193669	-0.130782	0.130182	0.100923	-0.121271	-0.0899613	0.0553968	-0.247222	-0.0825693	0.0357818	-0.036091	-0.0857375	-0.0207316	-0.0242871	-0.0575638
C_0144	3-Methoxytyrosine 3-(3,4-Dihydroxyphenyl)-2-methylalanine	1670 38853	HMDB0001434 HMDB0011754	212.091	9.52752	-0.0903868	0.48366	0.125417	0.172296	0.0647277	0.154336	0.252437	-0.315856	0.250886	0.348503	0.397525	-0.360933	0.102917	-0.180043	0.0294883	0.0663182	0.00396556
C_0145	Propionylcarnitine XC0061	188824 0	HMDB0000824	218.14	7.5345	-0.645215	0.530558	0.428062	0.169916	-0.150145	0.153562	0.0230331	0.0359331	-0.0162462	0.151181	-0.0525391	0.119382	0.0146602	0.0367669	0.00915617	-0.0167974	-0.0092947
C_0146	β-Ala-Lys	440638		218.151	5.55247	-0.960371	0.0751519	0.0114319	-0.171433	-0.0311324	0.0640377	-0.140536	-0.00333912	0.129174	-0.013403	-0.000605359	-0.00990876	-0.015215	-0.0164974	-0.00413659	-0.0100911	-0.010055
C_0147	γ-Glu-Ala	440103	HMDB0006248	219.099	9.95617	-0.192563	0.737868	-0.28509	-0.260491	0.175722	0.32304	0.0623689	-0.0388712	0.00787576	0.0656617	-0.0434949	0.217927	-0.257781	-0.0323636	0.0145203	0.0320271	0.0788161
C_0148	3-Hydroxykynurenine	11811	HMDB0011631	225.086	8.04861	0.539063	0.0277453	-0.3291	0.261685	0.131598	0.319326	0.324316	-0.0434205	0.19066	-0.0900128	-0.298249	0.0325117	-0.305834	0.172829	0.125034	0.0763258	0.161784
C_0149	Carnosine	439224	HMDB0000033	227.115	5.5041	-0.447199	-0.389686	-0.0182122	0.664062	0.0174846	-0.312626	0.116749	0.033921	-0.291157	0.03083	0.0200177	-0.0410243	0.0690657	0.0106595	-0.00520723	0.025478	0.0256709
C_0150	2'-Deoxycytidine	13711	HMDB0000014	228.1	7.63312	-0.963677	0.0907793	0.0219298	-0.0539753	0.129133	0.0040858	0.107815	-0.172269	-0.00893779	0.00307306	-0.0173005	-0.0155907	-0.0175211	-0.0127808	0.00132823	0.0207082	-0.0129266
C_0151	Ergothioneine	3037043	HMDB0003045	230.097	13.8909	-0.934614	-0.144995	-0.00439608	0.161401	-0.199111	0.148869	-0.0660683	-0.0415958	-0.0495383	-0.0462064	-0.029937	0.0738613	0.00481007	0.00502252	0.0105555	-0.0166155	-0.0111417
C_0152	Butyrylcarnitine	439829	HMDB0002013	232.156	7.73545	-0.82858	0.411368	0.217318	0.0610104	-0.258278	0.0389622	0.0764209	0.00637796	0.0219537	0.116796	-0.0384271	0.050465	0.00354141	0.0282527	0.00599507	-0.00212974	-0.0132993
C_0153	Melatonin	896	HMDB0001389	233.129	17.7378	0.411259	-0.123683	-0.00116451	-0.00699265	0.0253775	0.0253118	0.309583	-0.0981973	0.105474	0.0453361	-0.627905	0.0632047	0.210849	-0.323952	0.334841	-0.183516	-0.0459418
C_0154	Ser-Glu			235.094	8.39899	-0.956265	0.146203	0.12825	0.195462	-0.0113564	0.0471736	-0.042463	-0.00590203	0.0262572	-0.00372334	0.0290177	-0.0308027	0.0485248	-0.0122054	-0.0169717	0.00565154	0.00433623
C_0155	γ-Glu-Ser	22844748	HMDB0029158	235.094	10.1942	-0.463717	0.458464	-0.316617	0.189102	0.144373	0.0432376	0.432602	0.0153602	-0.418783	-0.0699357	-0.0502085	0.142079	-0.117375	0.0650696	-0.0111297	-0.0173087	0.0852426
C_0156	Thr-Asp	3280446		235.095	8.57658	-0.962322	0.0274572	-0.0306576	-0.177561	-0.00986876	0.0478924	-0.14721	-0.0191992	0.113494	-0.0493004	-0.0116156	-0.0253718	-0.00201196	-0.00303888	-0.0126353	0.00277279	-0.00373848
C_0157	Homocarnosine	10243361	HMDB0000745	241.131	5.5639	-0.452221	-0.385983	-0.011805	0.664086	0.0165943	-0.308803	0.114252	0.0315166	-0.293036	0.0260892	0.0207975	-0.0454643	0.0723318	0.0104578	-0.00700509	0.0249894	0.0248463
C_0158	Thymidine	5789	HMDB0000273	243.099	17.8508	-0.864405	-0.158294	-0.189436	-0.169183	0.137795	0.00853232	0.0364898	-0.155018	0.114039	0.262111	0.0522339	0.155712	-0.0526514	-0.0668096	-0.0462531	-0.0094018	-0.0259035
C_0159	Cytidine	6175	HMDB0000089	244.095	7.82853	-0.90862	-0.03401	-0.310904	-0.106287	0.0738104	0.106063	0.142832	0.0523257	0.136521	-0.0097218	-0.0281482	0.0425947	-0.0260657	-0.0406234	0.0173322	-0.0379556	0.00698813
C_0160	Uridine	6029	HMDB0000296	245.079	17.8164	-0.871381	-0.251725	-0.209063	-0.0104034	0.137243	0.130623	-0.106504	0.016315	0.272862	-0.0275844	-0.0577768	0.0507534	0.00451192	-0.0452604	-0.0194645	-0.0483672	0.00959482
C_0161	Isovalerylcarnitine	6426851	HMDB0000688	246.17	7.83743	-0.743836	0.468027	-0.00642619	0.123139	-0.128273	0.260774	-0.0219053	-0.0265232	0.192112	0.258039	-0.0921617	0.0941787	0.0170787	0.0589793	0.0214129	-0.000139706	-0.0416024
C_0162	γ-Glu-Val	7015683	HMDB0011172	247.13	10.2694	-0.362287	-0.414577	-0.445451	0.164679	-0.23949	-0.514919	0.0655837	-0.150608	0.280054	-0.112358	0.0139183	0.0966646	-0.0863373	0.00788495	0.100112	0.0577935	0.0194121
C_0163	Malonylcarnitine	22833583	HMDB0002095	248.114	8.25401	-0.919581	0.0286482	0.134451	0.0183626	-0.142107	0.124021	-0.201251	0.0544301	0.191407	0.136304	-0.00456926	-0.00498016	-0.0129916	-0.0163661	0.00565569	-0.0146903	-0.0122654
C_0164	Pyridoxamine 5'-phosphate	1053	HMDB0001555	249.065	8.4823	-0.858241	-0.325013	-0.125306	0.266176	0.0043466	-0.2194	0.0503833	-0.0401409	-0.132283	-0.0176903	0.0117955	-0.0189005	0.0208696	0.00624815	0.00763624	0.00880579	-0.003874
C_0165	γ-Glu-Thr	53861142	HMDB0029159	249.11	10.2862	-0.738475	0.533145	-0.133994	0.118763	0.243498	0.0849997	0.118845	-0.0797871	-0.00486007	0.012613	-0.00389802	0.217331	-0.037354	0.0200243	0.0450509	-0.00908531	-0.00262047
C_0166	γ-Glu-Cys	123938	HMDB0001049	251.072	10.3632	-0.862673	-0.0238053	0.190187	0.299671	0.0740136	0.131663	0.0101637	-0.0984382	-0.304475	-0.0258225	0.00195962	-0.00816902	0.0278175	-0.00355106	-0.0272657	-0.0409085	0.0013149
C_0167	Penciclovir	4725		254.123	8.40859	-0.880088	-0.166768	-0.171933	-0.188794	0.0543794	0.0806619	-0.0793611	-0.129068	0.117586	0.21883	0.0687752	0.171613	-0.0513215	-0.00929102	-0.00813452	-0.0260674	-0.0254854
C_0168	XC0089			255.099	7.69723	-0.901865	-0.164988	-0.207125	-0.149549	-0.199914	-0.114156	-0.0414651	0.0324372	0.178568	-0.000957243	0.00316173	-0.064478	-0.0391861	0.00684348	0.0268026	0.00408188	0.0035463
C_0169	Dyphylline	3182		255.111	17.8368	-0.3959	0.0115701	0.653395	-0.18056	-0.268446	-0.0177214	-0.0876094	-0.286249	-0.0869243	-0.142135	0.0184592	0.102349	0.305162	-0.258573	-0.0752051	0.0832593	0.102301
C_0170	Glycerophosphocholine	439285	HMDB0000086	258.112	17.3863	-0.792465	-0.387948	0.142438	0.255914	-0.220699	0.224835	-0.177618	0.0260244	-0.0265743	-0.0250448	-0.029746	0.0192629	0.034693	0.00453768	-0.0203592	0.000742364	-0.00141446
C_0171	Glucosamine 6-sulfuric acid	72361	HMDB0000592	260.044	18.0803	-0.76864	0.116752	-0.0786639	-0.258018	0.210384	-0.280124	-0.00973487	-0.0802671	0.250274	0.282921	0.0922909	0.151456	-0.131694	0.00133967	0.0383947	-0.00853616	-0.0224041
C_0172	γ-Glu-Ile γ-Glu-Leu	22885096 151023	HMDB0011170 HMDB0011171	261.146	10.4302	-0.923261	-0.247216	-0.172008	0.194341	0.0263607	0.0580167	0.0336157	0.0240346	-0.000125452	0.100964	-0.0118246	0.018918	-0.00287633	0.0277193	0.0122943	-0.0395743	0.0128301
C_0173	γ-Glu-Asn	131801686	HMDB0029144	262.104	10.3135	0.693981	0.147513	-0.486583	0.20957	0.049879	0.142747	0.0242066	-0.0052214	-0.0016053	0.0567705	-0.243663	0.0574247	0.138297	-0.141496	0.218142	-0.112344	0.164989
C_0174	γ-Glu-Ornitine	189156	HMDB0002248	262.139	6.87668	-0.652009	-0.211767	-0.353583	0.0934986	0.198522	-0.446451	0.149131	-0.154821	0.172303	0.117045	0.10324	-0.150694	-0.106436	0.0440877	0.122429	0.0661861	0.0440526
C_0175	γ-Glu-Asp	161197	HMDB0030419	263.089	10.5124	-0.897881	-0.279296	-0.211913	0.188865	0.0914693	-0.143539	0.0026919	0.0279873	-0.0467597	-0.00398825	-0.020225	-0.0334729	-0.0214068	0.0272605	0.00958955	0.0206019	0.00393614
C_0176	Thiamine	1130	HMDB0000235	265.114	5.35486	-0.909222	-0.201445	-0.291667	-0.0722932	0.142581	-0.0316475	-0.0170514	-0.121798	0.0326802	-0.0168791	-0.0437026	-0.00292176	-0.0389634	-0.000574052	-0.00868995	-0.032823	-0.00635093
C_0177	Adenosine	60961	HMDB0000050	268.105	7.995	-0.816723	0.268544	-0.147377	-0.345424	-0.053689	0.233119	0.185188	-0.00311732	0.0232783	-0.0506788	0.0446475	-0.0355265	-0.127237	0.0304844	-0.00505748	-0.0684027	-0.00945334
C_0178	Inosine	6021	HMDB0000195	269.089	15.7875	-0.450922	-0.405178	-0.491153	0.357856	0.107886	-0.0603981	0.314544	-0.00337167	0.189609	-0.106682	-0.0843763	0.0453745	0.122204	0.0210205	-0.0416191	-0.251238	0.1106
C_0179	γ-Glu-Gln	150914	HMDB0011738	276.12	10.5118	0.130893	0.263887	-0.393864	0.296305	0.238963	0.34405	0.447341	-0.168185	0.216938	-0.0287262	-0.0839029	0.0493983	-0.440931	0.0937315	-0.0378019	-0.0582345	0.0322172
C_0180	Glu-Glu	439500		277.104	8.80402	-0.955039	0.0865001	0.112848	0.105683	-0.0652867	0.0603274	-0.148804	-0.00800387	0.0704077	-0.129301	-0.0169247	-0.0573177	0.0104913	-0.0128204	-0.0279898	0.00365754	0.0093248
C_0181	γ-Glu-Met	7009567	HMDB0034367	279.102	10.4728	0.908931	-0.000936789	-0.339639	0.131303	0.0131166	0.117822	0.0604683	0.052782	-0.0276131	0.0228541	-0.0601892	0.0191536	-0.0239902	0.00892152	0.0630597	0.0881187	-0.0555093
C_0182	N-(1-Deoxy-1-fructosyl)valine	131752247	HMDB0037844	280.14	11.2663	-0.25451	-0.396673	0.1824	0.168089	-0.157247	0.737744	-0.0650339	-0.104583	-0.332682	0.00630854	-0.0224546	0.0359016	0.0899841	-0.0294659	-0.0862385	-0.0518085	0.0243616
C_0183	1-Methyladenosine	27476	HMDB0003331	282.122	8.05114	-0.952127	-0.0177761	-0.241408	-0.0599811	-0.102812	-0.021879	0.0124418	0.0169609	0.119786	-0.0317154	0.019178	-0.057672	-0.0066998	-0.000849703	0.00892342	0.0244344	-0.000258988
C_0184	Guanosine	6802	HMDB0000133	284.101	10.2608	-0.846883	0.0282164	-0.1838	-0.183256	-0.00616734	0.0691743	0.0756952	-0.200739	0.309777	-0.16101	-0.0453959	-0.0509399	-0.1122	-0.0268534	-0.00277126	-0.151167	0.0326665
C_0185	γ-Glu-His	7017195	HMDB0029151	285.12	7.07193	-0.0385299	-0.252457	-0.190465	0.736234	0.092542	-0.495015	0.204629	0.0873815	-0.16364	0.0371948	-0.118346	-0.054673	0.047972	-0.0516306	-0.0141699	-0.0344768	0.0428796
C_0186	His-Glu	7010583		285.121	6.0622	-0.430931	-0.0210498	0.184575	0.417174	-0.124432	-0.370963	-0.171514	0.303872	0.240978	0.258262	-0.0659454	0.414819	-0.120231	0.0999672	0.0673027	-0.026684	0.00410955
C_0187	Octanoylcarnitine	11953814	HMDB0000791	288.219	8.39078	-0.894163	0.282396	0.200375	-0.00377718	-0.261951	0.0227743	0.0127265	0.00589405	0.0438814	0.0657714	0.0290196	0.059267	-0.0179741	-0.00837888	-0.00100996	-0.0149328	-0.00166526
C_0188	Ophthalmic acid	7018721	HMDB0005765	290.136	10.6782	-0.796652	-0.0207496	-0.13714	0.529666	0.110518	0.180977	0.0722929	0.0147632	-0.0427293	0.0728103	-0.0621962	0.0518141	-0.0145222	0.0256224	0.022146	-0.0062546	0.00857444
C_0189	Argininosuccinic acid	16950	HMDB0000052	291.131	7.65778	-0.706296	0.47531	0.103717	0.37501	0.306209	-0.057759	0.0605326	0.0528986	-0.0583001	0.0977053	-0.0435534	0.0644226	0.0125271	0.0298376	0.00497199	0.0128065	-0.00680633
C_0190	γ-Glu-Phe	111299	HMDB0000594	295.129	10.5287	0.511666	-0.0378993	-0.278929	-0.0652702	0.0722598	-0.0782721	0.0594517	-0.625307	-0.000854929	-0.342744	-0.00786609	0.327441	-0.140619	0.00980324	0.042383	-0.0471982	-0.01269
C_0191	Aspartame	134601	HMDB0001894	295.131	8.79305	-0.73527	0.288915	0.253611	-0.244259	-0.11273	0.318464	-0.106561	0.255362	0.129275	0.155539	-0.0455195	-0.113067	0.0420993	-0.0094493	-0.0591579	0.00677344	-0.00810012
C_0192	XC0120			298.054	7.67227	0.37463	-0.116688	0.0993212	-0.102936	-0.0979779	-0.20873	-0.0885023	0.027285	-0.0133503	0.0447074	0.142052	-0.0625288	0.133975	0.0511219	-0.768375	-0.206284	-0.289912
C_0193	5'-Deoxy-5'-methylthioadenosine	439176	HMDB0001173	298.099	8.15533	-0.939819	0.0517806	-0.143417	-0.0940731	0.157969	-0.000283681	-0.0529572	-0.164398	-0.0308086	-0.0515581	-0.0351233	0.142729	-0.060321	0.00717413	0.0090554	0.0166379	-0.024362
C_0194	N1-Methylguanosine	96373	HMDB0001563	298.112	9.75285	-0.120693	0.0987378	-0.761688	-0.248048	-0.356845	0.0661295	0.33176	0.228485	0.00679929	-0.00319529	0.0700182	-0.13514	-0.0583588	0.0553204	-0.0489194	-0.0265788	-0.0849598
C_0195	Arg-Glu			304.161	6.09171	-0.962226	0.11685	-0.0363466	0.0311511	-0.00325719	0.0717094	-0.136339	-0.0190038	0.167388	0.0486669	0.0256352	-0.0444248	0.00838155	-0.0213044	0.0181298	0.00328192	-0.013836
C_0196	γ-Glu-Citrulline			305.147	10.6566	0.68335	-0.0428195	-0.119563	-0.00121101	-0.083094	-0.032197	-0.091327	-0.1113	-0.153446	0.148773	-0.22593	-0.131374	-0.207857	0.420134	-0.262652	0.281848	-0.0781589
C_0197	Glutathione (GSSG)_divalent	65359	HMDB0003337	307.085	9.85666	-0.919823	-0.121647	-0.292134	-0.144965	-0.0316606	0.023636	-0.0879149	-0.023654	0.109949	-0.00401522	-0.0423426	0.0784783	-0.0331852	-0.00378932	0.0319573	0.0219227	-0.015709
C_0198	Glutathione (GSH)	124886	HMDB0000125	308.093	10.7066	-0.581497	0.645089	0.447877	0.175953	-0.00320115	0.00731892	0.0771261	-0.0176324	-0.0766081	0.0080728	0.00549344	-0.0402005	0.0022445	-0.0135603	0.00560975	-0.00321671	0.00584135
C_0199	XC0126			310.115	12.0885	-0.422494	-0.455186	-0.108083	-0.131919	-0.40745	0.562767	-0.0747088	-0.185315	-0.207907	-0.0106677	-0.0284265	0.0515462	0.0817553	-0.0452074	-0.0749837	-0.0351454	-0.0135821
C_0200	γ-Glu-Tyr	94340	HMDB0011741	311.123	10.6952	-0.563921	0.689716	0.341041	0.0742007	0.0770665	-0.236787	0.0854577	-0.0388052	0.0558621	-0.0500589	0.0278448	-0.0503385	-0.0473401	0.000280293	0.0422304	0.023529	0.0118391
C_0201	Tyr-Glu			311.126	8.98627	-0.96842	0.168044	0.110193	0.0487783	-0.0199744	0.0245379	-0.0499873	-0.00726487	0.0752815	0.06508	0.0363919	0.0389578	0.0190952	0.0145821	-0.04513	0.0215819	-0.0050358
C_0202	S-Methylglutathione	115260		322.109	10.7935	-0.914665	0.308135	-0.173078	-0.0314458	0.0658131	0.0121234	-0.0301499	-0.138411	-0.0558622	-0.0394135	-0.0335174	0.0471941	-0.00715077	-0.0074429	0.0269039	0.0603159	-0.0213849
C_0203	XC0132			325.163	7.03667	-0.924409	-0.240138	-0.230372	-0.0396028	-0.101184	0.12044	0.0404941	-0.0388026	0.0524601	0.0170152	-0.0248473	0.0220912	-0.0317686	-0.00400612	-0.000150006	0.00825299	-0.00567514
C_0204	Ile-Pro-Pro			326.208	8.85353	-0.478894	-0.540855	0.0563697	0.560999	-0.117205	-0.0782645	-0.286217	0.0796748	0.180705	0.119566	-0.0181097	-0.0153616	0.00525936	0.0126912	0.0123536	0.0612925	-0.0222842
C_0205	NMN	14180	HMDB0000229	335.066	16.5153	-0.91499	-0.170279	-0.170469	-0.200577	-0.108358	-0.0127114	-0.135029	0.0344572	0.170184	0.0258704	-0.019223	0.00524546	-0.0480176	0.00647221	0.0209572	-0.0148104	-0.0122256
C_0206	Lauroylcarnitine	168381	HMDB0002250	344.283	8.98301	-0.898784	-0.215945	-0.115934	-0.0501211	-0.148907	-0.00222915	0.0667512	-0.199426	0.0352316	0.134944	0.126539	-0.151123	0.0258472	-0.0615214	-0.00622318	0.018952	-0.00671228
C_0207	Thiamine phosphate	1131	HMDB0002666	345.08	8.62976	-0.813702	-0.218779	-0.35574	-0.340451	0.0318507	-0.00696457	0.013119	-0.169702	0.0384639	-0.0834567	0.00985411	0.0712995	-0.0488624	0.00450826	0.00102282	-0.0367648	-0.012182
C_0208	XC0137			350.103	10.9021	-0.916856	-0.269466	-0.141346	0.0114399	-0.12958	-0.0213908	-0.0845608	-0.00275275	-0.0305938	0.0605044	-0.00665358	0.185658	-0.0392858	0.0250314	-0.00114819	-0.0284976	-0.0123999
C_0209	Decarboxylated S-Adenosylmethionine	439415	HMDB0000988	355.156	4.60305	-0.255571	-0.204629	-0.497166	-0.337649	-0.440054	-0.0170564	0.0608044	0.22684	0.489895	0.103902	-0.0956361	-0.0902523	-0.0306577	0.0114341	0.0551639	0.0399479	0.0935086
C_0210	S-Lactoylglutathione	440018	HMDB0001066	380.115	11.1316	-0.54755	0.705945	0.388256	-0.0201076	-0.119254	0.000373575	0.0698015	0.155664	-0.00281221	-0.0677223	-0.0438488	9.0774e-05	-0.0172901	0.015556	0.0105242	-0.00625893	0.0122744
C_0211	S-Adenosylhomocysteine	439155	HMDB0000939	385.131	7.09455	-0.822311	-0.146136	-0.330881	-0.226716	0.300264	0.103647	-0.0434332	-0.0315723	0.0687009	0.0629425	-0.146163	0.0272648	-0.00627966	0.0438203	0.0294164	-0.045709	-0.0455919
C_0212	S-Adenosylmethionine	34755	HMDB0001185	399.146	5.80746	-0.910695	0.388966	0.112275	-0.00878595	-0.00139367	-0.0098941	0.0638023	-0.0161445	-0.00830864	0.00778999	0.00798395	0.0153121	-0.0370817	-0.000165905	0.0137342	0.0148001	-0.00385488
C_0213	Cysteine glutathione disulfide	10455148	HMDB0000656	427.097	9.44403	0.391386	-0.447358	0.290599	-0.222664	-0.0222656	-0.107708	0.228858	0.223762	0.188398	-0.195915	-0.111554	-0.0554003	-0.0441733	-0.0560712	-0.335166	-0.370458	-0.232502
C_0214	5-Methyltetrahydrofolic acid	444412	HMDB0001396	460.191	9.58171	0.354645	0.204904	-0.50711	0.348086	0.170834	0.304736	0.244366	-0.0597995	0.275438	-0.0959347	-0.232501	0.118758	0.200325	0.178856	0.117157	-0.171715	-0.00411901
N_0001	Caffeic acid-1	1549111	HMDB0001964	135.045	5.85484	0.314518	0.190368	-0.370131	0.146274	-0.060735	0.0515864	-0.246703	-0.0235404	-0.279276	0.163286	-0.255584	-0.161467	-0.629351	-0.152903	0.0102	0.089368	0.122779
N_0002	Caffeic acid-2	1549111	HMDB0001964	135.045	5.94517	0.256866	0.137517	-0.275773	0.0903569	-0.0772547	0.0190425	-0.282212	0.0649306	-0.31367	0.126664	-0.025941	-0.163478	-0.702088	-0.268126	0.00456166	0.066972	0.171894
N_0003	FA(12:0)	3893	HMDB0000638	199.171	13.1963	-0.676194	-0.233704	0.535197	-0.147621	0.0670092	-0.0992297	0.198086	0.0161748	-0.0368142	-0.110403	0.0664489	0.116519	-0.100946	0.0281807	0.203758	-0.0730535	-0.191585
N_0004	FA(14:3)			221.154	12.5388	-0.577332	0.568725	0.198831	-0.381125	0.080826	-0.160902	0.0407946	0.241117	0.0725043	0.118891	0.00159785	0.184675	0.0549225	-0.0740021	-0.0607627	0.013466	0.0189738
N_0005	FA(14:2)			223.17	13.0458	-0.607341	-0.553578	-0.0193745	0.045009	0.0234357	0.403039	-0.304499	0.12576	0.10082	0.168299	-0.0466599	-0.0378451	0.0187906	0.0309587	-0.0345243	0.0780428	-0.00834306
N_0006	FA(14:1)-2			225.185	13.5643	-0.461068	-0.677389	0.0998997	0.275109	-0.312166	0.274651	-0.0457915	0.121119	0.10768	-0.00628251	-0.00974982	-0.0923325	-0.0651875	0.0737269	-0.104152	0.0075494	-0.111366
N_0007	FA(14:1)-1			225.186	13.4345	-0.48516	-0.607076	0.303517	-0.2661	0.28883	0.113185	-0.140013	0.217031	0.0657921	-0.0443664	-0.0512755	0.154556	-0.0181328	0.124881	-0.0332878	0.116254	0.0827358
N_0008	Myristic acid	11005	HMDB0000806	227.201	14.0329	-0.470879	-0.51391	0.318216	-0.29481	0.467643	0.0920772	-0.0838313	0.0379772	-0.0636686	0.137366	0.104701	-0.0367249	0.0313387	0.160127	0.13879	-0.0854698	-0.0439561
N_0009	FA(15:0)	13849	HMDB0000826	241.217	14.2965	0.146975	-0.437186	0.49677	-0.0491704	0.408897	-0.0180283	-0.0626429	-0.0838551	-0.0636649	0.00704661	0.147108	0.154508	0.283131	0.281307	0.314881	-0.213116	0.0781593
N_0010	Pentadecanoic acid	13849	HMDB0000826	241.218	14.4083	0.223485	-0.701853	0.373777	-0.220122	0.0692985	-0.142602	0.151437	0.0378597	-0.186803	0.0916454	0.142844	-0.000389239	0.09661	0.186772	0.291507	-0.163368	-0.0144367
N_0011	3-Hydroxytetradecanoic acid-2	16064	HMDB0061656	243.196	12.8403	-0.595858	-0.301229	-0.306222	-0.21867	0.366111	-0.0156152	-0.254259	-0.0538549	-0.0214056	0.247324	0.262438	-0.170312	-0.0816616	0.0704422	0.0277812	0.109062	0.164293
N_0012	2-Hydroxytetradecanoic acid 3-Hydroxytetradecanoic acid-1	1563 16064	HMDB0002261 HMDB0061656	243.197	13.0673	-0.0104906	-0.310066	-0.190265	0.0116766	0.146329	0.0685209	-0.419609	0.517866	-0.19999	-0.111887	0.0508948	-0.308236	0.0451616	-0.43632	-0.056728	-0.184442	-0.13146
N_0013	FA(16:3)			249.187	13.4499	0.285166	-0.34848	0.668338	-0.122252	-0.276907	0.246025	-0.016498	0.0647821	0.10293	0.291737	0.167741	0.197436	0.0717673	0.112656	-0.00497697	0.0674258	-0.0933313
N_0014	FA(16:2)-2			251.202	13.7242	-0.138277	-0.904709	0.347383	-0.0122533	0.100362	0.0583527	0.0889894	0.0125346	0.0933724	0.0542262	0.054149	0.011083	-0.0129455	-0.00736621	0.0374067	-0.0158169	-0.0584569
N_0015	FA(16:2)-1			251.204	13.9449	0.663296	-0.443852	0.404809	-0.243107	-0.0438877	-0.088826	0.288918	0.0498571	0.0654983	-0.0509733	0.0549154	0.0115466	0.0755157	0.0259672	-0.0190123	-0.0180102	0.164884
N_0016	Palmitoleic acid	445638	HMDB0003229	253.218	14.1817	0.314225	-0.61522	0.578093	-0.237651	0.0624771	-0.0418366	0.226638	0.0823228	0.127941	0.0165105	0.114086	-0.00918684	-0.0176368	0.0607795	-0.0430627	-0.0717803	-0.165979
N_0017	Palmitic acid	985	HMDB0000220	255.233	14.7552	0.0206914	-0.726506	0.595425	-0.167363	0.123846	0.0391893	0.197093	0.0531788	0.055184	0.0376198	0.119172	0.0018336	0.0205672	0.0961755	0.0224904	-0.0362393	-0.022675
N_0018	FA(17:2)			265.216	14.0598	0.420695	-0.617675	0.337845	-0.334094	-0.184326	0.0386956	0.275476	-0.0833066	0.159806	-0.14808	0.118536	0.0435379	-0.0978269	0.126789	0.0654225	-0.0607487	-0.0201467
N_0019	FA(17:1)			267.234	14.5311	0.334806	-0.706738	0.472613	-0.188597	0.0996125	-0.000722383	0.280484	0.0808561	0.131522	-0.0650499	0.0433405	0.018411	-0.0539675	0.0366466	0.0476578	0.0550569	-0.0325143
N_0020	Heptadecanoic acid-1 FA(17:0)-1	10465 10465	HMDB0002259 HMDB0002259	269.249	15.0825	0.231587	-0.563537	0.356483	-0.126674	-0.0443772	-0.0538803	-0.0466669	-0.0184858	-0.179749	0.0617586	0.276819	-0.0776426	0.101232	0.429938	0.396703	-0.0723675	0.0423055
N_0021	Heptadecanoic acid-2 FA(17:0)-2	10465 10465	HMDB0002259 HMDB0002259	269.249	14.9812	0.155419	-0.735309	0.360021	-0.170763	-0.00998639	0.0175138	0.0933895	0.0126171	-0.0824834	-0.0551055	0.160692	-0.0332738	0.0512811	0.317507	0.354935	-0.0294321	-0.00694289
N_0022	Stearidonic acid	5312508	HMDB0006547	275.198	13.5853	0.378283	-0.60292	0.388911	0.0100237	-0.0103029	-0.161694	0.336975	0.0736214	0.285514	-0.119177	-0.00948501	0.0366629	-0.176163	-0.0839227	0.173335	0.0167212	-0.176799
N_0023	Linolenic acid	5280934	HMDB0001388	277.218	13.9674	0.423498	-0.643357	0.470945	-0.182317	0.0280884	-0.0355373	0.295507	0.0695611	0.130713	-0.0795034	0.0738388	-0.00997716	-0.0705036	0.0551821	-0.0214495	-0.0474052	-0.133476
N_0024	Linoleic acid	5280450	HMDB0000673	280.237	14.3885	0.241715	-0.733463	0.481545	-0.125314	0.097389	0.0409247	0.302173	0.0786171	0.169343	-0.0699684	0.0318274	0.0106154	-0.102396	0.037281	-0.0183251	0.0114751	-0.0181019
N_0025	Oleic acid	445639	HMDB0000207	282.25	14.8497	0.241664	-0.723078	0.5096	-0.115543	0.0698281	0.0541549	0.28427	0.0864844	0.185297	-0.0484811	0.0333479	0.0179992	-0.0893859	0.0280246	-0.04775	0.0194098	-0.00790472
N_0026	Stearic acid	5281	HMDB0000827	283.264	15.3788	-0.122567	-0.288	0.236707	-0.201367	-0.0736806	-0.0631399	-0.208283	-0.0250748	-0.258811	0.148807	0.295147	-0.0645863	0.195295	0.457655	0.56545	-0.0655511	0.000534562
N_0027	FA(19:2)			293.246	14.7154	0.260649	-0.699555	0.500041	-0.0979302	0.164572	0.0147895	0.233006	0.0968257	0.221399	-0.129628	-0.0371883	0.083581	-0.115011	-0.0178581	-0.00827969	0.0471777	0.0453079
N_0028	FA(19:1)			295.265	15.1529	-0.00822322	-0.789524	0.436753	0.0193677	0.0610497	0.166426	0.285429	0.0491816	0.145305	-0.0914117	-0.015291	0.0360428	-0.150935	0.0323591	0.0293349	0.105148	0.0582728
N_0029	Ricinoleic acid-1	643684	HMDB0034297	297.242	12.623	0.0502968	0.452765	0.794551	-0.068053	-0.182611	0.0886055	0.21786	0.145525	-0.0171317	0.0349553	0.0181466	0.0807569	0.0973838	-0.0582238	0.0439357	0.11379	0.102833
N_0030	Ricinoleic acid-2	643684	HMDB0034297	297.243	12.7734	-0.388558	0.531907	0.628349	-0.0653649	0.19617	0.0628572	0.144829	-0.0399282	0.091266	-0.207305	0.0214687	-0.158118	0.0609547	-0.0790446	0.115087	0.016428	-0.0418914
N_0031	FA(19:0)-1	12591	HMDB0000772	297.279	15.656	-0.263638	-0.7859	0.359095	0.03894	0.0753092	0.165016	0.101518	0.0374369	-0.141434	0.0425408	0.100144	-0.0169218	0.0270117	0.179981	0.23268	0.113365	0.0744216
N_0032	FA(19:0)-2	12591	HMDB0000772	297.279	15.5761	-0.136938	-0.660846	0.439375	0.0657001	0.115623	0.239944	0.39774	-0.0867638	-0.278731	-0.0945324	0.0424127	-0.00447727	0.00575677	-0.00803316	0.0923645	0.00945297	0.115467
N_0033	cis-5,8,11,14,17-Eicosapentaenoic acid	446284	HMDB0001999	301.219	13.9162	-0.0782484	-0.746966	0.526819	0.0379929	-0.0472867	-0.00418349	0.123563	0.0522824	0.205593	-0.00647845	0.126035	-0.01114	-0.064221	0.0847162	-0.0446872	-0.0261221	-0.253738
N_0034	Arachidonic acid	444899	HMDB0001043	303.235	14.3243	-0.664019	-0.618146	0.252881	-0.0389629	0.285437	0.0460314	0.0349229	0.0188661	0.118669	0.0332664	0.0072888	-0.0638636	-0.0597978	0.0146407	-0.0133817	-0.0538253	-0.0123135
N_0035	FA(20:3)			305.251	14.7614	0.329477	-0.735505	0.428514	-0.172588	0.0644361	-0.0372778	0.296883	0.0642005	0.145725	-0.0632219	0.0456293	0.00856527	-0.0364464	0.0530663	-0.0571765	0.00880966	0.0662172
N_0036	cis-8,11,14-Eicosatrienoic acid	5280581	HMDB0002925	305.251	14.6015	-0.0648554	-0.782954	0.407194	-0.191478	0.261318	0.0413664	0.269316	0.0401524	0.11495	-0.0883941	0.00455592	0.0368438	-0.10035	0.0277551	-0.0310892	-0.00472927	0.0439281
N_0037	cis-11,14-Eicosadienoic acid-1	6439848	HMDB0005060	307.258	14.7572	0.273989	-0.806439	0.439507	-0.0369587	0.122374	-0.00922082	0.179663	-0.022946	0.071183	-0.0700738	0.0313661	0.060063	-0.00205114	-0.0210584	-0.0976926	-0.0748659	0.0449686
N_0038	cis-11,14-Eicosadienoic acid-2	6439848	HMDB0005060	307.266	14.9954	-0.066247	-0.833342	0.41919	0.0060139	0.136851	0.0782156	0.247622	0.040603	0.120781	-0.0772677	-0.00066285	0.039241	-0.104934	0.00815125	-0.0485331	0.00109882	0.0452945
N_0039	cis-11-Eicosenoic acid	5282768	HMDB0002231	309.283	15.4183	-0.1524	-0.781827	0.410573	0.0160003	0.167951	0.217802	0.249374	0.0377653	0.0948078	-0.0894076	-0.0229519	0.0640409	-0.14545	0.000194363	-0.00339879	0.114186	0.0402538
N_0040	Arachidic acid	10467	HMDB0002212	311.295	15.9153	-0.463307	-0.349639	0.297046	-0.161748	0.202077	0.12654	-0.261206	-0.0252827	-0.194371	0.210387	0.195506	-0.027247	0.100004	0.308188	0.442603	-0.0331147	0.0018573
N_0041	15(S)-HETE	5280724	HMDB0003876	319.225	12.8389	0.414681	-0.538322	0.236658	-0.257878	0.0471042	-0.171354	0.465438	0.0130345	0.0897548	-0.111193	-0.103271	0.0940512	0.0109927	-0.0919214	0.0951558	0.329128	-0.0384207
N_0042	Heneicosanoic acid 19-Methylarachidic acid	16898 3632876	HMDB0002345	325.312	16.1203	-0.392648	-0.249656	0.324548	0.20005	0.498123	0.068361	0.0484136	0.0842558	-0.343401	0.0517797	0.00506385	-0.382906	0.170841	-0.0992256	0.0590364	-0.217879	-0.13663
N_0043	cis-4,7,10,13,16,19-Docosahexaenoic acid-1	445580	HMDB0002183	327.23	14.1056	-0.271406	0.148372	0.441144	-0.16303	0.553208	-0.38681	-0.19449	0.323316	-0.123999	0.0385939	0.0285382	0.0602534	0.125639	0.165402	-0.0585637	0.12473	-0.0409464
N_0044	cis-4,7,10,13,16,19-Docosahexaenoic acid-2	445580	HMDB0002183	327.232	14.2274	-0.584661	-0.609365	0.419611	0.153318	0.196034	0.147001	0.0880614	-0.0219805	0.0771373	-0.0278749	0.018923	-0.0552015	-0.076058	0.00633177	-0.0500704	0.0164156	-0.0159729
N_0045	FA(22:5)-1			329.249	14.6108	-0.272064	-0.752315	0.344715	-0.192256	0.30064	0.0636274	0.296887	-0.0142801	-0.0470262	-0.0918072	0.0241307	0.0182232	-0.0437955	0.0165811	-0.0433587	0.0285733	0.0706454
N_0046	FA(22:5)-2			329.249	14.4385	-0.166742	-0.785205	0.441915	-0.0108044	0.218029	0.125104	0.239805	0.0389089	0.0954568	-0.0849488	0.0147805	0.00424077	-0.12434	0.0378836	-0.0526882	0.0388066	-0.0171389
N_0047	FA(22:4)-1			331.257	14.6068	-0.312241	-0.823183	0.244326	-0.08103	0.232826	0.0595932	0.264456	-0.0677185	-0.0161177	0.0508408	0.0790608	-0.0908042	-0.0402267	-0.00996849	0.0589389	-0.0615461	-0.00349159
N_0048	FA(22:4)-2			331.266	14.8164	-0.140182	-0.775566	0.394271	-0.0739697	0.208954	0.152656	0.304562	0.0237696	0.0844038	-0.112391	0.00302491	0.0359015	-0.154153	0.0491353	-0.0448358	0.0730305	0.0553253
N_0049	FA(22:3)-2			333.281	14.9924	-0.347034	0.66916	0.405924	-0.124371	0.277124	0.00567969	-0.0753868	0.346792	-0.108495	-0.0448632	-0.123146	0.0732493	-0.108615	0.0304251	-0.0169702	-0.0336866	0.0176415
N_0050	FA(22:3)-3			333.282	15.1513	-0.373771	-0.721459	0.145569	-0.226783	0.274869	0.162001	0.253411	-0.020032	-0.0166485	-0.208741	-0.0152347	0.0351229	-0.162009	0.0184175	0.050345	0.159031	-0.0320823
N_0051	FA(22:3)-1			333.282	15.2137	-0.184522	-0.811575	0.379413	-0.0425523	0.211049	0.0436017	0.281299	0.07866	0.102681	-0.0635035	-0.0316886	0.0122685	-0.0892547	-0.0436606	-0.00951318	0.00550041	0.0636344
N_0052	FA(22:2)			335.297	15.5332	-0.374658	-0.685932	0.374233	-0.0477213	0.0820547	0.357041	0.20671	0.0475305	0.108465	-0.0224135	-0.0644708	0.116517	-0.127212	-0.0655949	-0.00154976	0.103309	0.0802575
N_0053	Erucic acid	5281116	HMDB0002068	337.313	15.9147	-0.46998	-0.65611	0.357635	0.0656903	0.195171	0.329021	0.13114	0.0643223	-0.059127	0.00135005	-0.117694	0.106481	-0.0832461	-0.0812221	-0.0233961	0.0769812	-0.00716129
N_0054	Behenic acid	8215	HMDB0000944	339.328	16.3788	-0.495911	-0.39004	0.132022	-0.0563565	-0.0297269	0.22012	-0.282809	-0.0312972	-0.36387	0.126323	0.030345	-0.115322	0.100512	0.330726	0.407927	-0.0363717	-0.0353492
N_0055	FA(24:5)			357.281	15.0189	-0.113269	-0.742232	0.377134	-0.18464	0.233682	0.12806	0.374961	0.0325443	0.0492995	-0.104154	-0.0342503	0.0305476	-0.134626	-0.0293337	0.0545165	0.0537049	0.0839751
N_0056	FA(24:4)			359.296	15.2974	-0.553029	-0.638636	0.29342	-0.0233391	0.260716	0.196763	0.249393	0.047265	-0.0455976	0.0162916	-0.0563036	0.013041	-0.0456332	-0.118235	-0.0459479	-0.0143404	0.0669366
N_0057	FA(24:2)			363.324	16.0116	-0.511133	-0.517752	0.220954	0.343653	0.164817	0.333399	-0.0719089	0.131858	-0.214818	0.12451	-0.0175267	0.12652	-0.0152153	0.109008	-0.0715593	0.217691	0.0171012
N_0058	Nervonic acid	5281120	HMDB0002368	365.341	16.3542	-0.637311	-0.480647	0.244358	0.0477348	0.137084	0.491277	-0.0460637	-0.0199248	-0.131288	0.0353559	-0.0374034	0.0582851	0.00379349	-0.0331873	-0.0389571	0.0886842	0.0661722
N_0059	FA(24:0)	11197	HMDB0002003	367.358	16.816	-0.121019	-0.19129	0.389388	-0.428546	-0.0952484	0.266095	-0.21432	0.0290757	-0.0162138	0.107651	-0.014935	-0.0884889	-0.129485	-0.0869805	0.301654	-0.362978	0.468878
N_0060	FA(25:3)			375.329	15.8203	-0.110171	0.706194	-0.383364	-0.271207	0.320818	-0.0382036	0.0170324	-0.07034	-0.0318104	-0.187228	0.1153	0.250921	-0.00115809	-0.154049	0.135129	0.0583021	-0.0360209
N_0061	LPA(14:0)			381.205	14.9106	-0.187685	-0.0178313	0.313653	-0.337018	0.359417	-0.314961	-0.0434346	0.343805	0.0301051	0.114535	0.0616623	0.178921	0.119649	0.153235	0.0270933	0.507544	0.240948
N_0062	Deoxycholic acid	222528	HMDB0000626	391.286	12.1648	-0.480203	0.231142	0.197269	0.37607	0.192571	0.0385841	0.209354	-0.483707	0.132866	0.237997	0.0399609	-0.354339	0.0438897	0.0116083	-0.0696744	-0.0793649	0.0678098
N_0063	Ursodeoxycholic acid	31401	HMDB0000946	391.286	11.0917	-0.326703	0.46291	0.284072	-0.141688	0.498239	0.0706101	0.0400284	-0.0726236	0.07047	0.102889	0.0803517	-0.525125	0.0687213	-0.109453	-0.0137179	0.0586336	-0.00309395
N_0064	Cholic acid	221493	HMDB0000619	407.281	11.1023	-0.388797	0.0849341	-0.0215146	0.00811741	0.811204	-0.10621	0.0589359	-0.116088	0.0228281	0.192049	-0.127316	-0.246503	0.0528418	0.0383838	-0.15814	-0.0450453	-0.0955612
N_0065	Lupulone	68051	HMDB0030041	413.263	14.3893	0.451196	-0.405326	0.30035	-0.349355	0.372306	-0.0837349	0.261199	0.157108	0.0762094	0.00476893	-0.0607877	-0.0101502	0.0478387	-0.180499	-0.340187	-0.142153	-0.0301997
N_0066	Cholesterol sulfate	65076	HMDB0000653	465.305	16.8976	-0.0718552	-0.610175	0.206847	0.148346	0.0266415	0.0591221	0.369749	0.12358	0.137142	0.0369207	-0.144789	0.188814	0.13163	-0.52148	0.0902803	0.160021	0.0415695
N_0067	Asiatic acid-1	119034		487.339	11.9043	-0.923352	0.0906079	0.0641057	-0.100398	-0.257402	0.0337864	-0.0808748	0.0565105	-0.0514347	-0.174489	-0.0635567	0.0829956	0.0297039	-0.0483207	0.0149301	-0.00945498	-0.0184821
N_0068	Asiatic acid-2	119034		487.344	11.4348	-0.669228	-0.370986	-0.281877	0.0542346	-0.249954	-0.230905	-0.0623388	-0.37159	0.0192984	-0.181652	0.0816533	0.171546	-0.0548913	-0.0347819	0.023575	0.0073422	-0.00702309
N_0069	Taurodeoxycholic acid	2733768	HMDB0000896	498.284	12.9029	-0.388876	-0.26857	0.00854195	0.0406645	0.751391	-0.364252	-0.0291594	0.0939112	-0.1276	0.0120279	-0.0515397	-0.105118	-0.0516423	0.00905718	-0.137253	-0.118797	-0.0463573
N_0070	Tauroursodeoxycholic acid	9848818	HMDB0000874	498.286	11.5426	-0.43326	-0.361472	0.0258236	0.28432	0.541415	-0.490065	-0.039741	0.0164119	-0.0478428	-0.0363245	0.0109676	-0.0833863	-0.032494	0.00823653	-0.148956	-0.148054	-0.0952003
N_0071	Taurochenodeoxycholic acid	387316	HMDB0000951	498.286	12.5986	-0.384746	-0.317121	0.0190221	0.240335	0.563682	-0.519433	-0.0286049	0.0470277	-0.0643196	-0.060838	0.0179226	-0.0968119	-0.0433553	0.0242158	-0.179628	-0.143902	-0.172431
N_0072	Taurocholic acid	46783527	HMDB0000036	514.287	11.7405	-0.37918	-0.203386	-0.013272	-0.043921	0.790415	-0.321985	-0.0874833	0.136312	-0.106466	-0.023282	-0.0465362	-0.123136	-0.0385377	0.0169741	-0.12191	-0.0773482	-0.0791493
P_0001	5-Methoxyindoleacetic acid	18986	HMDB0004096	206.082	7.25872	0.256866	0.137517	-0.275773	0.0903569	-0.0772547	0.0190425	-0.282212	0.0649306	-0.31367	0.126664	-0.025941	-0.163478	-0.702088	-0.268126	0.00456166	0.066972	0.171894
P_0002	Flavanone	10251		225.09	10.8019	0.262117	-0.0408229	0.0303421	-0.116556	-0.0691876	-0.194271	-0.156093	-0.0254552	-0.0268907	0.104119	0.0301476	0.0313139	0.36215	-0.0092173	-0.632441	-0.0191018	0.550041
P_0003	Retinol-1	445354	HMDB0000305	269.224	13.7706	-0.491588	-0.127453	0.25891	0.291685	0.0346345	0.0366264	-0.476641	0.31526	-0.275772	0.199342	-0.00505948	0.158522	-0.0436352	0.240193	0.224961	-0.0929868	0.0327545
P_0004	Retinol-2	445354	HMDB0000305	269.227	14.0209	0.367322	-0.608755	0.063627	-0.0922879	-0.152069	0.0896256	0.26519	0.140135	0.0679977	-0.0853272	-0.139798	0.128312	0.133772	-0.534104	0.0257116	0.0652275	-0.0693954
P_0005	β-Estradiol 17α-Estradiol	5757 68570	HMDB0000151 HMDB0000429	273.19	10.0309	-0.363395	-0.118949	0.390007	-0.0530581	0.200716	-0.224886	-0.00128145	0.371666	-0.0701338	0.197545	0.163244	0.469674	0.0719015	0.0896419	-0.0393604	0.3901	0.108443
P_0006	4-Androstene-3,17-dione-1	6128	HMDB0000053	287.2	9.9074	0.543677	0.107974	-0.25953	-0.258033	0.0504968	-0.0492811	-0.230948	0.395913	-0.358802	0.041379	0.389894	-0.0900433	-0.152284	0.0579517	0.0949253	0.12805	-0.0350041
P_0007	4-Androstene-3,17-dione-2	6128	HMDB0000053	287.203	10.0437	-0.00967286	-0.260636	0.455267	0.280763	0.273208	-0.0454779	-0.224882	-0.195671	0.238005	-0.0420435	0.0313412	0.25602	0.274251	-0.0746836	-0.235425	0.40594	0.233159
P_0008	Testosterone	6013	HMDB0000234	289.214	10.1369	0.484021	0.41455	-0.469693	0.277641	0.00624653	0.174692	-0.1696	0.273661	-0.107621	-0.0341534	0.291829	0.178467	-0.114009	-0.0407953	0.120387	-0.0494234	-0.0245737
P_0009	Sphingosine	5280335	HMDB0000252	300.288	11.1884	-0.913222	-0.226747	-0.13112	-0.0216394	0.0543953	-0.0390997	-0.0609514	0.0896522	0.223442	0.136202	-0.0418384	-0.0790432	-0.052721	0.00190376	0.0299724	0.00531579	0.0228992
P_0010	Palmitoylethanolamide	4671	HMDB0002100	300.288	13.8789	-0.688967	-0.405735	-0.117354	-0.517927	0.046868	-0.0648888	-0.0172245	-0.0341483	0.0304895	0.0696208	0.119158	-0.0319738	0.179323	-0.112435	-0.0227313	0.0469627	0.0479045
P_0011	Sphinganine	91486	HMDB0000269	302.308	11.3732	-0.837496	-0.111541	0.0590803	-0.117125	0.468981	0.121872	-0.030407	-0.0344908	-0.0730597	0.0719684	-0.0408044	0.082049	-0.0261517	-0.0764979	-0.0779493	0.00587513	-0.0218899
P_0012	Progesterone	5994	HMDB0001830	315.23	11.1257	-0.232765	-0.80616	0.162966	0.140354	0.203495	0.184516	0.299825	0.111699	-0.0571271	-0.0428294	0.016986	-0.0382097	-0.146081	0.0751804	-0.0616535	-0.048395	0.178491
P_0013	AC(10:0)	10245190	HMDB0000651	316.249	9.09869	-0.854127	0.328036	0.176727	-0.0197135	-0.311446	-0.0762425	0.0811532	0.094885	-0.0445284	-0.0623657	-0.00074107	0.0719614	-0.0034477	0.0290286	-0.0168212	-0.00878062	0.0238975
P_0014	5α-Pregnane-3,20-dione	92810	HMDB0003759	317.247	11.783	-0.241525	-0.460108	0.0362416	-0.0665633	0.274602	0.534133	0.03015	-0.0398714	-0.485812	-0.0821405	0.162702	0.17772	-0.0162501	0.134125	-0.174603	0.106911	-0.00575737
P_0015	Phytosphingosine	122121	HMDB0004610	318.299	11.0944	-0.525885	-0.385318	-0.22299	0.276268	-0.230758	-0.421013	-0.107424	0.204773	0.355299	0.130114	-0.0176806	-0.0987112	-0.0352178	0.0394308	0.0808584	0.0447797	0.0197588
P_0016	Linoleyl ethanolamide	5283446	HMDB0012252	324.29	13.5486	-0.764958	-0.230663	-0.281383	-0.483571	0.161744	-0.0154885	-0.114784	-0.0440988	0.0417468	0.012543	0.0471208	0.0498286	0.0197135	-0.00772271	-0.000580491	0.000600185	0.00661811
P_0017	Glabridin	124052	HMDB0034188	325.142	11.5258	-0.0797905	-0.0786197	0.423319	0.0294033	-0.229879	0.168216	-0.0983464	0.71007	0.0811999	0.14801	0.388795	0.100471	0.117299	0.0338239	0.0705972	-0.0512748	-0.0102102
P_0018	Oleoyl ethanolamide AEA(18:1)	5283454 0	HMDB0002088	326.304	14.0388	-0.599814	-0.510608	-0.0794288	-0.538016	0.0154906	-0.0880519	-0.0794312	0.00227778	0.147803	0.105559	0.0545144	0.029644	0.126902	-0.111451	0.0531701	0.0304788	-0.0174438
P_0019	Stearoyl ethanolamide	27902	HMDB0013078	328.321	14.5956	-0.534602	-0.50459	-0.351728	-0.54512	0.0713337	0.0283499	0.0614651	-0.000654892	-0.023874	0.0371152	0.0851745	0.00492745	0.0711196	-0.0129228	-0.0835812	-0.00272038	0.0872149
P_0020	17α-Hydroxyprogesterone-1 Deoxycorticosterone-1 5β-pregnane-3α,21-diol-11,20-dione	6238 6166 440698	HMDB0000374 HMDB0000016 HMDB0006755	331.228	9.99509	-0.226963	-0.679346	0.257745	0.167992	0.41	0.140653	0.192759	0.143773	0.042836	0.0298648	-0.164138	-0.0248724	-0.0791682	-0.131736	0.167133	-0.195227	0.163268
P_0021	17α-Hydroxyprogesterone-2 Deoxycorticosterone-2	6238 6166	HMDB0000374 HMDB0000016	331.228	10.1858	-0.381223	-0.602638	-0.16346	0.0334266	0.027063	0.0108548	0.143597	0.436699	-0.308822	0.280185	-0.135685	0.118537	0.0337618	-0.0941974	-0.0662445	0.086208	-0.152689
P_0022	17α-Hydroxyprogesterone-3	6238	HMDB0000374	331.229	10.281	-0.0226411	-0.634508	-0.0289584	-0.0982768	0.146412	-0.0277049	-0.322991	0.442695	0.0801177	0.106599	-0.262656	0.244798	0.00772756	-0.301679	0.0339588	0.0334797	-0.154412
P_0023	Ethyl arachidonate	5367369	HMDB0062725	333.278	15.4129	-0.229201	-0.726983	0.443584	0.0301146	0.245179	0.164535	0.224474	0.0474716	0.0821078	-0.0991895	0.0804888	0.130968	-0.089888	0.0310802	0.121073	0.125802	0.0414789
P_0024	AC(12:1)-1			342.26	9.74348	-0.725261	-0.515762	-9.55534e-05	0.307893	-0.137546	-0.155949	-0.129766	0.00741791	0.0954352	0.129529	-0.0385545	0.0514278	0.0146694	-0.00281636	0.0164653	0.0925411	0.118238
P_0025	AC(12:1)-2			342.261	9.59845	-0.887023	0.154244	0.00696424	-0.143882	-0.336718	-0.101028	0.0463694	0.127556	-0.0081204	-0.129559	-0.0264512	0.0392472	0.0232369	0.0447048	0.000708851	0.00831374	0.0703071
P_0026	AC(12:1)-3			342.262	9.91205	-0.845779	-0.137128	-0.0241804	-0.153635	0.0710364	-0.261175	-0.27078	-0.0759816	0.210699	-0.0726677	0.0086828	0.172214	-0.0463319	0.0120143	0.0467283	0.0691482	0.0254478
P_0027	AC(12:0)			344.28	10.1155	-0.859901	0.257583	0.128712	-0.11504	-0.331459	-0.0608881	0.0728286	0.115908	-0.0577972	-0.145294	-0.0135221	0.0740152	0.00299823	0.03814	-0.0203249	-0.00211431	0.0107825
P_0028	Cortexolone Corticosterone 21-Deoxycortisol	440707 5753 92827	HMDB0000015 HMDB0001547 HMDB0004030	347.222	9.2206	-0.369881	-0.779022	0.22447	0.297328	0.173849	0.137184	0.117981	0.0580709	-0.16165	-0.00562369	-0.0232278	-0.0119686	-0.0299899	0.0456414	-0.068132	-0.0392617	0.123189
P_0029	Anandamide	5281969	HMDB0004080	348.289	13.5489	-0.546649	-0.514697	-0.211855	-0.460417	0.30516	-0.0234218	-0.0217521	-0.216852	-0.034219	0.131424	0.00973544	-0.0685782	-0.0529012	-0.0180302	-0.0314742	0.101876	-0.0221894
P_0030	AC(13:1)-1			356.281	10.0373	-0.496822	-0.648469	-0.0337022	-0.098433	-0.267518	0.21176	0.246439	0.0636646	-0.224649	-0.0474016	0.1151	0.0324446	0.0640894	-0.137668	-0.0956233	0.198461	-0.045083
P_0031	AC(13:1)-2			356.282	10.1564	-0.834626	-0.188143	-0.0332354	-0.00833466	-0.0621225	0.090281	0.124883	0.276261	-0.0361941	0.364221	-0.026259	0.0662981	-0.0221505	0.0483539	-0.000899072	-0.140309	0.0365251
P_0032	AC(14:3)-1			366.262	9.51156	-0.793266	-0.16574	-0.28059	-0.0358405	-0.156826	0.180934	0.158961	0.294168	-0.0716608	0.261125	0.095116	0.0223766	0.0777753	0.0442132	-0.0263269	-0.0503699	0.00239445
P_0033	AC(14:3)-2			366.264	9.90504	-0.823577	-0.336735	-0.248013	-0.190158	-0.00574982	-0.149733	-0.162992	-0.134741	0.004391	-0.153779	-0.007686	0.11393	0.00693027	-0.0583805	-0.0410408	-0.0127307	-0.0384229
P_0034	7-Dehydrocholesterol-1	439423	HMDB0000032	367.335	16.2429	-0.801496	-0.278394	-0.109574	0.163321	-0.137768	0.0893819	0.00960514	-0.0517136	0.0474188	0.0509163	0.0655188	0.0641702	0.298427	-0.0930511	-0.0456584	-0.302739	-0.0835445
P_0035	7-Dehydrocholesterol-2 Desmosterol-1	439423 439577	HMDB0000032 HMDB0002719	367.336	15.8414	-0.467019	-0.0191202	0.146802	0.294823	-0.348199	0.168769	0.115002	-0.0637362	-0.176023	0.255686	-0.0324367	0.0378106	0.312902	-0.0963249	-0.348147	0.0571823	0.418974
P_0036	7-Dehydrocholesterol-3 Desmosterol-2	439423 439577	HMDB0000032 HMDB0002719	367.336	16.007	-0.363748	-0.391644	-0.245274	0.341717	0.0990606	0.274758	-0.00999877	-0.187124	0.189591	-0.311488	0.162012	-0.286597	-0.264267	0.247565	0.177654	-0.0542224	-0.0998547
P_0037	AC(14:2)-1			368.279	10.0105	-0.878479	-0.284818	-0.216062	-0.11379	-0.28297	-0.0239986	-0.0251035	0.0566928	-0.0038436	-0.012942	-0.0134252	0.0204489	0.00927498	0.0287372	-0.0306821	0.000904403	0.0198761
P_0038	AC(14:2)-2			368.282	10.3859	-0.765911	-0.334949	-0.107437	0.0606843	0.120164	-0.261292	-0.349607	0.0333275	0.247065	-0.00529853	-0.0468669	0.116506	-0.0426174	0.0172375	-0.00484798	-0.00302951	0.0304944
P_0039	Cholesterol	5997	HMDB0000067	369.351	16.2458	-0.910597	-0.311131	-0.0350752	0.127981	-0.0590188	0.203039	0.00817304	-0.0631173	-0.00144622	0.0564345	0.0342843	0.0218365	0.0403257	-0.0176073	-0.0254983	-0.0079013	0.0124506
P_0040	Prostaglandin D2-1	448457	HMDB0001403	370.252	10.2574	0.246784	-0.112264	0.0273231	-0.210732	0.154354	-0.109392	0.0338663	0.110254	-0.10114	0.12172	-0.297688	0.0990899	0.364941	-0.612998	0.241582	0.192065	-0.323365
P_0041	Prostaglandin D2-2	448457	HMDB0001403	370.256	10.1241	0.296757	-0.181097	0.141238	-0.154308	-0.0376787	-0.0988905	0.145274	0.0965521	-0.0330026	0.0346416	-0.219423	0.122811	0.299611	-0.702767	0.356688	0.0490316	-0.122302
P_0042	AC(14:1)-1			370.292	10.7679	-0.857647	0.0474102	-0.0504898	-0.17274	0.0106456	-0.223432	-0.178199	-0.0715792	0.0537498	-0.314448	-0.0357884	0.176516	-0.0669449	-0.0150343	0.0563312	-0.0270544	-0.00861558
P_0043	AC(14:1)-2			370.293	10.4982	-0.886837	-0.335558	-0.120795	0.0423146	-0.205275	-0.113179	-0.134594	0.0132917	0.0579213	-0.0275506	0.00162475	0.0414658	0.0288094	0.00751013	-0.0484384	0.0204203	0.0425959
P_0044	AC(14:1)-3			370.293	10.4053	-0.849097	0.252199	0.0887582	-0.16914	-0.313268	-0.0627501	0.0192946	0.00883906	-0.0649481	-0.253348	-0.019839	0.0830565	-0.00748382	0.0208157	-0.014064	-0.00168298	0.00573874
P_0045	AEA(22:6)			372.291	13.496	-0.859729	-0.233242	-0.209025	-0.242245	0.140487	0.000407153	0.0464395	-0.10579	0.0317021	-0.0509367	-0.00175593	0.0423708	-0.114504	0.0542498	-0.206357	-0.0240013	0.0799659
P_0046	AC(14:0)			372.313	10.9483	-0.822252	0.279924	0.131811	-0.153898	-0.290086	-0.109085	0.065808	0.0142664	-0.071511	-0.30632	-0.0197173	0.061625	-0.00990104	0.0172178	-0.0180875	0.00469551	0.00516248
P_0047	Riboflavin	493570	HMDB0000244	377.147	6.04536	-0.623954	-0.307615	-0.495886	-0.208209	-0.111165	0.0330432	-0.166891	-0.0155952	-0.170822	0.0698142	0.00322795	-0.0846357	-0.350482	-0.124966	-0.0141644	0.0120378	0.072305
P_0048	2-Arachidonoylglycerol	5282280	HMDB0004666	379.284	13.7122	0.33857	-0.684753	0.0797317	0.0404911	0.0081067	0.0907472	0.236004	0.067471	0.354106	0.0340396	-0.213541	0.0406426	-0.282457	0.126988	0.0186226	-0.0222228	0.263413
P_0049	Campesterol	173183	HMDB0002869	383.366	16.3971	-0.860179	-0.349223	-0.0552786	0.155606	-0.239564	0.168876	-0.130438	-0.0252485	0.0432356	-0.00456703	0.0271935	-0.0478334	0.0188965	-0.033366	-0.00342321	-0.0196157	-0.0228295
P_0050	22-Hydroxycholesterol	167685	HMDB0004035	385.345	13.735	0.434927	-0.57044	-0.0297915	0.34993	-0.284032	0.00968852	0.337126	-0.176776	0.0808275	-0.0915164	-0.0736997	0.225001	-0.0984392	0.0201095	-0.227097	0.061542	-0.00228824
P_0051	AC(15:0)-1			386.324	11.133	-0.94707	-0.0965319	0.0308879	-0.0637964	-0.191257	0.174305	-0.0876263	-0.0133509	0.0641969	0.0137073	0.0197779	-0.0753594	0.00308453	-0.0043253	-0.0178739	0.0563042	0.00115714
P_0052	AC(15:0)-2			386.324	11.3381	-0.850702	-0.170637	0.00111391	-0.0556705	-0.280262	-0.095856	0.00769812	-0.190907	-0.116721	-0.268018	0.0907589	0.153126	-0.0245158	-0.0168596	-0.0392471	0.00584254	-0.0156986
P_0053	5α-Cholestan-3-one	92128	HMDB0000871	387.366	16.2483	-0.89936	-0.328396	-0.126884	0.0538252	0.0892057	0.106339	0.0133569	-0.100398	0.0062823	0.0627122	0.00386476	-0.0913647	0.0750946	0.0239982	-0.0965779	0.0627294	-0.0545472
P_0054	Stigmasterol-1	5280794	HMDB0000937	395.365	16.2398	-0.819075	-0.196552	-0.18172	-0.19785	0.0282455	0.191901	-0.0485828	-0.219745	0.0554177	-0.0543701	0.247231	0.0580808	-0.117374	0.199204	-0.064998	0.0263822	0.0337901
P_0055	Stigmasterol-2	5280794	HMDB0000937	395.367	16.3629	-0.488593	-0.450044	-0.0281739	0.351604	-0.355303	0.438156	-0.196531	0.065126	-0.0319623	0.166236	-0.0424916	-0.0184205	0.115452	-0.0716131	-0.121601	0.0857774	-0.0427494
P_0056	AC(16:2)			396.312	10.7322	-0.887138	0.0347473	-0.0753357	-0.163986	-0.322511	-0.0635975	-0.00860754	0.0744695	-0.0181051	-0.248822	-0.0421402	-0.0268418	0.0108347	0.0247835	-0.00219735	0.00102583	0.00770632
P_0057	Ergocalciferol-1	5280793	HMDB0000900	397.347	15.8492	-0.680126	0.118839	0.31755	0.101376	0.0407432	0.275498	0.0482237	0.175564	-0.0765466	-0.00460446	0.392797	0.0381358	0.198916	0.131163	-0.119362	0.248385	-0.0845293
P_0058	Ergocalciferol-2	5280793	HMDB0000900	397.35	15.682	0.489142	-0.418258	0.330749	-0.232204	0.246205	0.0285248	0.329206	0.0782052	0.0996038	-0.0736008	0.0446025	-0.0915502	-0.293435	0.199619	-0.103993	-0.234271	0.170898
P_0059	Sitosterol-1	222284	HMDB0000852	397.386	16.553	-0.730369	-0.0824472	0.0568607	0.157788	-0.0623473	0.400992	-0.106139	-0.176624	0.0625495	-0.0340904	0.0374042	0.0804575	0.293703	-0.135019	0.185259	-0.24948	0.102424
P_0060	Sitosterol-2	222284	HMDB0000852	397.395	16.2393	0.116701	0.0572118	-0.422545	-0.409089	0.18728	0.120618	0.192819	0.442322	-0.0884688	-0.24145	0.135885	-0.246458	-0.040012	0.206194	0.130958	0.347689	-0.165148
P_0061	AC(16:1)			398.328	11.1841	-0.8391	0.247286	0.17685	-0.0503743	-0.312218	-0.0367458	-0.0253007	0.0685434	-0.0944231	-0.264046	-0.0475853	0.120003	0.00909813	0.0269557	-0.0207611	-0.0129121	0.00838739
P_0062	Palmitoylcarnitine	11953816	HMDB0000222	401.346	11.728	-0.794514	0.293059	0.125292	-0.132929	-0.277129	-0.062591	0.0312945	-0.0604038	-0.114707	-0.378357	-0.0255298	0.0824737	-0.010406	-9.43923e-05	-0.0139314	-0.00437338	0.00794015
P_0063	Cycloartenol Lanosterol	92110 246983	HMDB0036591 HMDB0001251	409.383	16.3668	-0.757384	-0.173703	-0.160559	-0.0982191	-0.0778022	0.404097	0.364305	-0.0111777	-0.154851	-0.136356	0.0739	0.0202425	0.0109002	-0.0274823	-0.0434746	-0.00948711	0.0853417
P_0064	AC(17:1)-1			412.339	11.7564	-0.9672	0.0682911	-0.0197156	-0.139776	-0.0978813	0.0162844	0.0167084	-0.0178582	-0.108641	-0.120358	0.00186104	-0.0448517	0.0161284	-0.00703299	-0.0249659	-0.0158633	-0.00165035
P_0065	AC(17:1)-2			412.34	11.5395	-0.884298	-0.0938464	0.00658575	0.0195539	-0.294391	0.000237428	-0.0264009	-0.0495146	-0.195969	-0.218643	-0.0114478	0.152859	0.0692058	0.0100697	-0.0598666	0.0225177	-0.0167727
P_0066	AC(17:1)-3			412.341	11.3477	-0.9113	-0.0872917	0.144868	0.165166	-0.153401	0.178907	-0.170932	-0.117958	-0.0806196	-0.056942	0.00776346	0.0201265	0.0401393	-0.0453059	-0.0273959	-0.0169372	-0.00812819
P_0067	AC(17:0)-1			414.358	11.904	-0.916804	-0.149618	-0.0334358	-0.150373	0.0845465	0.207858	-0.2009	-0.127146	0.00510733	-0.0529287	0.0285277	0.0219297	0.00484871	-0.0336338	-0.0275784	-0.00119485	-0.0208854
P_0068	AC(17:0)-2			414.358	11.9973	-0.739344	-0.484547	-0.105126	0.0774334	-0.349256	0.192601	0.0802673	-0.0250728	-0.150309	0.0134294	-0.00450238	-0.0244486	0.0662389	-0.0313744	-0.0588873	-0.051384	-0.0227876
P_0069	AC(17:0)-3			414.358	12.1015	-0.854059	-0.230944	-0.149404	0.0386931	-0.20489	-0.200045	0.0714144	-0.189385	-0.133751	-0.204666	0.0421472	0.0891005	-0.0109427	-0.0237477	0.00201026	0.016823	0.00138346
P_0070	Diosgenin	99474		415.323	14.1032	-0.418356	0.492535	0.564058	-0.0400493	0.285784	0.00154137	0.0495611	0.14692	-0.0204345	0.0204382	-0.145812	0.226571	-0.0507695	0.0229631	-0.0314142	0.21483	-0.182296
P_0071	γ-Tocopherol	92729	HMDB0001492	417.369	16.202	-0.791462	-0.199269	-0.278349	0.336936	-0.0445875	0.115171	0.198764	-0.00798541	-0.184341	0.0024023	0.0309421	-0.149898	0.152906	-0.059717	-0.0439198	0.0364931	0.0207529
P_0072	AC(18:2)			424.344	11.4317	-0.895713	-0.126029	-0.133226	-0.180935	-0.278547	0.0305249	-0.0155877	-0.0165393	-0.102098	-0.175992	-0.0159097	0.0959121	0.00279001	0.0230863	-0.0249236	-0.0163128	-0.00373405
P_0073	AC(18:1)			426.36	11.9015	-0.890844	-0.0525577	0.0315313	-0.0137788	-0.293169	0.028102	-0.0401048	-0.0881401	-0.161526	-0.243273	-0.0126403	0.139913	0.0195655	-0.00712833	-0.0290879	-0.00679511	0.00104728
P_0074	AC(18:0)			428.376	12.4676	-0.913258	0.0112254	-0.0994782	-0.165523	-0.21844	-0.0531274	0.00312872	-0.0796037	-0.0750695	-0.256367	-0.00413093	-0.00320655	0.000252375	-0.00672022	-0.0120592	-0.00816057	0.00320537
P_0075	Hydroxyprogesterone caproate	169870		429.293	12.4654	-0.64275	-0.221515	-0.251386	0.0683204	-0.385274	0.0499953	0.367278	0.0401843	-0.240338	0.169503	0.0930299	-0.270851	0.107325	-0.00745625	-0.0415973	0.0127652	0.0228568
[truncated: 21 more rows]

## Sheet: Figure 2 HeatMap
HCA							※The background color of cells are same as HeatMap in newer version of MS Excel 2007.
[truncated: 530 more rows]

[truncated: 3 more sheets: Appendix Information on Pathway, Pathway Clustering, HMDB Categorization]
