# Supplementary material for: Periodic fasting and refeeding re-shapes lipid saturation, storage, and distribution in brown adipose tissue
Source: PLoS Biol. 2026 Jan 12;24(1):e3003593. doi: 10.1371/journal.pbio.3003593 (PMC12795461; doi:10.1371/journal.pbio.3003593)
Supplement: S3 Table — Statistical analysis of the rest of data was performed using a two-tailed Student t test between two groups. (XLSX) [file pbio.3003593.s014.xlsx]

## Sheet: MALDI-TOF MS
m/z	1/K0 [V·s/cm²]	CCS [Å²]	Name	NeutralMass	Notation	Formula	Source	mSigma	Δm/z [mDa]	ΔCCS [%]	Refed-1	Refed-2	Refed-3	Fas-1	Fas-2	Fas-3	AD-1	AD-2	AD-3	P Value(AD vs Fas)	P Value(AD vs Refed)	P Value(Fas vs Refed)
610.5742 m/z ± 15 mDa	1.3624 ± 0.01	279.017 ± 2.0479	Cer 38:1;O3	609.566	[M+H]+	C38H75NO4	Lipid Species	101.7	-2.675		26.0118	25.5815	82.7513	23.3982	31.7251	30.1199	27.2535	21.7089	28.2497	0.45801	0.375024	0.441026
648.5292 m/z ± 15 mDa	1.3309 ± 0.01	272.205 ± 2.0453	Cer 38:1;O3	609.566	[M+K]+	C38H75NO4	Lipid Species	101.7	-2.675		66.1651	55.046	48.5751	88.3807	91.2929	106.86	67.196	82.305	79.1915	0.0587506	0.0465821	0.00721086
638.6057 m/z ± 15 mDa	1.3961 ± 0.01	285.6323 ± 2.0459	Cer 40:1;O3	637.598	[M+H]+	C40H79NO4	Lipid Species	23.1	-2.514		14.9647	14.5686	149.888	6.88004	10.4364	12.5321	13.9048	13.1198	10.5384	0.255212	0.353136	0.330688
550.3282 m/z ± 15 mDa	1.1548 ± 0.01	237.068 ± 2.0528	CerP 30:7;O2	549.323	[M+H]+	C30H48NO6P	Lipid Species	64.7	-0.984	0	2013.67	2268.08	1769.18	2348.56	2333.89	2676.29	2980.99	3111.73	2683.69	0.0489308	0.00905812	0.0750722
572.3151 m/z ± 15 mDa	1.2228 ± 0.01	250.7759 ± 2.0509	CerP 30:7;O2	549.323	[M+Na]+	C30H48NO6P	Lipid Species	64.7	-0.984	0	371.099	275.142	349.247	329.277	366.106	419.62	296.881	307.99	390.886	0.372194	0.998384	0.366183
640.5899 m/z ± 15 mDa	1.3853 ± 0.01	283.4112 ± 2.0458	DG 36:1	622.556	[M+NH4]+	C39H74O5	Lipid Species	91.9	2.403	3.3	52.397	69.9947	56.88	81.3362	76.6045	396.715	66.3173	93.0031	98.7315	0.405352	0.0807446	0.30344
668.6166 m/z ± 15 mDa	1.4179 ± 0.01	289.8296 ± 2.044	DG 38:1	650.583	[M+NH4]+	C41H78O5	Lipid Species	25.6	-2.189	1.7	29.3058	68.4943	33.9683	23.4608	13.3839	677.408	21.8397	22.6712	20.4095	0.380276	0.146179	0.427381
696.6476 m/z ± 15 mDa	1.4502 ± 0.01	296.1924 ± 2.0424	DG 40:1	678.614	[M+NH4]+	C43H82O5	Lipid Species	56.3	-2.464	0.2	19.0939	33.5351	21.3703	12.4057	5.68417	460.073	12.039	8.69188	9.57178	0.376972	0.0338246	0.421081
606.4027 m/z ± 15 mDa	1.2768 ± 0.01	261.5087 ± 2.0482	HexCer 28:6;O2	605.395	[M+H]+	C34H55NO8	Lipid Species	14	2.655	6.2	1600.86	1512.93	1342.83	924.25	971.435	885.522	626.015	694.329	787.515	0.0133081	0.000922377	0.00218428
604.3843 m/z ± 15 mDa	1.2602 ± 0.01	258.1451 ± 2.0484	HexCer 28:7;O2	603.377	[M+H]+	C34H53NO8	Lipid Species	102.2	-0.097	5.8	462.671	498.785	459.483	314.942	327.5	332.217	228.617	224.332	274.179	0.00791517	0.000340394	0.000398667
678.4602 m/z ± 15 mDa	1.3358 ± 0.01	272.9625 ± 2.0434	HexCer 32:6;O3	677.451	[M+H]+	C38H63NO9	Lipid Species	79	2.658	2.7	3210.06	2168.78	1751.56	1358.48	1204.19	1056.2	864.143	951.03	1257.67	0.285765	0.0396738	0.0572251
716.4129 m/z ± 15 mDa	1.3675 ± 0.01	279.1519 ± 2.0413	HexCer 32:6;O3	677.451	[M+K]+	C38H63NO9	Lipid Species	79	2.658	2.7	1989.75	1864.62	1623.94	1081.93	944.217	868.314	994.09	1046.38	1064.57	0.347441	0.00194032	0.00227196
722.5555 m/z ± 15 mDa	1.4321 ± 0.01	292.2774 ± 2.0409	HexCer 36:4;O2	721.548	[M+H]+	C42H75NO8	Lipid Species	108.2	-1.073	5.6	564.05	343.19	421.394	794.36	844.183	979.299	554.758	696.207	772.26	0.0785105	0.0632785	0.00721563
750.5867 m/z ± 15 mDa	1.4703 ± 0.01	299.8634 ± 2.0395	HexCer 38:4;O2	749.579	[M+H]+	C44H79NO8	Lipid Species	78.7	-1.14	5.8	1345.85	1101.43	1233.91	2218.68	2375.32	2540.62	1270.97	1725.95	1844.78	0.0181547	0.10954	0.000593464
778.6187 m/z ± 15 mDa	1.507 ± 0.01	307.1645 ± 2.0382	HexCer 40:4;O2	777.611	[M+H]+	C46H83NO8	Lipid Species	191.8	-0.434	6	670.33	614.961	679.908	1169.5	1312.89	1355.56	896.344	1091.61	1189.48	0.0991565	0.0102972	0.000475846
822.6452 m/z ± 15 mDa	1.5298 ± 0.01	311.5044 ± 2.0363	HexCer 42:4;O3	821.638	[M+H]+	C48H87NO9	Lipid Species	221.9	-0.141	4.6	356.475	284.629	335.521	465.513	535.93	627.468	300.615	325.301	420.088	0.0307015	0.612844	0.0134653
534.2947 m/z ± 15 mDa	1.1847 ± 0.01	243.3843 ± 2.0543	LPC 16:0	495.332	[M+K]+	C24H50NO7P	Lipid Species	18.4	-0.64	2.8	16872.7	19314	20139.3	12614.7	12626.5	10672.4	13276.5	11652.3	10891.8	0.97573	0.00479146	0.00443717
518.3214 m/z ± 15 mDa	1.1782 ± 0.01	242.2277 ± 2.0559	LPC 16:0	495.332	[M+Na]+	C24H50NO7P	Lipid Species	18.4	-0.64	2.8	5176.92	3649.55	5012.52	4925.8	5575.95	5408.33	4353.41	4168.48	5179.31	0.115144	0.940193	0.256396
496.3391 m/z ± 15 mDa	1.1595 ± 0.01	238.6513 ± 2.0582	LPC 16:0	495.332	[M+H]+	C24H50NO7P	Lipid Species	18.4	-0.64	2.8	47307.7	46745.1	42927.7	30655.1	32219.5	28695.7	22986.7	22625.3	25984.3	0.0106805	0.000233519	0.000904092
494.324 m/z ± 15 mDa	1.1354 ± 0.01	233.7254 ± 2.0584	LPC 16:1	493.316	[M+H]+	C24H48NO7P	Lipid Species	15.9	-0.105	2.4	5546.9	6668.7	5836.63	3003.37	3247.95	3247.21	1825.08	1404.09	2135.54	0.00372323	0.00044167	0.00118168
516.305 m/z ± 15 mDa	1.1441 ± 0.01	235.2364 ± 2.0561	LPC 16:1	493.316	[M+Na]+	C24H48NO7P	Lipid Species	15.9	-0.105	2.4	635.063	604.772	675.072	480.257	539.735	587.03	352.195	289.892	427.934	0.0238684	0.00327177	0.0501188
532.2793 m/z ± 15 mDa	1.1597 ± 0.01	238.2549 ± 2.0545	LPC 16:1	493.316	[M+K]+	C24H48NO7P	Lipid Species	15.9	-0.105	2.4	1574.76	2336.76	2191.39	946.147	980.798	949.192	733.76	504.296	686.767	0.0110285	0.00464684	0.0100323
546.3523 m/z ± 15 mDa	1.2134 ± 0.01	249.13 ± 2.0532	LPC 18:0	523.361	[M+Na]+	C26H54NO7P	Lipid Species	18	-0.902	2.8	4464.87	2270.21	3380.46	4369.5	4471.74	4339.13	3504.86	4157.57	4493.85	0.308853	0.384292	0.182841
562.3258 m/z ± 15 mDa	1.2203 ± 0.01	250.3682 ± 2.0518	LPC 18:0	523.361	[M+K]+	C26H54NO7P	Lipid Species	18	-0.902	2.8	14491.7	12335	13718.3	11104.2	10091.1	8485.14	10680	11443.9	9370.06	0.568325	0.0260483	0.0215886
524.3702 m/z ± 15 mDa	1.198 ± 0.01	246.2214 ± 2.0553	LPC 18:0	523.361	[M+H]+	C26H54NO7P	Lipid Species	18	-0.902	2.8	39328.2	28854.1	27735.1	27627.9	26117.3	22643.1	19425.5	23683	24121.8	0.220174	0.0743521	0.176923
518.3231 m/z ± 15 mDa	1.1343 ± 0.01	233.2049 ± 2.0559	LPC 18:3	517.316	[M+H]+	C26H48NO7P	Lipid Species	41.6	-1.058	2.4	809.522	765.189	643.957	713.868	744.069	681.093	508.15	550.665	650.66	0.0357496	0.0594917	0.641045
566.3244 m/z ± 15 mDa	1.1865 ± 0.01	243.3999 ± 2.0514	LPC 20:4	543.335	[M+Na]+	C28H50NO7P	Lipid Species	83.7	2.651	3.1	579.159	536.148	521.729	1546.69	1730.59	2156.33	1190.72	1455.91	1499.35	0.104025	0.00103412	0.0022185
544.3397 m/z ± 15 mDa	1.1845 ± 0.01	243.2253 ± 2.0534	LPC 20:4	543.332	[M+H]+	C28H50NO7P	Lipid Species	75.9	-0.103	5.1	1583.79	1324.49	1549.1	2041.29	2375.09	2486.99	1580.4	1497.55	2206.75	0.107416	0.311339	0.00648898
524.2716 m/z ± 15 mDa	1.1408 ± 0.01	234.4655 ± 2.0553	LPE 20:4	501.283	[M+Na]+	C25H44NO7P	Lipid Species	59.9	-0.924	2.2	104.379	76.8415	93.5451	130.172	135.592	146.247	129.133	130.527	150.847	0.955571	0.0131683	0.00792721
502.2919 m/z ± 15 mDa	1.0826 ± 0.01	222.7613 ± 2.0576	LPE 20:4	501.283	[M+H]+	C25H44NO7P	Lipid Species	59.9	-0.924	2.2	692.575	667.227	535.637	612.722	600.42	574.084	378.158	364.57	449.163	0.00226472	0.0132242	0.510239
538.3882 m/z ± 15 mDa	1.2178 ± 0.01	250.1241 ± 2.0539	LPE 22:0	537.381	[M+H]+	C27H56NO7P	Lipid Species	61.7	1.528	6.9	348.723	233.007	263.525	357.753	296.575	242.51	274.186	305.427	403.504	0.604584	0.427745	0.738452
344.2789 m/z ± 15 mDa	0.9874 ± 0.01	205.6136 ± 2.0824	MG 16:2	326.245	[M+NH4]+	C19H34O4	Lipid Species	41.2	-0.671		757.085	1122.18	1227.33	195.887	157.18	222.409	428.721	465.622	379.333	0.00175971	0.0134429	0.00420815
342.2646 m/z ± 15 mDa	0.9617 ± 0.01	200.3064 ± 2.0828	MG 16:3	324.231	[M+NH4]+	C19H32O4	Lipid Species	75.6	0.677		414.603	706.692	873.175	122.437	108.488	159.941	205.761	217.84	196.664	0.00986259	0.0269221	0.016644
372.3107 m/z ± 15 mDa	1.033 ± 0.01	214.4914 ± 2.0765	MG 18:2	354.277	[M+NH4]+	C21H38O4	Lipid Species	6.9	-0.156		7116.37	12255.3	11601.2	1023.41	974.209	1149.38	1888.73	1804.04	1222.33	0.0524171	0.00595115	0.00456387
370.2946 m/z ± 15 mDa	1.0039 ± 0.01	208.5021 ± 2.0769	MG 18:3	352.261	[M+NH4]+	C21H36O4	Lipid Species	23.6	-0.617		3467.66	6398.49	7649.91	1184.43	1021.49	1423.9	1902.73	2255.36	1764.58	0.0150391	0.0363362	0.0205036
368.2813 m/z ± 15 mDa	0.9848 ± 0.01	204.5752 ± 2.0773	MG 18:4	350.247	[M+NH4]+	C21H34O4	Lipid Species	73	1.769		373.039	697.12	754.315	202.101	179.147	229.484	518.571	633.765	388.696	0.012736	0.531787	0.0277151
402.3574 m/z ± 15 mDa	1.0686 ± 0.01	221.3071 ± 2.071	MG 20:1	384.324	[M+NH4]+	C23H44O4	Lipid Species	31.9	-0.361		1204.99	2127.33	1545.36	71.9915	63.3936	365.187	126.391	80.0363	54.9246	0.475532	0.00469013	0.00705965
398.3262 m/z ± 15 mDa	1.0877 ± 0.01	225.3436 ± 2.0717	MG 20:3	380.292	[M+NH4]+	C23H40O4	Lipid Species	43	-0.334		803.658	1098.34	684.136	89.3741	153.997	152.435	293.52	263.058	192.964	0.0322214	0.00843374	0.0042722
396.3096 m/z ± 15 mDa	1.0212 ± 0.01	211.5904 ± 2.0721	MG 20:4	378.276	[M+NH4]+	C23H38O4	Lipid Species	35.3	-1.266		1365.48	2774.71	2431.14	506.938	474.902	575.042	1181.54	1310.89	793.349	0.0219464	0.0724631	0.0170966
396.311 m/z ± 15 mDa	1.0606 ± 0.01	219.758 ± 2.0721	MG 20:4	378.277	[M+NH4]+	C23H38O4	Lipid Species	25.6	0.128		535.324	520.254	476.423	299.375	362.166	372.943	420.61	469.788	445.454	0.0204058	0.0447896	0.00459931
430.3889 m/z ± 15 mDa	1.1074 ± 0.01	228.8546 ± 2.0666	MG 22:1	412.355	[M+NH4]+	C25H48O4	Lipid Species	26.9	-0.217		203.565	286.029	222.645	76.2161	64.0966	527.886	56.8677	59.8571	57.1716	0.341073	0.0019778	0.928933
424.3414 m/z ± 15 mDa	1.0997 ± 0.01	227.3653 ± 2.0675	MG 22:4	406.308	[M+NH4]+	C25H42O4	Lipid Species	34.2	-0.695		2222.94	2656.97	1665.48	355.078	587.564	587.888	1174.62	912.894	712.795	0.0519999	0.0169139	0.00491679
696.4598 m/z ± 15 mDa	1.3664 ± 0.01	279.0644 ± 2.0424	PC 28:2	673.469	[M+Na]+	C36H68NO8P	Lipid Species	235.1	-0.848	2	2763.85	2847.79	3669.34	1398.45	1636.4	1998.5	1073.1	938.938	1412.15	0.0749569	0.00370915	0.013742
674.4747 m/z ± 15 mDa	1.346 ± 0.01	275.073 ± 2.0437	PC 28:2	673.469	[M+H]+	C36H68NO8P	Lipid Species	235.1	-0.848	2	1173.75	1225.32	1110.98	706.773	764.269	712.01	473.641	502.631	584.445	0.00542958	0.00015648	0.000305349
728.5196 m/z ± 15 mDa	1.3997 ± 0.01	285.6188 ± 2.0406	PC 30:0	705.53	[M+Na]+	C38H76NO8P	Lipid Species	132.1	-0.525		1196.34	1156.5	956.839	914.913	916.837	826.526	621.474	752.41	828.696	0.0874313	0.0181826	0.0530375
704.5211 m/z ± 15 mDa	1.3993 ± 0.01	285.7285 ± 2.0419	PC 30:1	703.514	[M+H]+	C38H74NO8P	Lipid Species	40	-1.344	2.9	1891.02	3547.9	2386.69	540.037	632.337	653.716	515.474	350.175	646.27	0.320829	0.0134501	0.0153133
734.567 m/z ± 15 mDa	1.4519 ± 0.01	296.2332 ± 2.0403	PC 32:0	733.56	[M+H]+	C40H80NO8P	Lipid Species	23.2	-2.453	3.6	12530.1	17829.8	16076.5	11021.7	12591.5	11318	12872.9	11884.5	14309.2	0.181338	0.224271	0.07846
756.5501 m/z ± 15 mDa	1.4674 ± 0.01	299.2347 ± 2.0392	PC 32:0	733.56	[M+Na]+	C40H80NO8P	Lipid Species	23.2	-2.453	3.6	5109.54	5669.39	7088.95	6822.63	8148.58	8563.73	9125.08	8709.62	11108.4	0.117911	0.0175025	0.0748533
782.5663 m/z ± 15 mDa	1.4468 ± 0.01	294.8668 ± 2.038	PC 34:1	759.577	[M+Na]+	C42H82NO8P	Lipid Species	9.2	-0.761		19744.2	20432.1	16914.7	33528.7	35024.4	33074.9	19201.8	21119.3	25347.7	0.00328261	0.246969	0.000267611
778.5356 m/z ± 15 mDa	1.4429 ± 0.01	294.0863 ± 2.0382	PC 34:3	755.546	[M+Na]+	C42H78NO8P	Lipid Species	172.5	-0.134		6583.66	6576.81	7614.01	9120.79	10162.2	11914.5	5241.65	5007.96	7504.79	0.0170656	0.310435	0.0171624
756.5524 m/z ± 15 mDa	1.4314 ± 0.01	291.9046 ± 2.0392	PC 34:3	755.545	[M+H]+	C42H78NO8P	Lipid Species	52.5	-1.427	2.1	19879.1	23569.3	20459.4	16115.8	17049.5	16905.8	7671.74	6984.12	10051.7	0.000968116	0.000897159	0.0175041
788.6134 m/z ± 15 mDa	1.5053 ± 0.01	306.7452 ± 2.0377	PC 36:1	787.608	[M+H]+	C44H86NO8P	Lipid Species	41	-2.954	3.6	75905.6	68493.7	65957.3	33339.1	34868.8	31932.9	25121.4	30379.4	30985	0.0901176	0.000301343	0.000291218
810.5981 m/z ± 15 mDa	1.5115 ± 0.01	307.8666 ± 2.0368	PC 36:1	787.608	[M+Na]+	C44H86NO8P	Lipid Species	41	-2.954	3.6	55755.8	37259.7	43602.7	45909	42843.5	47056.5	32746.5	45093.5	44793.1	0.360458	0.529585	0.963702
788.6153 m/z ± 15 mDa	1.5364 ± 0.01	313.0869 ± 2.0377	PC 36:1	787.608	[M+H]+	C44H86NO8P	Lipid Species	29.5	-1.121	5.8	293.706	98.4016	136.879	54.8793	52.1842	54.2364	68.6853	54.3652	60.8993	0.147972	0.127137	0.109474
804.55 m/z ± 15 mDa	1.4801 ± 0.01	301.5052 ± 2.0371	PC 36:4	781.561	[M+Na]+	C44H80NO8P	Lipid Species	91.3	-1.359		14356.3	10870.7	12781.6	24946.2	24129.8	31646.6	17148.4	20540.5	21918.2	0.0639812	0.0143769	0.00530561
804.549 m/z ± 15 mDa	1.4631 ± 0.01	298.0499 ± 2.0371	PC 36:4	781.56	[M+Na]+	C44H80NO8P	Lipid Species	46.9	-2.389		8484.32	8086.16	8427.93	20292.7	21813.3	23717	13501.8	15085.1	19511.7	0.0451274	0.0129371	0.000167744
780.5534 m/z ± 15 mDa	1.5015 ± 0.01	306.0216 ± 2.0381	PC 36:5	779.546	[M+H]+	C44H78NO8P	Lipid Species	71.2	-0.429	6.3	1692.81	2296.04	2247.29	2460.54	2305.09	2181.29	1964.1	2610.32	2167.92	0.758511	0.568192	0.321616
802.533 m/z ± 15 mDa	1.4615 ± 0.01	297.7272 ± 2.0371	PC 36:5	779.544	[M+Na]+	C44H78NO8P	Lipid Species	94.1	-2.709		2106.46	1871.04	2649.51	3929.08	3552.5	4956.07	3180.41	4741.7	4605.37	0.965574	0.0232365	0.0155134
776.523 m/z ± 15 mDa	1.4315 ± 0.01	291.7768 ± 2.0383	PC 36:7	775.516	[M+H]+	C44H74NO8P	Lipid Species	100.6	0.47	2.8	494.767	457.078	454.582	618.113	651.93	763.528	474.459	551.806	671.114	0.195204	0.173591	0.0103175
774.5064 m/z ± 15 mDa	1.4536 ± 0.01	296.3038 ± 2.0384	PC 36:8	773.499	[M+H]+	C44H72NO8P	Lipid Species	143.9	-0.452	5.1	2182.03	2027.94	2245.83	3231.63	2742.18	3777.13	2301.71	3624.48	3288.58	0.737281	0.0841758	0.0229306
816.6473 m/z ± 15 mDa	1.5304 ± 0.01	311.6658 ± 2.0365	PC 38:1	815.64	[M+H]+	C46H90NO8P	Lipid Species	120.6	-0.392	3.2	1410.1	1531.25	1279.39	812.967	801.343	817.851	576.423	741.332	755.69	0.107039	0.00151562	0.00121649
834.5968 m/z ± 15 mDa	1.5469 ± 0.01	314.9228 ± 2.0358	PC 38:3	811.608	[M+Na]+	C46H86NO8P	Lipid Species	40.7	-1.547		111.123	55.0987	61.2452	70.6938	63.5698	79.2387	86.4253	98.6244	96.7514	0.0182464	0.374591	0.811835
832.5813 m/z ± 15 mDa	1.5154 ± 0.01	308.5111 ± 2.0359	PC 38:4	809.592	[M+Na]+	C46H84NO8P	Lipid Species	222.1	-1.392		15034.1	10002.2	11187.5	25465.1	22126.1	28773.9	16802.8	26070.9	24017.4	0.405944	0.0329002	0.00544394
832.5796 m/z ± 15 mDa	1.5441 ± 0.01	314.3537 ± 2.0359	PC 38:4	809.59	[M+Na]+	C46H84NO8P	Lipid Species	113.7	-3.112		122.995	52.276	59.0262	80.112	60.3266	99.8327	94.5444	112.978	100.647	0.14755	0.3479	0.940939
830.5668 m/z ± 15 mDa	1.4882 ± 0.01	303.0042 ± 2.036	PC 38:5	807.578	[M+Na]+	C46H82NO8P	Lipid Species	28.1	-0.219		9124.18	9460.68	8369.98	16089.5	16418.1	20273.1	12539.8	14857.2	14897.5	0.0875466	0.00373702	0.00337631
828.5499 m/z ± 15 mDa	1.4959 ± 0.01	304.5668 ± 2.0361	PC 38:6	805.56	[M+Na]+	C46H80NO8P	Lipid Species	33.9	-1.449		10589.1	10619.8	11831.2	13674.3	13699.5	16673.8	20214.8	17820.1	16846.5	0.0627643	0.00253367	0.0270571
844.5236 m/z ± 15 mDa	1.5024 ± 0.01	305.8119 ± 2.0354	PC 38:6	805.56	[M+K]+	C46H80NO8P	Lipid Species	33.9	-1.449		31892.2	44916.9	39558.5	26345.2	24240.2	26828.4	53186.9	40481	30832.8	0.0738217	0.735891	0.0282522
854.5641 m/z ± 15 mDa	1.5145 ± 0.01	308.205 ± 2.035	PC 40:7	831.575	[M+Na]+	C48H82NO8P	Lipid Species	111.7	-2.889		2249.19	2200.76	2593.97	4414.84	4312.5	5743.52	3473.18	3591.7	3916.53	0.0723404	0.00193399	0.0065723
718.5779 m/z ± 15 mDa	1.4372 ± 0.01	293.348 ± 2.0411	PC O-32:1	717.571	[M+H]+	C40H80NO7P	Lipid Species	181.1	3.421	2.8	211.848	269.867	194.278	341.721	321.828	315.096	170.277	183.044	184.546	8.93225e-05	0.11914	0.0140385
742.5736 m/z ± 15 mDa	1.4692 ± 0.01	299.7086 ± 2.0399	PC O-34:3	741.566	[M+H]+	C42H80NO7P	Lipid Species	80.6	-0.963	4.3	597.549	913.78	774.761	1023.51	1104.88	997.907	679.646	802.678	739.128	0.00327003	0.837009	0.0447182
774.636 m/z ± 15 mDa	1.5108 ± 0.01	307.9539 ± 2.0384	PC O-36:1	773.629	[M+H]+	C44H88NO7P	Lipid Species	194.6	-1.1	3.7	400.602	371.232	228.428	463.89	465.218	575.515	105.182	153.395	129.605	0.000708985	0.0206224	0.0603392
768.5906 m/z ± 15 mDa	1.4753 ± 0.01	300.7589 ± 2.0387	PC O-36:4	767.583	[M+H]+	C44H82NO7P	Lipid Species	165.1	0.464	3.2	1050.86	917.825	691.181	1751.78	1820.2	2055.29	787.872	981.143	897.072	0.00078422	0.986925	0.00209136
634.442 m/z ± 15 mDa	1.314 ± 0.01	268.8829 ± 2.0462	PE 28:1	633.435	[M+H]+	C33H64NO8P	Lipid Species	89.8	-2.231	5.9	1174.18	936.86	836.188	767.269	734.915	658.675	520.781	624.62	683.721	0.126734	0.0283152	0.0674283
656.4246 m/z ± 15 mDa	1.3326 ± 0.01	272.4868 ± 2.0448	PE 28:1	633.435	[M+Na]+	C33H64NO8P	Lipid Species	89.8	-2.231	5.9	427.307	262.686	329.393	416.148	406.96	440.775	325.096	419.995	464.011	0.68762	0.372086	0.17064
714.504 m/z ± 15 mDa	1.3807 ± 0.01	281.857 ± 2.0414	PE 32:0	691.515	[M+Na]+	C37H74NO8P	Lipid Species	21.8	-0.418		959.637	847.559	740.149	770.097	780.245	694.623	472.552	562.852	617.124	0.0169052	0.0172641	0.217225
686.4732 m/z ± 15 mDa	1.3478 ± 0.01	275.3378 ± 2.0429	PE 32:3	685.466	[M+H]+	C37H68NO8P	Lipid Species	71.8	-2.295	4.7	921.5	818.153	711.435	816.074	801.651	744.085	496.531	576.393	641.962	0.0104626	0.0292308	0.668532
708.4555 m/z ± 15 mDa	1.3539 ± 0.01	276.4288 ± 2.0417	PE 32:3	685.466	[M+Na]+	C37H68NO8P	Lipid Species	71.8	-2.295	4.7	458.655	343.783	359.584	497.932	501.217	540.655	350.2	417.154	491.884	0.0961577	0.583906	0.0307135
700.3914 m/z ± 15 mDa	1.3503 ± 0.01	275.7455 ± 2.0421	PE 32:7	677.402	[M+Na]+	C37H60NO8P	Lipid Species	74.3	-3.449		543.788	556.954	488.524	409.724	364.922	368.47	420.75	415.593	383.849	0.235872	0.00678472	0.00425864
742.536 m/z ± 15 mDa	1.4002 ± 0.01	285.6217 ± 2.0399	PE 34:0	719.547	[M+Na]+	C39H78NO8P	Lipid Species	35.4	0.279		1143.25	744.127	711.894	541.33	484.461	410.317	310.191	305.862	427.014	0.0754396	0.0228581	0.0543238
718.5353 m/z ± 15 mDa	1.4001 ± 0.01	285.7842 ± 2.0412	PE 34:1	717.528	[M+H]+	C39H76NO8P	Lipid Species	88.4	-2.803	4.7	411.203	416.375	342.726	125.245	128.779	120.516	98.2521	92.1973	122.701	0.100692	0.000361302	0.000372178
716.5214 m/z ± 15 mDa	1.3844 ± 0.01	282.584 ± 2.0413	PE 34:2	715.512	[M+H]+	C39H74NO8P	Lipid Species	24.1	-1.077	4.2	1465.59	1118.34	962.346	462.93	442.932	386.174	257.226	266.151	348.895	0.0196664	0.00417829	0.00752822
738.499 m/z ± 15 mDa	1.4095 ± 0.01	287.561 ± 2.0401	PE 34:2	715.512	[M+Na]+	C39H74NO8P	Lipid Species	24.1	-1.077	4.2	1636.92	1040.59	1267.55	1046.35	1087.35	1111.14	673.542	810.26	999.217	0.0577525	0.0693735	0.252711
748.5857 m/z ± 15 mDa	1.4686 ± 0.01	299.5353 ± 2.0396	PE 36:0	747.578	[M+H]+	C41H82NO8P	Lipid Species	111.3	0.648	6.5	531.389	750.604	661.812	629.234	681.123	639.122	828.89	834.018	941.721	0.0055099	0.0401036	0.978391
768.5498 m/z ± 15 mDa	1.4578 ± 0.01	297.2003 ± 2.0387	PE 36:1	745.561	[M+Na]+	C41H80NO8P	Lipid Species	136.6	-1.577		949.372	766.926	954.511	884.156	929.576	1006.13	959.804	964.464	1227.57	0.310502	0.211359	0.523836
768.5496 m/z ± 15 mDa	1.4386 ± 0.01	293.2838 ± 2.0387	PE 36:1	745.56	[M+Na]+	C41H80NO8P	Lipid Species	160.6	-1.809		1496.36	875.932	770.98	1088.15	964.765	1005.08	641.915	775.542	841.338	0.0181353	0.27587	0.907296
746.5679 m/z ± 15 mDa	1.4486 ± 0.01	295.4714 ± 2.0397	PE 36:1	745.561	[M+H]+	C41H80NO8P	Lipid Species	71.6	-1.488	5.8	3018.04	3961.86	3658.24	1537.15	1607.6	1638.88	1409.05	1284.7	1675.95	0.311729	0.00226649	0.00222203
744.5504 m/z ± 15 mDa	1.4301 ± 0.01	291.7207 ± 2.0398	PE 36:2	743.543	[M+H]+	C41H78NO8P	Lipid Species	91.9	-3.396	5.2	1697.74	1619.85	1346	1115.1	1103.98	1040.96	956.372	1146.33	1324.54	0.63537	0.0520792	0.012775
738.5073 m/z ± 15 mDa	1.4488 ± 0.01	295.5673 ± 2.0401	PE 36:5	737.5	[M+H]+	C41H72NO8P	Lipid Species	115.7	0.446	8.8	1159.83	1135.75	1140.26	1413.05	1326.8	1263.51	947.337	1125.15	926.715	0.0118946	0.083401	0.0126161
736.4921 m/z ± 15 mDa	1.4081 ± 0.01	287.284 ± 2.0402	PE 36:6	735.485	[M+H]+	C41H70NO8P	Lipid Species	68.8	0.924	6.5	372.974	266.771	314.845	476.829	469.748	516.51	426.702	543.209	641.685	0.481217	0.0341856	0.00755134
796.581 m/z ± 15 mDa	1.4862 ± 0.01	302.7983 ± 2.0374	PE 38:1	773.591	[M+Na]+	C43H84NO8P	Lipid Species	106.6	-2.756	6.1	1299.75	1116.06	1123.55	2270.64	2116.16	2457.25	1796.62	2348.45	2365.41	0.626513	0.00724732	0.000673555
774.598 m/z ± 15 mDa	1.4866 ± 0.01	303.0204 ± 2.0384	PE 38:1	773.591	[M+H]+	C43H84NO8P	Lipid Species	106.6	-2.756	6.1	7053.22	8188.52	7657.81	5107.91	5488.6	5329.83	4054.01	4445.24	4655.23	0.011297	0.000950358	0.00255768
812.5543 m/z ± 15 mDa	1.5053 ± 0.01	306.5851 ± 2.0367	PE 38:1	773.591	[M+K]+	C43H84NO8P	Lipid Species	106.6	-2.756	6.1	2296.96	2679.19	2875.98	2082.18	1942.46	1925.15	2819.39	3070.76	2907.89	0.000434105	0.16394	0.0231581
794.5634 m/z ± 15 mDa	1.4793 ± 0.01	301.4143 ± 2.0375	PE 38:2	771.575	[M+Na]+	C43H82NO8P	Lipid Species	95.6	-1.18	5.2	1167.49	842.774	1064.03	2280.26	2134.07	2311.49	2239.79	2970.04	3488.59	0.1471	0.0074711	0.000383168
772.5839 m/z ± 15 mDa	1.4638 ± 0.01	298.3954 ± 2.0385	PE 38:2	771.575	[M+H]+	C43H82NO8P	Lipid Species	95.6	-1.18	5.2	7266.85	6423.07	5608.69	9217.92	8884.25	8374.49	6115.34	7841.54	7962.98	0.0781258	0.317093	0.0112596
810.5398 m/z ± 15 mDa	1.4844 ± 0.01	302.3513 ± 2.0368	PE 38:2	771.575	[M+K]+	C43H82NO8P	Lipid Species	95.6	-1.18	5.2	3265.02	3247.69	3236.7	4990.07	4157.83	3835.86	5872.36	6994.4	6535.13	0.010682	0.000589761	0.03504
792.5483 m/z ± 15 mDa	1.4567 ± 0.01	296.819 ± 2.0376	PE 38:3	769.559	[M+Na]+	C43H80NO8P	Lipid Species	88.6	-3.044		1337.95	1084.49	908.289	1168	1105.38	1166.31	1037.01	1091.02	1304.89	0.979948	0.830518	0.788101
786.5021 m/z ± 15 mDa	1.4505 ± 0.01	295.5977 ± 2.0378	PE 38:6	763.514	[M+Na]+	C43H74NO8P	Lipid Species	151.2	-2.342		1819.25	1533.58	1747.27	1846.75	1764.63	2002.04	1205.9	1518.7	1709.34	0.0727166	0.261492	0.196334
764.5214 m/z ± 15 mDa	1.4249 ± 0.01	290.5093 ± 2.0388	PE 38:6	763.514	[M+H]+	C43H74NO8P	Lipid Species	151.2	-2.342		2253.45	1583.4	1707.82	1643.7	1585.5	1588.27	991.068	1164.09	1524.76	0.0747853	0.0743247	0.305869
794.572 m/z ± 15 mDa	1.5163 ± 0.01	308.9468 ± 2.0375	PE 40:5	793.565	[M+H]+	C45H80NO8P	Lipid Species	78.8	2.524	8.7	1717.4	2499.98	2239.36	2513.77	2449.92	2230.24	2393.67	2678.7	2264.59	0.765724	0.323154	0.373623
682.4676 m/z ± 15 mDa	1.3857 ± 0.01	283.1282 ± 2.0432	PG 28:1	664.434	[M+NH4]+	C34H65O10P	Lipid Species	35.1	2.194		2502.51	2725.71	2493.88	2575.18	2830.62	2384.39	2613.63	3183.16	2727.85	0.321797	0.231471	0.886959
710.4979 m/z ± 15 mDa	1.4177 ± 0.01	289.4359 ± 2.0416	PG 30:1	692.464	[M+NH4]+	C36H69O10P	Lipid Species	26.5	1.212		1294.58	1182.7	1344.11	1570.3	1735.57	1432.49	1912.29	1306.75	1239.73	0.707419	0.387226	0.0375299
768.578 m/z ± 15 mDa	1.4767 ± 0.01	301.0453 ± 2.0387	PG 34:0	750.544	[M+NH4]+	C40H79O10P	Lipid Species	91.8	3.043		976.023	910.239	706.915	1662.37	1734.99	1948.48	803.561	994.77	908.277	0.000998098	0.719441	0.00147667
870.5111 m/z ± 15 mDa	1.4679 ± 0.01	298.6431 ± 2.0345	PI 36:7	852.477	[M+NH4]+	C45H73O13P	Lipid Species	162.1	-1.587	1.6	348.176	275.2	223.805	253.052	224.457	215.342	195.749	205.609	262.699	0.706904	0.216931	0.245463
909.5474 m/z ± 15 mDa	1.5369 ± 0.01	312.4602 ± 2.0331	PI 38:4	886.558	[M+Na]+	C47H83O13P	Lipid Species	125	1.094		1142.33	684.404	736.099	1058.91	1090.21	1247.96	663.361	801.825	990.869	0.0481555	0.847156	0.14957
931.5314 m/z ± 15 mDa	1.5425 ± 0.01	313.4903 ± 2.0324	PI 40:7	908.542	[M+Na]+	C49H81O13P	Lipid Species	6.3	0.718		847.11	546.81	666.797	825.957	857.829	1133.91	648.463	712.086	926.727	0.242435	0.567146	0.126492
981.5854 m/z ± 15 mDa	1.6163 ± 0.01	328.2387 ± 2.0309	PI 42:4	942.622	[M+K]+	C51H91O13P	Lipid Species	168.5	2.756		545.185	585.414	491.335	283.602	294.595	270.579	287.536	306.102	277.788	0.523878	0.000927555	0.000787206
965.6117 m/z ± 15 mDa	1.6165 ± 0.01	328.3639 ± 2.0313	PI 42:4	942.622	[M+Na]+	C51H91O13P	Lipid Species	168.5	2.756		1162.41	1095.46	955.117	744.133	781.949	735.467	544.877	643.843	642.952	0.016107	0.00267066	0.00719948
985.5762 m/z ± 15 mDa	1.5977 ± 0.01	324.4493 ± 2.0307	PI 44:8	962.587	[M+Na]+	C53H87O13P	Lipid Species	243.5	-1.491		628.692	457.249	486.793	846.68	850.519	923.178	696.134	842.008	911.157	0.449404	0.0240345	0.00394944
714.4536 m/z ± 15 mDa	1.3851 ± 0.01	282.7556 ± 2.0414	PI-Cer 28:0;O3	713.446	[M+H]+	C34H68NO12P	Lipid Species	136.8	-1.566		1436.76	2139.01	1920.64	1245.63	1267.14	1179.78	1541.74	1484.5	1414.82	0.00523159	0.170345	0.045245
758.4205 m/z ± 15 mDa	1.3724 ± 0.01	279.8549 ± 2.0391	PI-Cer 32:6;O3	757.413	[M+H]+	C38H64NO12P	Lipid Species	231.6	-3.344		510.494	524.57	519.82	629.698	601.748	659.217	631.522	662.421	683.622	0.266526	0.00084937	0.00281584
790.486 m/z ± 15 mDa	1.4483 ± 0.01	295.1181 ± 2.0377	PI-Cer 34:4;O3	789.478	[M+H]+	C40H72NO12P	Lipid Species	169.9	-0.451		4914.57	4052.03	3698.27	6985.01	5207.15	6135.64	5710.61	8319.94	5821.36	0.636412	0.0607478	0.0396636
812.4671 m/z ± 15 mDa	1.4455 ± 0.01	294.4108 ± 2.0367	PI-Cer 34:4;O3	789.478	[M+Na]+	C40H72NO12P	Lipid Species	169.9	-0.451		664.582	862.17	837.929	996.662	910.408	1074.46	1209.5	1178.56	1035.94	0.107841	0.0125952	0.0582313
814.4843 m/z ± 15 mDa	1.4744 ± 0.01	300.28 ± 2.0366	PI-Cer 36:6;O3	813.477	[M+H]+	C42H72NO12P	Lipid Species	156.7	-2.145		3269.97	3406.23	2886.21	2662.79	2153.19	2564.9	4202.91	5071.84	3407.86	0.0249448	0.108559	0.0299867
810.4534 m/z ± 15 mDa	1.4338 ± 0.01	292.0366 ± 2.0368	PI-Cer 36:8;O3	809.446	[M+H]+	C42H68NO12P	Lipid Species	51.3	-1.757		1285.21	1475.21	1323.15	2336.92	2138	2653.56	2249.61	2649.59	2156.34	0.91467	0.00362424	0.00323289
744.4191 m/z ± 15 mDa	1.3875 ± 0.01	283.0197 ± 2.0398	PS 30:1	705.459	[M+K]+	C36H68NO10P	Lipid Species	45.2	-1.69	3.5	1090.7	1153.6	929.752	480.525	444.349	448.985	494.817	420.238	490.813	0.710411	0.00114482	0.000890513
728.4504 m/z ± 15 mDa	1.4 ± 0.01	285.6904 ± 2.0406	PS 30:1	705.459	[M+Na]+	C36H68NO10P	Lipid Species	45.2	-1.69	3.5	842.621	975.695	1012.33	352.659	336.2	327.189	352.05	352.021	371.084	0.114577	0.000353904	0.000314461
706.4637 m/z ± 15 mDa	1.3585 ± 0.01	277.3708 ± 2.0418	PS 30:1	705.459	[M+H]+	C36H68NO10P	Lipid Species	45.2	-1.69	3.5	1482.82	1111.05	863.162	506.653	457.448	439.823	357.746	301.142	483.741	0.204732	0.0148048	0.0194795
726.4324 m/z ± 15 mDa	1.3788 ± 0.01	281.3792 ± 2.0407	PS 30:2	703.443	[M+Na]+	C36H66NO10P	Lipid Species	64.1	0.755	3.9	869.402	1035.92	1051.91	612.007	595.239	592.647	627.557	656.103	615.636	0.0694593	0.00408004	0.00276856
772.4505 m/z ± 15 mDa	1.4208 ± 0.01	289.6168 ± 2.0385	PS 32:1	733.487	[M+K]+	C38H72NO10P	Lipid Species	42.7	-2.89	3.7	1001.98	842.842	692.9	490.608	429.941	403.483	454.961	483.226	529.837	0.22848	0.0178222	0.0121062
734.4938 m/z ± 15 mDa	1.391 ± 0.01	283.8008 ± 2.0403	PS 32:1	733.487	[M+H]+	C38H72NO10P	Lipid Species	42.7	-2.89	3.7	1366.9	774.494	630.923	536.625	457.502	427.174	364.651	367.496	577.716	0.657681	0.107801	0.118979
776.4447 m/z ± 15 mDa	1.4075 ± 0.01	286.897 ± 2.0383	PS 34:5	753.455	[M+Na]+	C40H68NO10P	Lipid Species	117.6	-2.649	3.9	1316.98	1096.21	1413.27	1113.26	1030.99	1076.72	774.42	826.047	888.887	0.00392452	0.0110002	0.10547
826.5081 m/z ± 15 mDa	1.4503 ± 0.01	295.3031 ± 2.0361	PS 36:2	787.542	[M+K]+	C42H78NO10P	Lipid Species	116.8	3.641	4.8	258.399	225.225	205.121	221.917	212.028	222.668	179.591	202.839	215.074	0.146528	0.179138	0.537651
810.5292 m/z ± 15 mDa	1.4845 ± 0.01	302.3651 ± 2.0368	PS 36:2	787.542	[M+Na]+	C42H78NO10P	Lipid Species	116.8	3.641	4.8	2615.09	2607.32	2681.19	4070.68	3394.1	3157.42	4941.58	5907.62	5529.9	0.00809093	0.000558386	0.0299456
838.5576 m/z ± 15 mDa	1.5166 ± 0.01	308.7382 ± 2.0357	PS 38:2	815.568	[M+Na]+	C44H82NO10P	Lipid Species	80.8	0.778	4.9	1181.37	1150.86	1260.76	2075.41	1651.19	1464.74	2215.02	2614.78	2760.08	0.030332	0.0013143	0.0440562
830.4978 m/z ± 15 mDa	1.4887 ± 0.01	303.1003 ± 2.036	PS 38:6	807.509	[M+Na]+	C44H74NO10P	Lipid Species	79.9	3.582	6	3612.3	4031.87	3440.63	3724.57	3312.81	3384.22	4568.7	4665.31	3512.43	0.118184	0.246997	0.365406
826.4636 m/z ± 15 mDa	1.4507 ± 0.01	295.3911 ± 2.0361	PS 38:8	803.474	[M+Na]+	C44H70NO10P	Lipid Species	117.8	0.69	4.9	1455.13	1323.32	1785.91	2464.03	2173.39	2503.67	2057.87	2436.23	2376.53	0.596437	0.0131618	0.00760905
838.5627 m/z ± 15 mDa	1.5169 ± 0.01	308.7962 ± 2.0357	PS 40:5	837.555	[M+H]+	C46H80NO10P	Lipid Species	44.4	3.489	6.7	1549.43	1482.82	1586.57	2709.25	2117.33	1866.36	2824.82	3338.37	3511.23	0.0373601	0.00126964	0.0515461
858.5247 m/z ± 15 mDa	1.5175 ± 0.01	308.798 ± 2.0349	PS 40:6	835.536	[M+Na]+	C46H78NO10P	Lipid Species	169.7	-0.824	5.8	494.813	424.488	444.951	554.348	475.448	525.426	1045.32	951.388	833.072	0.00292704	0.00166398	0.110089
723.539 m/z ± 15 mDa	1.4297 ± 0.01	291.7873 ± 2.0409	SM 34:2;O2	700.551	[M+Na]+	C39H77N2O6P	Lipid Species	134.8	0.7	4.6	475.772	307.003	417.504	693.295	786.317	828.499	447.827	533.207	598.47	0.014772	0.127827	0.00437659
701.5599 m/z ± 15 mDa	1.4266 ± 0.01	291.3219 ± 2.0421	SM 34:2;O2	700.551	[M+H]+	C39H77N2O6P	Lipid Species	134.8	0.7	4.6	301.224	263.474	267.272	264.459	305.494	257.535	161.911	177.617	199.145	0.00643863	0.00374904	0.941686
747.6 m/z ± 15 mDa	1.5147 ± 0.01	308.9569 ± 2.0397	SM 36:1;O3	746.593	[M+H]+	C41H83N2O7P	Lipid Species	202.1	-1.027	4.5	304.444	133.912	189.333	191.969	203.078	158.963	124.849	78.4364	160.402	0.0798764	0.188315	0.660974
831.6928 m/z ± 15 mDa	1.5857 ± 0.01	322.8475 ± 2.0359	SM 42:1;O3	830.686	[M+H]+	C47H95N2O7P	Lipid Species	173.7	-2.147	4.3	356.596	284.541	318.509	299.516	327.085	265.528	230.047	182.768	287.003	0.140966	0.0772423	0.457375
861.6794 m/z ± 15 mDa	1.5605 ± 0.01	317.5189 ± 2.0348	SM 44:3;O2	838.69	[M+Na]+	C49H95N2O6P	Lipid Species	32.4	-2.549		1235.09	1042.39	851.782	6091.2	4404.57	3610.71	698.815	1139.38	3223.25	0.0476999	0.458739	0.00777856
833.6544 m/z ± 15 mDa	1.5323 ± 0.01	311.9482 ± 2.0359	SM 44:6;O2	832.647	[M+H]+	C49H89N2O6P	Lipid Species	95	1.347	3.4	689.471	552.521	679.952	945.104	1225.89	1309.33	837.716	705.863	1031.53	0.106243	0.105309	0.0119046
752.4609 m/z ± 15 mDa	1.3978 ± 0.01	285.0751 ± 2.0394	SQDG 28:2	734.427	[M+NH4]+	C37H66O12S	Lipid Species	110.4	-0.386		2157.59	2225.89	2302.43	1638.13	1488.93	1391	1293.25	1390.02	1397.65	0.140065	8.52919e-05	0.000964697
748.4325 m/z ± 15 mDa	1.3762 ± 0.01	280.702 ± 2.0396	SQDG 28:4	730.399	[M+NH4]+	C37H62O12S	Lipid Species	142.9	2.482		368.889	363.418	385.736	344.666	320.275	357.195	338.893	355.026	352.265	0.53843	0.0457191	0.0662621
802.4755 m/z ± 15 mDa	1.4329 ± 0.01	291.9044 ± 2.0371	SQDG 32:5	784.442	[M+NH4]+	C41H68O12S	Lipid Species	63.9	-1.484		2447.09	2022.73	2508.23	2564.12	2324.2	2300.98	2003.19	2316.77	2564.59	0.608241	0.895568	0.706876
840.5868 m/z ± 15 mDa	1.5307 ± 0.01	311.5862 ± 2.0356	SQDG 34:0	822.553	[M+NH4]+	C43H82O12S	Lipid Species	125	0.255		854.561	870.429	950.878	839.983	720.102	709.611	953.673	1067.4	1063.74	0.00835188	0.0462079	0.0578117
836.5517 m/z ± 15 mDa	1.5056 ± 0.01	306.5022 ± 2.0357	SQDG 34:2	818.518	[M+NH4]+	C43H78O12S	Lipid Species	103	-3.529		585.643	643.396	645.496	1033.79	878.199	875.416	1073.12	1140.83	1170.39	0.0290717	0.000133448	0.00552561
912.582 m/z ± 15 mDa	1.5715 ± 0.01	319.4892 ± 2.033	SQDG 40:6	894.548	[M+NH4]+	C49H82O12S	Lipid Species	187	-4.508		932.743	936.19	863.72	555.814	587.323	545.454	406.522	402.622	458.966	0.00316686	8.11129e-05	0.000201456
801.6931 m/z ± 15 mDa	1.5482 ± 0.01	315.3861 ± 2.0372	TG 46:0	778.704	[M+Na]+	C49H94O6	Lipid Species	141.1	-1.156		3949.81	3942.56	3535.04	4045.34	4087.38	3677.21	2190.14	3035.43	2972.06	0.0162018	0.0240882	0.537096
786.6612 m/z ± 15 mDa	1.5183 ± 0.01	309.3992 ± 2.0378	TG 46:5	768.627	[M+NH4]+	C49H84O6	Lipid Species	215	0.545	3.5	358.936	426.606	354.213	364.151	426.765	430.38	151.004	181.802	220.248	0.00162388	0.00314779	0.440409
827.7076 m/z ± 15 mDa	1.5655 ± 0.01	318.7546 ± 2.0361	TG 48:1	804.718	[M+Na]+	C51H96O6	Lipid Species	113.3	-2.265		3893.84	2589.82	3090.14	1200.98	1691.23	1819.15	841.092	726.953	1157.56	0.0440978	0.00470662	0.0187319
855.7384 m/z ± 15 mDa	1.5983 ± 0.01	325.2622 ± 2.035	TG 50:1	832.749	[M+Na]+	C53H100O6	Lipid Species	109.8	-2.799		10205.6	5615.59	7028.81	4103.33	5639.82	6233.78	2116.34	2443.9	3522.48	0.0261675	0.0257878	0.200983
853.7235 m/z ± 15 mDa	1.5908 ± 0.01	323.7371 ± 2.0351	TG 50:2	830.734	[M+Na]+	C53H98O6	Lipid Species	129.2	-2.093		10755.7	6291.53	8312.36	5083.5	6822.87	7178.14	2601.79	2809.88	4468.33	0.0248519	0.0220532	0.220989
881.7532 m/z ± 15 mDa	1.6215 ± 0.01	329.827 ± 2.0341	TG 52:2	858.764	[M+Na]+	C55H102O6	Lipid Species	32.9	-3.687		10964.4	5559	7728.56	8217.23	9751.97	11010.4	4569.51	5456.46	8079.05	0.052415	0.339553	0.422643
906.8461 m/z ± 15 mDa	1.6753 ± 0.01	340.6106 ± 2.0332	TG 54:1	888.812	[M+NH4]+	C57H108O6	Lipid Species	69.9	-2.328	3.4	9.90126	19.4841	10.1165	7.03817	4.49152	285.526	6.09741	6.50109	5.49282	0.375141	0.0876896	0.409604
903.7387 m/z ± 15 mDa	1.617 ± 0.01	328.7786 ± 2.0333	TG 54:5	880.749	[M+Na]+	C57H100O6	Lipid Species	149.6	-2.546		1359.31	946.178	1529.64	2628.1	2759.85	2758.52	1804.75	2315.37	3746.81	0.880737	0.0910345	0.0012964
933.7854 m/z ± 15 mDa	1.6585 ± 0.01	337.0478 ± 2.0323	TG 56:4	910.796	[M+Na]+	C59H106O6	Lipid Species	192.6	-2.762		359.345	202.536	325.804	613.835	696.714	718.032	437.492	625.749	920.836	0.923016	0.0696388	0.00267367
931.7687 m/z ± 15 mDa	1.6483 ± 0.01	334.9966 ± 2.0324	TG 56:5	908.78	[M+Na]+	C59H104O6	Lipid Species	58.1	-3.789		204.05	141.534	194.088	319.914	365.331	382.069	261.3	373.288	533.636	0.699876	0.061667	0.00280772
945.6964 m/z ± 15 mDa	1.6127 ± 0.01	327.6877 ± 2.0319	TG 58:12	922.707	[M+Na]+	C61H94O6	Lipid Species	90.4	2.158		1085.33	1466.3	923.753	2497.85	1845.93	2210.3	787.916	923.241	967.366	0.00275492	0.192476	0.0143771
