# Supplementary material for: Periodic fasting and refeeding re-shapes lipid saturation, storage, and distribution in brown adipose tissue
Source: PLoS Biol. 2026 Jan 12;24(1):e3003593. doi: 10.1371/journal.pbio.3003593 (PMC12795461; doi:10.1371/journal.pbio.3003593)
Supplement: S4 Table — Statistical analysis of the rest of data was performed using a two-tailed Student T test between two groups. (XLSX) [file pbio.3003593.s015.xlsx]

## Sheet: Sheet1
m/z	1/K0 [V·s/cm²]	CCS [Å²]	Name	Intensity [Regions]	Formula	AD-1	AD-2	AD-3	Fas-1	Fas-2	Fas-3	Refed-1	Refed-2	Refed-3	P Value(AD vs Fas)	P Value(AD vs Refed)	P Value(Fas vs Refed)
522.355	1.1402	234.362	LPC18:1	19180.4	C26H52NO7P	18793.7	18179.6	13570.7	11914.5	13296	9133.88	15696.1	19435.3	15673.7	0.0581694	0.968452	0.0349757
496.339	1.1258	231.715	LPC16:0	81712.8	C24H50NO7P	99310.4	86829.7	65972	55624.8	64174.6	46457.2	76941.5	88608.7	76213.9	0.0597654	0.759474	0.0179926
562.326	1.1853	243.2	LPC 18:0	10606.6	C26H54NO7P	6254.4	11027.3	20550.1	13928.5	12841.4	12334.4	15175.4	12292.3	11226	0.924926	0.950679	0.919367
544.339	1.1327	232.58	LPC 20:4	11030.4	C28H50NO7P	23876.6	14993.3	10209.8	8826.07	10253.4	7835.94	5405.18	7682.12	5703.76	0.143295	0.0680412	0.0538468
372.311	1.0006	207.763	MG 18:2	1798.18	C21H38O4	4310.54	278.335	843.595	2298.95	5510.01	743.548	836.442	3745.75	5710.6	0.610745	0.440905	0.78552
782.564	1.4763	300.872	PC 34:1	8264.58	C42H82NO8P	7081.14	5083.98	3239.1	1499.47	1176.46	1119.63	4188.72	10406.1	5829.69	0.0256224	0.482874	0.0409962
804.551	1.4522	295.812	PC 36:4	64248.2	C44H80NO8P	84053.4	72931	61197.7	59786.2	67515.8	65953.7	36418.2	64960.2	50546.8	0.301384	0.104569	0.183239
778.535	1.4142	288.24	PC 36:6	20205.1	C44H76NO8P	16345.2	22563.2	19261.5	20697.1	18481.8	16434.3	23162.2	29625.8	22302.3	0.71546	0.126267	0.0682572
832.582	1.4861	302.548	PC 38:4	51281.1	C46H84NO8P	84878.5	70204.7	59380.5	49357.8	61009	67349.2	23806.3	45098.1	32866	0.248399	0.0175024	0.0355111
852.651	1.5165	308.622	PE 44:4	2883.12	C49H90NO8P	1080.47	2133.49	4176.72	5175.83	6405.08	5136.94	4312.16	3843.9	3809.64	0.0358781	0.173928	0.0239025
